# Supplementary material for: Amyloid domains in the cell nucleus controlled by nucleoskeletal protein lamin B1 reveal a new pathway of mercury neurotoxicity
Source: PeerJ. 2015 Feb 5;3:e754. doi: 10.7717/peerj.754 (PMC4327309; doi:10.7717/peerj.754)
Supplement: Data S1 [file peerj-03-754-s014.xlsx]

## Sheet: Fluo4 raw data experiment 1
SH-SY5Y Fluo 4 calcium-imaging: intracellular fluorescence intensity [a.u.]. Stimulation with carbachol or KCl after 10 s.
w/o I-Hg, carbachol
time [s]	cell #1	cell #2	cell #3	cell #4	cell #5	cell #6	cell #7	cell #8	cell #9	cell #10	cell #11	cell #12	cell #13	cell #14	cell #15	cell #16	cell #17	cell #18	cell #19	cell #20	cell #21	cell #22	cell #23	cell #24	cell #25	cell #26	cell #27	cell #28	cell #29	cell #30	cell #31	cell #32	cell #33	cell #34	cell #35	cell #36	cell #37	cell #38	cell #39	cell #40	cell #41	cell #42	cell #43	cell #44	cell #45	cell #46	cell #47	cell #48	cell #49
0	2023.72	1100.25	1552.84	1970.88	818.5	554.737	564.775	298.786	264.593	481.842	579	569.067	1093.5	489.827	358.791	583.727	645.937	1238.75	851.577	477.029	550.233	955.737	506.892	426.895	412.867	813.756	694.751	374.801	445.904	726.536	487.192	495.024	694.761	925.867	1516.61	1128.19	928.67	469.762	550.5	636.579	604.45	1135.98	853.833	1162.19	1258.23	806.761	1576.89	928.121	1366.65
2	1989.9	1077.66	1543.84	1995.52	829.07	591.608	580.366	293.688	257.543	506.342	575.662	599.446	1141.67	503.016	344.241	600.866	632.122	1217.65	823.735	513.573	569.335	964.337	487.342	392.154	436.271	816.12	726.368	377.869	454.167	688.411	494.698	527.809	692.069	862.64	1496.1	1121.51	912.959	454.698	548.405	635.718	620.6	1105.24	809.425	1205.07	1233.01	778.297	1563.87	896.417	1354.63
4	1916.83	1085.54	1516.8	1923.56	847.27	584.658	568.173	288.808	269.538	520.143	575.729	609.435	1142.67	477.095	339.565	615.72	631.948	1214.91	826.42	514.591	545.701	928.891	486.373	395.984	419.612	784.004	699.158	359.575	421.873	696.782	511.933	493.447	682.873	880.082	1511.1	1087.76	918.635	462.722	561.74	650.019	589.347	1100.33	762.967	1158.62	1243.54	814.61	1545.83	900.385	1339.55
6	1850.67	1037.43	1543.25	1907.3	874.581	527.383	532.441	308.85	245.534	479.342	572	589.892	1089.54	482.549	322.141	619.722	616.977	1190.77	816.414	500.279	529.812	928.821	486.985	399.684	417.098	734.361	693.935	377.606	438.997	690.312	481.498	506.416	672.01	843.682	1511.88	1073.13	925.368	439.521	546.928	624.09	611.697	1070.93	734.451	1140.1	1207.62	772.713	1517.64	859.883	1323.89
8	1836.08	1016.07	1488.67	1917.28	894.156	580.342	535.801	296.237	262.516	464.194	550.595	584.231	1110.05	504.369	333.562	611.766	601.557	1181	786.921	473.865	520.186	916.538	458.55	413.134	416.976	770.301	730.679	383.597	416.752	685.716	511.843	493.371	667.134	842.953	1491.22	1101.26	878.898	458.976	566.293	645.285	600.05	1081.71	742.631	1168.63	1205.68	778.091	1501.63	830.271	1328.09
10	1752.41	1038.05	1490.09	1907.78	871.548	552.125	533.141	283.256	250.534	497.827	526.124	581.075	1082.98	492.614	333.347	611.926	592.031	1182.39	769.971	468.552	544.371	907.846	470.985	388.842	433.835	757.609	729.78	380.557	430.752	661.321	492.063	470.988	701.186	838.789	1450.1	1102.81	879.526	481.414	530.411	638.833	559.453	1056.39	722.654	1140.83	1191.95	789.593	1479.3	828.247	1345.24
12	3683.78	2508.21	3274.66	3785.49	2200.23	1390.43	1405.13	940.297	875.032	1380.28	1384.06	1522.88	2169.93	1365.24	972.221	1613.4	1581.69	2695.66	1899.76	1205.55	1386.73	2153.99	1284.92	1117.35	1163.71	1926.77	1777.95	1096.76	1190.71	1636.35	1355.75	1255.24	1698.81	1987.17	3125.79	2604.42	2163.82	1242.18	1416.57	1586.8	1521.81	2525.31	1743.48	2748.04	2714.58	1912.46	3078	2170.17	2891.02
14	3967.43	3118	3690.82	4034.19	2668.6	1873.96	1785.11	1110.42	1072	1730.44	1805.76	1928.13	2677.16	1712.46	1301.38	2037.78	1988.45	3171.61	2389.12	1561.96	1875.69	2547.54	1686.98	1448.87	1619.82	2388.03	2385.67	1358.97	1483.53	2127.83	1679.97	1649.07	2165.56	2403.29	3431.33	3186.91	2709.28	1623.8	1787.18	2033.03	1940.27	3035.96	2221.02	3208.3	3270.25	2436.56	3420.83	2748.23	3234.8
16	3905.05	2989.26	3665.57	3991.13	2587.07	1687.67	1677.98	1151.65	1015.06	1629.24	1737	1933.19	2523	1631.24	1242.31	1958.51	1869.44	3076.57	2233.15	1476.6	1762.43	2509.21	1555.03	1349.94	1442.02	2202.89	2172.42	1238.48	1473.97	1976.25	1654.53	1547.8	2199.8	2371.69	3340.76	2994.79	2542.08	1515.94	1675.93	1995.08	1850.09	2879	2110.76	3107.42	3150.38	2271.55	3354.54	2530.46	3184.5
18	3846.14	2877.93	3464.74	3956.33	2316.21	1519.65	1480.7	1015.45	907.412	1520.12	1633.76	1789.16	2408.47	1327.05	1169.96	1686.24	1600.09	2818.2	1947.05	1300.61	1599.53	2177.53	1460.6	1292.51	1391.35	2089.35	2088.73	1163.38	1318.51	1862.5	1641.26	1398.66	1913.36	2134.11	3207.46	2763	2272.13	1294.4	1485.97	1763.55	1715.48	2658.31	1844.64	2957.23	2868.49	2093.22	3237.68	2392.57	3109.69
20	3514.83	2364.48	2944.35	3718.76	1950.81	1298.55	1299.88	765.338	705.928	1252.15	1340.74	1444.36	2022.05	1141.64	881.603	1487.5	1371.68	2341.89	1669.52	1090.85	1305.6	1895.54	1192.71	1095.81	1100.16	1633.8	1733.83	1012.03	1189.77	1508.28	1208.84	1152	1679.16	1816.14	2967.44	2455.41	1998.11	1117.34	1238.49	1457.19	1389.21	2248.42	1526.46	2569.29	2558.57	1689	2948.63	2017.28	2704.4
22	3143.14	2069.41	2568.91	3503.65	1690.03	1105.81	1053.9	689.759	670.57	1119.72	1186.72	1317.78	1781.05	1019.17	800.926	1309.85	1204.34	2148.42	1508.22	1062.82	1134.53	1742.23	1059.62	896.798	936.259	1367.52	1504.41	895.199	1006.15	1356.9	1110.66	1081.26	1525.18	1670.24	2682.63	2222.32	1799.07	889.738	1112.31	1359.29	1270.77	2036.15	1365.78	2313.39	2230.54	1484.72	2640.68	1737.45	2479.85
24	2940.04	1947.11	2497.84	3306.55	1593.75	1127.5	1083.58	655.951	606.805	1054.19	1146.26	1254.99	1775.52	887.428	790.485	1203.28	1071.01	1987.97	1354.68	1024.11	1154.37	1636.9	934.975	886.146	894.263	1358.58	1416.01	799.19	969.638	1216.17	1072.71	945.344	1366.98	1554.15	2569.34	2025.64	1680.1	891.147	1018.25	1258.81	1140.66	1892.93	1149.67	2253.59	2077.5	1412.8	2551.1	1671.41	2358.06
26	2579.97	1752.29	2221.57	3073.27	1450.19	969.979	912.101	595.218	511.371	950.423	968.748	1139.04	1481.75	809.869	742.612	1042.59	940.419	1762.45	1265.19	856.01	959.9	1397.12	862.795	752.263	777.71	1160.63	1264.21	690.14	804.768	1118.27	947.875	869.213	1270.44	1377.2	2409.7	1834.88	1449.89	756.174	870.605	1143.74	1061.57	1686.05	1038.79	1995.99	1832.88	1256.75	2268.08	1462.09	2112.47
28	2410.8	1598.82	2106.28	2831.96	1317.23	910.767	881.961	558.447	462.548	814.699	892.805	1032.15	1426.74	744.712	647.003	964.322	878.026	1646.66	1169.81	805.073	949.737	1315.21	799.205	758.308	722.122	1025.05	1151.97	620.167	759.672	1020.34	910.89	771.4	1189.58	1247.98	2195.13	1723.49	1400.7	710.492	853.217	1062.59	996.574	1523.12	924.062	1882.42	1745.42	1165.5	2041.98	1350.32	1919.43
30	2081.5	1431.18	1852.08	2508.1	1137.89	833.058	782.029	424.733	392.489	683.959	857.524	915.677	1248.85	626.719	562.059	875.838	747.8	1414.21	1018.04	727.06	805.82	1201.02	693.717	619.312	597.333	922.981	1043.29	548.534	652.09	902.23	749.071	698.287	1042.73	1094.84	1996.08	1462.14	1210.41	622.045	773.336	942.362	853.106	1349.12	821.431	1673.29	1538.56	1032.2	1870.83	1136.96	1719.73
32	2077.58	1504.71	1780.28	2541.06	1146.21	868.067	762.02	420.801	409.466	730.561	818.252	959.944	1267.74	655.624	568.488	863.417	712.257	1458.46	961.509	666.831	852.515	1134.68	686.008	627.494	644.91	874.977	1007.61	536.466	623.276	901	764.839	678.289	1000.52	1092.38	1962.52	1429.97	1188.14	599.773	657.681	919.746	843.415	1310.94	746.791	1608.74	1448.19	1060.49	1805.56	1094.98	1700.4
34	1901.12	1383.25	1751.21	2366.92	1050.37	846.858	728.052	406.647	365.407	685.444	796.457	886.032	1191.68	590.65	519.7	808.887	646.951	1366.64	942.352	654.711	750.848	1088.63	658.878	570.19	645.251	861.752	957.254	526.633	597.384	848.111	711.18	631.66	941.114	1032.8	1891.5	1324.26	1107.07	556.505	645.622	852.638	805.088	1213.81	751.768	1511.79	1398.54	996.722	1697.51	1056.3	1589.51
36	1716.24	1300.5	1610.19	2199.45	1015.77	782.408	648.216	375.402	306.534	640.117	765.133	774.323	1083.34	558.716	503.259	713.637	585.67	1215.57	891.082	629.826	722.38	978.952	575.775	529.595	535.431	844.214	906.536	456.674	560.628	803.556	686.502	595.443	883.853	943.651	1776.13	1261.57	1062.06	534.102	591.957	784.697	746.382	1162.23	696.127	1439.53	1334.49	904.801	1622.18	964.559	1492
38	1624.66	1235.07	1512.69	2004.45	898.881	785.938	618.268	348.432	283.977	596.995	721.205	701.855	1042.75	528.971	404.897	664.789	551.193	1128.35	823.181	543.555	663.133	888.785	556.293	452.421	515.945	756.793	851.66	425.489	534.05	702.683	629.318	542.6	834.523	859.68	1666.73	1253.62	981.395	486.345	571.868	741.851	746.232	1075.27	607.621	1339.12	1193.49	903.287	1522.18	878.348	1370.47
40	1582.45	1197.98	1571.79	1983.1	897.881	779.688	611.049	340.417	286.294	597.77	688.376	751.382	1018.87	540.245	428.529	666.164	554.323	1138.68	814.35	516.039	684.457	829.644	561.072	508.441	494.129	711.305	839.086	435.276	504.95	701.077	569.31	535.421	840.814	815.04	1601.43	1202.67	992.681	489.524	553.105	749.062	669.968	1062.52	626.876	1342.94	1188.37	869.801	1453.95	844.595	1402.35
42	1504.6	1189.41	1498.12	1951.76	852.615	814.917	599.007	354.297	294.113	589.658	672.681	743.699	1037.14	509.412	440.544	641.262	525.988	1110.62	815.127	486.807	685.82	793.673	559.003	485.437	515.361	685.778	814.653	419.76	496.186	677.883	607.78	554.388	818.239	818.429	1588.48	1226.71	965.687	464.73	533.378	707.876	693.65	1033.64	633.193	1337.74	1189.06	871.282	1463.2	836.498	1393.17
44	1608.08	1177.23	1541.92	1995.3	845.944	835.475	591.248	373.549	295.679	564.265	643.49	738.5	1000.53	533.19	425.779	633.463	522.005	1114.42	811.75	467.13	696.186	808.016	563.01	485.551	525.69	651.59	818.349	439.719	494.91	672.458	586.306	525.751	823.105	790.569	1579.82	1240.53	971.784	466.059	545.408	741.539	685.353	1010.11	598.539	1296.11	1168.62	872.835	1410.81	853.417	1343.65
46	1541.09	1191.52	1479.48	1919.98	787.374	831.058	576.693	374.117	292.914	593.138	717.595	713.435	1017.73	552.444	421.556	602.894	522.099	1081.9	832.528	461.565	703.74	778.853	559.64	507.162	491.325	657.628	824.249	418.398	486.09	675.155	557.427	554.239	825.637	791.451	1545.19	1185.09	946.944	472.941	514.24	739.802	674.65	1000.84	607.863	1334.47	1181.65	823.727	1392.77	810.834	1356.1
48	1616.4	1160.02	1479.7	1993.65	773.026	754.688	592.467	369.301	296.385	551.73	687.048	715.384	982.658	547.882	426.809	601.65	493.402	1065.43	801.725	466.01	671.765	820.558	562.32	482.385	502.059	631.026	804.067	429.398	502.149	684.575	603.341	525.256	807.441	787.956	1553.53	1162.94	975.763	454.409	562.918	719.266	681.4	1025.33	630.683	1285.78	1132.36	825.232	1379.74	806.773	1396.34
50	1515.84	1114.22	1454.3	1930.76	747.785	765.413	588.801	385.744	290.326	583.107	691.152	733.25	959.75	559.958	433.444	629.926	502.823	1078.63	814.127	451.461	686.626	819.186	557.048	488.526	493.631	602.263	795.775	403.91	465.799	665.236	589.835	511.041	824.376	781.304	1521	1219.34	939.681	454.711	539.217	754.712	692.371	962.556	636.337	1294.93	1175.39	806.995	1347.82	799.887	1377.94
52	1521.63	1128.86	1502.37	2024.75	775.278	781.367	574.32	379.898	305.271	546.071	690.252	755.419	999.448	513.595	430.415	584.921	519.722	1065.2	816.91	449.198	704.51	796.042	547.645	485.109	540.129	637.929	809.864	434.312	458.415	683.609	579.608	494.892	824.441	771.807	1568.68	1206.07	926.982	462.299	549.273	731.941	708.447	982.013	628.395	1303.61	1111.95	828.182	1346.32	825.547	1334.23
54	1493.22	1159.33	1511.12	1946.81	741.107	811.046	576.99	416.233	289.896	563.031	673.343	745.078	971.927	542.598	441.482	597.657	531.03	1043.35	800.438	433.016	695.028	780.295	572.357	488.538	527.373	598.47	835.234	446.335	484.607	646.722	626.835	509.699	824.873	789.444	1555.01	1177.41	940.126	452.872	526.082	739.211	694.159	975.042	571.745	1300.05	1121.65	835.447	1319.8	819.32	1318.91
56	1468.41	1172.53	1481.47	1975.51	779.37	817.704	554.879	383.019	284.977	596.383	673.571	744.726	986.986	518.095	432.785	613.109	498.452	1056.66	802.085	415.294	704.693	852.846	550.32	489.923	552.259	591.707	828.526	444.484	460.601	659.518	588.816	522.45	863.611	783.796	1538.77	1136.96	971.874	481.369	563.5	721.737	695.085	899.807	573.716	1296	1086.82	833.002	1318.57	763.83	1346.65
58	1507.63	1155.73	1496.68	1914.09	715.174	792.163	554.252	417.759	292.733	581.332	622.914	754.401	1018.66	480.248	407.568	618.514	516.233	1013.47	786.336	407.786	710.604	830.542	551.653	473.692	547.859	576.722	819.014	428.851	482.777	660.833	595.169	519.203	779.569	799.827	1523.54	1137.71	934.942	485.267	542.878	742.755	695.324	935.466	563.245	1281.84	1111.85	784.687	1335.13	743.769	1285.28
60	1391.8	1150.9	1483.65	1972.73	711.744	770.35	567.013	442.301	307.195	595.163	690.452	748.427	980.726	483.951	427.379	612.22	473.649	1019.28	793.426	398.727	698.51	775.295	563.403	471.308	550.439	585.508	799.713	426.443	473.789	631.131	600.655	528.206	804.65	769.996	1496.74	1127.29	900.029	467.545	547.72	721.328	684.112	903.312	602.219	1312.51	1080.83	782.883	1294.94	762.441	1368.3
62	1419.84	1148.73	1508.2	1892.37	684.663	791.517	530.095	425.827	291.706	582.658	704.762	736.003	986.72	460.608	404.985	629.655	495.186	985.622	790.841	386.81	714.834	819.17	571.712	492.842	516.192	559.624	804.383	437.43	460.381	634.895	587.576	552.849	778.359	803.644	1445.06	1105.8	905.883	458.099	557.651	723.071	695.326	913.524	593.033	1265.52	1074.29	805.462	1286.08	794.045	1317.38
64	1444.46	1120.54	1497.87	1901.79	660.215	842.438	575.859	422.496	294.235	565.929	759.59	742.016	993.293	463.141	400.962	600.56	494.08	953.675	764.463	353.555	708.147	822.724	558.22	477.049	536.204	509.711	804.091	419.57	488.028	615.208	603.714	519.694	800.464	780.991	1450.42	1099.81	919.377	479.324	536.645	708.399	670.097	924.929	542.261	1278.85	1040.06	793.048	1306.63	812.344	1330.7
66	1394.67	1147.59	1415.71	1923.35	641.685	772.904	557.15	387.301	281.706	532.638	718.057	766.637	1018.34	441.931	432.294	620.9	478.13	978.875	799.133	367.531	672.892	818.76	569.18	492.842	553.588	549.124	811.689	426.222	459.898	615.619	613.996	512.531	834.908	779.944	1495.64	1090.12	907.921	485.422	521.243	752.885	676.965	910.22	589.144	1323	1053.09	804.091	1260.32	811.988	1304.52
68	1467.49	1152.08	1476.77	1905.26	651.141	802.075	547.225	400.62	304.747	593.969	705.71	754.833	1006.22	450.422	414.926	632.169	493.854	997.725	768.772	349.88	644.524	760.971	552.783	466.069	521.478	535.726	782.897	446.57	457.372	630.871	581.298	526.847	761.859	766.8	1457.41	1089.09	911.301	460.481	493.411	676.381	659.759	896.495	562.016	1261.43	1009.41	749.574	1283.93	782.385	1342.91
70	1426.98	1168.78	1426.37	1812.8	649.311	734.337	527.716	385.65	295.76	573.628	799.733	746.108	1003.77	463.824	430.971	609.826	480.515	947.919	783.858	344.169	632.172	751.702	563.247	481.506	519.243	489.97	797.222	430.095	472.591	629.157	566.784	526.962	796.964	738.424	1479.94	1100.4	913.564	484.182	514.898	703.505	660.471	861.05	555.51	1286.19	1023.04	763.352	1241.84	805.073	1271.69
72	1429.2	1158.63	1377.92	1842.82	614.615	773.708	520.758	426.647	308.371	568.944	693.148	732.153	1020.07	440.033	416.703	610.09	468.732	1004.78	811.035	353.695	650.598	733.077	555.095	478.676	525.004	495.722	763.696	425.475	451.387	620.345	581.325	509.756	784.072	701.942	1404.11	1098.06	866.17	479.57	506.803	695.18	680.724	836.754	568.516	1287.29	1041.42	754.955	1268.44	793.352	1297.07
74	1490.58	1141.82	1391.02	1820.34	626.167	784.204	528.647	433.086	277.891	542.98	723.471	722.231	1004.03	457.552	424.429	578.968	464.296	953.397	797.701	353.273	620.657	749.843	536.605	482.745	509.004	494.842	766.356	415.33	472.266	629.167	623.224	529.122	790.673	722.576	1465.87	1056.93	894.582	454.112	489.681	741.879	688.071	860.386	562.196	1317.03	1004.48	747.718	1235.89	780.7	1275.41
76	1502.62	1139.68	1336.59	1840.82	608.537	727.542	525.095	404.485	298.896	580.98	696.929	741.844	1045.24	441.092	443.865	599.296	463.329	916.25	756.991	346.081	601.778	695.058	553.972	472.591	503.286	477.883	755.163	425.787	451.588	625.236	606.973	536.115	787.542	733.638	1440.45	1082.19	898.135	461.802	531.039	734.709	706.497	817.212	568.879	1281.18	1028.71	726.151	1247.41	819.502	1250.43
78	1484.9	1135.79	1307.71	1811.67	601.115	731.158	564.141	414.733	302.149	575.189	735.91	724.731	1053.12	478.31	436.371	599.125	467.746	975.719	761.463	349.557	621.873	718.378	519.885	459.194	545.506	513.353	782.079	412.914	443.195	607.581	616.827	550.971	806.582	714.476	1396.26	1039.1	876.848	493.067	489.145	706.635	656.285	843.108	552.029	1306.14	989.86	765.388	1234.23	754.328	1261.56
80	1602.58	1133.3	1259.25	1780.86	592.093	670.525	554.546	429.677	281.81	567.582	686.343	743.825	1007.05	446.938	447.618	580.273	450.993	937.653	766.668	317.477	610.535	674.058	539.275	461.721	535.039	521.466	741.44	419.525	468.062	595.192	582.341	544.708	778.16	705.044	1428.79	1113.08	904.225	458.396	494.293	674.022	680.415	845.894	568.686	1282.54	1011.09	746.696	1207.71	740.717	1257.38
82	1651.75	1132.03	1270.41	1805.21	560.511	645.783	546.585	439.188	317.973	530.607	709.271	738.387	1074.29	428.248	442.003	589.007	447.115	896.2	760.829	318.102	590.31	675.103	524.028	465.923	505.396	512.985	756.505	397.579	448.858	619.79	603.137	565.364	787.977	713.429	1430.21	1081.04	878.132	496.655	512.401	704.093	663.794	827.661	562.918	1265.28	968.174	734.304	1182.97	716.834	1264.81
84	1610.16	1149.2	1197.46	1805.46	577.937	605.104	579.02	429.778	251.756	578.357	677.267	737.298	1059.35	421.824	455.435	581.317	454.487	903.853	764.492	324.555	590.643	619.119	512.96	462.016	519.969	500.756	785.074	414.615	462.161	607.278	594.518	516.644	796.618	695.127	1402.72	1086.69	900.187	493.914	504.99	702.731	665.121	789.754	570.987	1273.18	974.652	714.852	1175.23	734.287	1255.15
86	1674.67	1136.41	1260.75	1807.18	549.707	580.442	571.598	440.391	254.412	599.592	652.11	737.75	1088.29	434.356	434.779	586.657	462.179	880.75	713.943	332.706	566.457	631.587	549.523	427.644	508.796	476.711	735.11	409.285	478.334	601.825	602.329	542.864	783.65	671.564	1383.26	1124.53	883.746	471.821	522.911	715.898	673.988	853.23	564.16	1304.38	969.848	700.167	1181.9	700.947	1289.53
88	1666.93	1148.42	1251.19	1747.39	578.5	624.971	547.722	412.222	282.348	595.776	629.8	723.503	1091.15	416.611	436.391	578.185	443.969	895.634	742.153	318.857	580.615	637.404	530.16	487.559	475.984	487.474	766.852	416.475	461.467	608.99	593.4	558.49	778.784	674.46	1385.15	1070.98	931.442	466.912	523.931	725.533	663.788	800.222	561.912	1300.2	968.405	707.402	1177.66	791.194	1252.99
90	1646.24	1134.61	1212.87	1827.68	552.522	573.308	564.307	422.519	263.796	569.913	658.519	704.497	1098.27	453.938	458.5	569.898	438.057	867.975	740.42	333.13	561.892	640.663	555.675	467.457	476.965	452.282	709.498	435.787	475.155	586.946	567.898	553.99	737.539	697.193	1421.78	1089.93	885.807	477.447	500.796	702.632	688.115	794.979	542.546	1323.98	950.619	694.373	1158.2	748.267	1204.12
92	1658.18	1130.39	1270.59	1776.3	517.181	560.817	557.062	431.996	255.606	555.842	629.924	705.266	1086.4	448.562	484.047	568.28	431.005	898.628	733.762	319.516	553.665	613.756	516.42	470.798	450.141	418.165	735.651	417.67	481.359	595.486	631.467	535.234	766.51	671.18	1368.11	1091.93	896.55	490.61	511.26	722.043	690.556	804.294	569.284	1257.66	948.231	673.411	1150.09	779.656	1227.14
94	1727.08	1123.57	1209.61	1807.19	554.807	583.308	549.069	441.556	267.317	573.663	591.3	719	1102.58	434.284	469.144	558.546	452.708	849.981	756.273	339.938	530.936	578.401	529.19	478.032	468.094	440.327	720.409	407.923	457.975	593.192	568.925	540.871	770.176	669.293	1406.68	1089.33	873.094	473.824	513.694	710.61	670.503	772.606	563.523	1297.44	940.652	693.191	1110.67	791.069	1224.87
96	1809.8	1162.44	1232.24	1808.41	539.848	580.742	558.225	477.504	309.647	588.041	649.771	705.105	1099.96	437.931	466.229	564.588	438.049	882.188	744.951	354.174	531.482	571.769	521.215	462.652	460.475	465.684	728.33	444.566	472.474	589.869	580.106	534.514	769.18	704.6	1347.36	1037.63	910.044	491.799	497.813	764.455	692.341	749.701	565.585	1289.09	916.706	667.569	1124.78	764.065	1227.2
98	1769.48	1147.21	1241.42	1804.56	554.689	597.942	574.147	505.338	275.629	560.796	631.024	723.142	1098.78	438.167	495.879	551.389	427.103	837.263	718.292	360.346	536.1	590.401	515.765	471.927	471.722	441.312	699.73	411.443	470.3	597.448	588.533	548.287	770.895	668.978	1385.5	1044.23	887.096	495.021	523.296	742.406	700.276	779.233	558.775	1294.12	955.96	667.555	1127.5	784.243	1168.63
100	1938.68	1123.07	1262.78	1773.23	550.093	586.987	555.944	540.838	294.466	591.536	642.981	713.487	1103.08	457.425	465.7	568.685	429.892	828.894	720.096	368.263	518.535	560.224	498.952	473.664	495.925	431.03	696.651	415.751	458.26	597.442	578.365	565.213	796.17	697.689	1351.04	1031.8	862.48	488.425	520.556	733.904	693.606	750.566	551.559	1280.33	930.657	698.201	1097.12	765.32	1191.27
102	1971.03	1146.89	1273.21	1819.35	522.733	567.375	563.539	555.477	256.059	579.724	717.4	696.29	1071.78	472.817	459.526	560.875	447.925	845.044	706.94	408.052	505.729	531.176	516.75	483.457	482.729	430.297	730.237	383.425	480.446	587.7	602.651	571.124	780.451	719.029	1335.82	1061.5	865.24	503.909	508.885	746.214	694.682	739.59	589.915	1308.6	912.549	705.833	1086.8	749.745	1182.55
104	2152.8	1183.27	1269.97	1801.83	544.381	600.275	542.722	523.079	270.376	570.367	688.595	706.489	1070.98	431.533	474.653	584.859	425.591	857.997	715.909	386.797	517.039	514.006	513.112	447.19	500.898	447.274	724.081	412.027	452.579	594.887	620.416	538.9	778.725	710.727	1336.88	1067.96	868.111	512.682	528.967	722.628	681.635	749.635	580.15	1324.8	926.843	697.28	1113.88	772.304	1130.34
106	2226.52	1149.93	1247.68	1760.13	542.137	588.271	535.366	512.162	294.647	586.444	693.686	699.844	1107.87	476.663	483.85	553.431	449.638	876.7	722.378	351.073	513.629	480.929	507.598	462.429	482.553	467.41	721.768	416.285	467.789	597.198	574.792	515.462	798.739	686.558	1321.49	1061.13	859.635	495.658	541.859	745.402	692.529	762.892	564.448	1310.19	932.962	690.84	1089.48	733.3	1157.18
108	2287.72	1123.26	1292.07	1776.46	549.044	635.975	533.203	514.711	277.059	574.469	659.938	713.247	1134.54	459.069	476.126	535.259	434.937	811.922	713.346	336.979	513.745	439.913	503.83	450.668	482.682	454.098	744.591	416.846	445.325	585.208	595.404	500.156	753.111	723.796	1334.89	1054.97	873.98	469.112	541.184	740.666	701.115	759.577	571.373	1272.03	911.703	715.117	1093.91	721.745	1185.99
110	2302.33	1209.22	1278.81	1796.85	574.089	590.371	519.856	516.711	263.805	595.643	646.276	728.363	1096.48	476.101	485.174	553.106	435.791	825.325	703.377	370.06	515.817	465.401	504.908	460.494	495.275	447.485	718.945	434.801	464.731	586.323	605.298	522.091	798.922	706.751	1345.15	1067.09	871.266	475.07	535.013	718.464	705.35	748.093	586.235	1256.86	908.799	714.127	1109.17	703.405	1183.07
112	2329.41	1129.49	1304.64	1840.05	548.067	555.621	559.912	480.286	279.679	594.051	625.919	704.825	1124.73	438.742	481.544	570.35	437.002	823.397	712.252	345.682	530.568	416.782	500.245	449.854	467.827	446.748	698.163	460.317	444.009	567.22	606.416	499.55	769.431	713.256	1329.15	1057.28	841.833	477.783	576.28	727.69	698	741.235	563.624	1292.12	901.564	745.476	1091.47	705.498	1172.15
114	2435.68	1184.68	1353.7	1779.7	577.941	589.317	526.18	469.342	279.498	575.485	583.248	700.132	1134.34	466.451	490.268	553.505	471.357	790.747	687.498	397.859	510.947	421.138	495.793	454.579	459.408	439.32	695.773	427.665	434.294	575.583	607.2	484.309	785.725	692.756	1297.64	1075.35	838.88	466.658	562.043	727.489	672.5	718.767	547.395	1263.53	907.667	742.335	1066.59	716.397	1186.92
116	2442.73	1142.3	1351.91	1855.42	563.748	608.487	555.301	467.951	293.439	560.48	591.471	722.761	1171	445.016	467.738	559.079	448.647	810.547	681.84	404.904	505.247	414.516	514.74	493.401	451.859	456.372	720.079	408.1	454.201	555.643	618.769	498.005	780.382	697.113	1295.81	1045.36	852.482	457.572	559.888	715.65	684.174	732.828	556.268	1266.09	921.299	785.096	1028.36	751.053	1172.2
118	2442.81	1149.68	1387.95	1810.12	571.959	624.6	556.389	445.579	286.326	579.026	575.914	715.304	1154.11	462.533	504.835	522.78	453.536	821.434	678.539	416.365	512.28	406.061	511.873	468.806	470.318	424.94	712.361	407.385	469.985	563.47	600.11	508.179	802.186	691.413	1259.14	1046.07	862.52	456.463	551.618	713.307	693.962	728.138	544.34	1264.35	907.614	750.821	1073.14	776.154	1141.06
I-Hg, carbachol
time [s]	cell #1	cell #2	cell #3	cell #4	cell #5	cell #6	cell #7	cell #8	cell #9	cell #10	cell #11	cell #12	cell #13	cell #14	cell #15	cell #16	cell #17	cell #18	cell #19	cell #20	cell #21	cell #22	cell #23	cell #24	cell #25	cell #26	cell #27	cell #28	cell #29	cell #30	cell #31	cell #32	cell #33	cell #34	cell #35	cell #36	cell #37	cell #38	cell #39	cell #40	cell #41	cell #42	cell #43	cell #44	cell #45	cell #46	cell #47	cell #48	cell #49
0	1422.83	1096.07	1163.26	1106.78	1447.91	1481.47	1249.31	1386.66	957.035	827.175	1257.21	1277.01	948.869	1083.49	952.729	1076.9	702.52	813.903	761.632	696.096	1558.85	1433.47	589.827	845.974	780.644	742.29	668.833	1137.21	1188.93	1287.9	1578.33	1041.44	1178.02	1259.07	835.108	938.345	1351.55	1031.38	610.681	834.107	1486.56	388.981	1468.29	1140.04	1197.81	1058.01	564.795	796.138	531.112
2	1502.36	1138.37	1182.45	1092.26	1464.35	1513.37	1188.04	1367.19	965.208	824.778	1281.82	1254.93	951.339	1117.89	941.888	1006.67	692.839	821.243	739.71	716.726	1567.8	1386.99	567.32	795.67	724.333	736.376	639.994	1168.94	1128.79	1302.22	1562.17	1037.11	1174.51	1221.16	792.663	936.567	1348.89	1045.69	609.413	831.491	1452.82	400.864	1468.24	1227.88	1173.81	1052.18	553.171	781.75	535.046
4	1467.6	1077.9	1145.92	1068.94	1422.09	1481.38	1168.83	1367.34	972.709	825.799	1183.22	1239.07	899.899	1047.02	935.683	980.102	718.298	849.271	750.217	681.058	1605.27	1374.07	603.165	772.739	746.947	731.424	585.976	1157.31	1138.63	1274.86	1528.99	1028.33	1157.71	1220.02	779.861	892.542	1313.24	1025.13	571.67	777.629	1511.66	377.012	1430.64	1154.75	1152.69	973.858	566.676	748.5	547.765
6	1471.7	1090.53	1134.93	1024.02	1411.44	1511.45	1141.88	1331.62	923.796	771.543	1136.8	1187.26	842.863	1087.65	883.758	996.068	709.445	849.524	734.423	715.221	1526.29	1333.96	587.886	732.807	728.956	701.475	527.208	1111.86	1114.1	1270.89	1537.23	973.814	1171.77	1146.29	760.115	913.794	1345.37	984.277	558.792	751.487	1504.02	373.877	1385.96	1174.23	1127.34	971.691	582.914	741.583	521.776
8	1412.75	1033.52	1112.54	1031.44	1438.43	1469.45	1120.28	1278.77	927.744	768.765	1114.26	1142.54	853.131	1018.87	880.825	902.59	690.915	832.757	735.886	699.014	1502.5	1314.21	579.713	717.644	719.031	668.612	504.738	1097	1073.02	1244.56	1528.71	938.793	1202.35	1129.3	739.795	869.84	1322.5	921.237	548.458	716.83	1464.98	361.565	1396.63	1163.6	1108.3	913.902	576.629	762.529	525.173
10	1397.03	1015.25	1071.05	977.561	1422.31	1492.29	1125.86	1262.06	891.329	752.051	1100.22	1154.87	787.417	1035.97	895.35	923.365	683.745	814.215	724.636	685.644	1473.34	1239.11	605.096	688.81	711.662	648.341	508.958	1029.15	1036.1	1280.74	1471.47	919.389	1198.04	1125.54	731.271	899.424	1255	896.067	556.056	764.089	1460.62	345.142	1346.34	1138.28	1068.81	915.254	553.324	690.538	515.163
12	1911.95	1424.71	1511.49	1360.39	1968.83	2092.85	1520.72	1649.71	1237.5	984.278	1467.69	1532.23	1152.75	1408.17	1171.76	1244.39	980.178	1160.53	1033.21	956.216	2009.41	1700.17	849.489	961.405	1007.34	949.741	713.125	1378.84	1388.31	1710.56	1964.87	1241.78	1702.4	1564.83	1019.85	1187.36	1753.02	1270.13	740.396	1019.68	1965.11	519.262	1827.2	1585.97	1454.3	1288.37	818.957	954.504	764.653
14	1549.61	1142.73	1222.99	1095.08	1598.81	1681.8	1251.99	1341.03	989.772	822.765	1161.56	1206.83	870.429	1134.45	1031.04	953.523	801.522	950.5	810.544	758.322	1678.51	1370.2	690.169	776.304	724.733	731.643	526.821	1169.93	1119.17	1379.74	1667.4	965.688	1431.64	1293.66	783.743	978.319	1414.33	1016.63	560.125	783.29	1657.4	427.068	1512.78	1286.3	1208.89	1026.59	623.829	779.567	605.372
16	1406.5	1033.38	1106.2	1020.56	1498.5	1569.98	1138.7	1202.4	904.557	716.598	1076.07	1137.78	808.821	1110.38	896.792	829.455	719.559	860.264	768.963	727.587	1559.12	1254.07	647.066	665.268	732.676	659.392	461.28	1079.95	999.294	1274.45	1513.73	890.54	1344.87	1196.78	726.17	902.416	1273.84	904.121	536.774	709.692	1508.14	386.071	1401.57	1204.59	1089.98	900.641	589.919	685.308	525.633
18	1368.56	1029.53	1082.47	958.755	1487.22	1549.04	1118.26	1156.72	825.952	726.474	1025.68	1098.44	819.054	1082.86	843.096	821.801	712.925	833.42	735.691	693.168	1523.64	1258.31	657.066	657.069	724.111	659.957	470.905	1031.57	974.132	1241.02	1474.82	849.653	1368.34	1145.25	709.944	872.294	1281.77	878.732	484.26	723.397	1499.28	372.019	1364.44	1170.29	1113.78	854.776	567.395	733.508	532.056
20	1354.38	981.119	1078.73	969.458	1487.56	1517.42	1115.2	1174.37	878.384	723.299	984.389	1079.42	827.69	1067.89	813.138	817.662	719.799	808.826	757.132	681.216	1472.56	1195.19	619.522	655.101	671.871	651.58	401.5	983.338	928.978	1246.81	1453.76	826.411	1342.31	1117.73	651.663	885.067	1197.49	821.795	460.733	633.321	1497.11	372.562	1359.38	1127.7	1066.87	841.831	583.643	641.563	546.204
22	1262.61	903.649	1009.36	907.616	1459.08	1382.73	996.262	1048.95	798.287	656.919	918.451	1000.56	756	988.586	758.825	736.305	673.555	768.917	728.184	629.462	1359.47	1099.01	604.301	580.258	616.369	585.506	364.595	907.734	845.092	1130.64	1351.42	786.158	1262.48	1020.46	585.34	799.218	1117.34	799.96	410.285	597.933	1414.41	353.093	1251.11	1080.89	979.339	780.989	544.214	596.783	513.408
24	1256.24	870.946	960.294	898.829	1455.37	1387.72	958.871	1045.83	752.481	639.718	878.685	939.294	701.006	945.945	775.733	715.801	663.58	737.58	686.75	609.188	1367.9	1079.72	585.18	584.775	618.849	589.525	327.97	907.506	844.368	1153.51	1340.85	773.912	1312.35	1028.01	569.809	778.487	1059.08	756.397	406.438	587.661	1396.31	359.472	1262.64	1063.61	1001.33	747.112	525.929	588.6	480.684
26	1207.02	823.866	941.647	912.571	1386.95	1391.45	964.09	993.27	745.439	636.902	852.009	915.706	715.56	962.459	752.013	691.056	632.174	693.816	669.794	588.317	1291.54	1046.71	582.566	585.039	592.293	539.675	329.673	883.981	808.952	1113.2	1348.56	760.495	1270.68	1009.78	560.184	772.996	1053.7	731.455	376.99	554.513	1379.48	347.213	1219.4	1031.58	937.676	732.741	546.176	593.967	500.577
28	1212	850.568	930.882	869.879	1375.46	1408.21	958.457	967.987	753.744	609.517	822.222	893.536	702.19	971.909	740.408	669.774	642.298	649.497	617.235	607.596	1309	1028.54	604.743	556.588	580.218	531.525	303.292	836.838	786.592	1101.59	1307.34	744.825	1274.28	994.859	546.868	740.529	984.688	760.076	369.208	565.853	1337.01	361.84	1206.2	1028.18	932.261	714.666	527.133	550.575	494.092
30	1175.26	811.679	910.58	855.405	1362.59	1409.9	974.77	967.109	711.599	599.667	821.806	880.889	722	943.991	727.375	626.312	629.731	624.313	640.364	587	1290.18	1013.22	585.816	536.059	568.347	565.776	311.101	813.812	763.662	1081.46	1242	727.761	1255.04	961.581	492.799	729.101	967.737	724.571	334.059	553.272	1366.66	333.636	1196.51	1006.06	903.145	700.416	529.257	558.042	526.878
32	1185.52	780.125	890.275	824.105	1377.93	1406.65	914.227	936.748	736.484	602.679	777.38	848.611	669.976	944.782	704.217	607.526	629.46	573.639	643.059	525.75	1301.04	1015.11	583.382	567.739	543.044	543.965	263.667	780.916	722.243	1046.86	1251.6	690.102	1224.54	902.17	492.84	736.723	916.53	673.795	335.399	534.835	1332.61	353.923	1193.59	1004.38	913.303	684.474	527.557	535.5	488.056
34	1120.27	749.268	918.561	845.258	1360.85	1369.16	905.348	916.35	710.332	595.342	785.997	808.631	725.649	919.327	702.971	596.211	636.062	560.465	610.82	560.072	1259.92	994.667	603.371	555.922	533.227	533.58	267.298	769.162	722.188	1054.56	1244.26	694.579	1239.98	885.796	466.472	704.971	858.595	658.563	336.351	528.545	1326.53	344.642	1140.98	991.438	864.392	664.24	545.948	527.013	523.398
36	1120.69	722.551	864.902	794.237	1343.76	1342.45	891.043	872.181	706.869	569.53	750.228	806.194	664.815	893.495	640.233	559.346	620.971	517.698	617.316	515.168	1215.17	966.325	593.026	535.565	513.267	513.545	270.214	760.266	694.412	1022.85	1240.46	661.8	1219.39	902.174	443.656	700.908	798.324	638.737	309.167	492.509	1310.68	324.898	1129.89	961.425	887.034	640.481	505.419	524.442	514
38	1104.96	723.649	877.353	786.776	1313.23	1293.1	881.355	868.846	691.249	575.098	742.231	815.317	671.161	917.936	667.362	551.41	631.872	527.66	595.71	532.856	1189.39	955.506	601.136	537.84	495.32	510.012	246.381	750.364	663.063	986.028	1190.91	639.575	1174.39	895.6	425.767	709.399	815.943	626.826	294.851	478.688	1264.47	339.284	1133.25	934.961	881.939	646.497	506.714	488.917	502.026
40	1099.28	714.646	859.91	785.458	1279.64	1275.04	839.355	833.063	672.986	576.684	718.497	774.698	649.452	886.205	644.896	530.876	615.843	502.319	599.206	538.942	1176.06	935.786	612.404	532.059	516.787	515.71	253.69	704.084	642.864	1007.19	1176.51	631.449	1166	859.467	428.92	675.013	746.089	631.54	300.635	491.058	1278.81	331.435	1124.45	892.795	869.705	643.666	524.171	486.992	509.867
42	1103.46	706.676	835.275	776.595	1302.27	1279.4	853.547	781.709	668.125	536.684	685.978	757.73	680.25	873.85	671.946	523.444	622.787	484.941	573.158	514.452	1174.72	933.692	598.603	525.324	486.067	484.239	268.661	688.435	656.169	959.071	1178.94	576.593	1155.79	817.967	416.212	702.118	745	579.183	286.142	460.741	1261.4	328.37	1101.89	894.393	851.818	621.455	490.257	473.371	513.77
44	1072.77	675.039	838.369	775.168	1274.19	1299.84	831.871	796.75	671.391	563.004	681.336	743.536	669.881	860.527	637.067	506.549	618.414	474.052	569.875	529.899	1165.38	920.858	585.526	525.905	475.893	500.804	227.506	683.084	586.305	1018.17	1179.55	583.663	1092.32	854.037	395.872	687.639	752.623	564.482	268.538	408.5	1264.98	305.188	1077.52	889.045	848.034	610.533	467.024	482.433	489.495
46	1038.82	670.631	792.035	747.318	1237.95	1240.92	808.133	780.717	649.128	541.483	648.725	718.921	634.774	848.245	640.75	490.808	638.427	444.76	565.43	463.731	1121.31	930.531	593.276	520.706	441.307	464.424	237.845	669.961	610.86	973.171	1126.94	565.498	1092.64	838.081	373.729	656.815	709.182	535.813	270.681	440.746	1240.3	334.67	1073.86	876.916	806.945	581.522	484.629	466.492	485.791
48	1045.83	639.369	858.984	714.829	1196.35	1207.76	772.445	746.009	636.903	563.111	654.994	678.746	673.958	829.032	646.229	471.936	603.741	432.201	542.574	489.514	1125.02	902.472	585.915	509.922	443.396	465.153	218.232	672.753	568.86	985.425	1153.09	537.246	1076.26	826.748	374.497	632.37	719.47	536.455	251.58	405.746	1225.77	294.855	1052.49	862.997	797.074	573.977	487.69	432.542	517.699
50	1017.96	637.893	810.78	709.729	1192.14	1169.41	777.953	749.467	625.651	509.94	641.448	690.329	617.113	864.095	641.183	463.545	611.743	423.333	532.412	472.981	1063.3	843.85	605.735	509.873	426.133	458.184	218.095	625.325	578.669	970.762	1078.14	522.481	1044.67	824.056	359.045	621.34	706.709	560.996	223.861	383.384	1180.06	306.654	1069.01	834.786	797.089	580.737	489.79	453.012	494.143
52	977.317	639.182	770.835	715.366	1153.14	1110.88	801.938	715.478	613.031	507.192	635.262	682.917	588.685	821.359	619.471	422.838	617.012	407.531	494.963	510.611	1097.31	845.314	576.559	508.886	448.747	458.541	224.94	651.292	589.857	971.996	1089.01	512.168	1046.66	771.863	356.83	612.441	727.239	505.027	235.688	400.232	1222.53	303.481	1046.58	821.016	780.308	578.302	473.633	428.842	478.658
54	974.937	587.985	783.859	678.974	1176.27	1139.87	778.563	718.654	607.529	520.432	629.333	660.69	606.655	805.541	604.087	419.451	614.872	405.472	530.842	489.38	1056.41	854.314	576.18	490.487	452.329	461.294	218.101	634.994	552.783	935.698	1015.29	488.93	1026.79	770.778	360.184	553.618	691.579	509.192	238.924	399.839	1164.52	292.407	1007.94	815.886	760.405	580.435	491.976	405.262	496.964
56	941.42	600.878	783.631	702.35	1126.38	1070.36	786.055	703.706	604.747	521.282	581.738	641.294	625.607	770.3	613.987	430.921	600.393	425.17	526.423	447.413	1061	845.675	584.29	493.209	447.178	471.404	221.964	608.481	526.904	933.032	1034.66	455.832	1018.33	723.985	336.424	564.122	704.858	492.522	237.774	385.487	1156.37	290.66	996.249	806.36	755.318	579.332	489.648	412.679	503.378
58	949.807	607.137	752.569	651.247	1148.72	1075.35	756.898	697.648	612.637	505.103	604.037	627.044	629.286	804.932	626.913	422.789	625.932	405.233	508.75	444.87	1031.94	817.714	598.478	518.513	445.978	466.184	223.518	613.727	524.074	930.996	1002.65	441.27	979.611	735.2	334.392	545.122	681.389	504.491	240.132	386.402	1149.78	278.228	998.349	777.075	734.858	552.432	477.457	412.667	480.806
60	932.907	579.482	758.114	672.05	1122.12	1048.89	733.188	685.602	611.388	500.709	567.537	640.754	612.911	757.136	644.2	391.669	609.468	410.17	514.669	451.428	1024.31	834.728	590.842	478.007	406.88	464.71	202.893	635.76	516.919	928.302	1013.82	429.098	954.408	701.119	318.753	535.311	685.518	470.625	213.889	363.518	1140.07	281.571	972.873	783.052	730.045	550.712	465.419	395.825	468.786
62	932.96	565.762	741.38	662.616	1103.15	1042.81	774.23	676.411	582.81	508.923	584.698	621.869	640.173	803.55	626.304	380.808	614.259	407.976	521.735	452.077	995.318	790.939	583.717	492.069	423.6	440.851	214.708	594.26	536.57	911.52	996.75	399.063	959.285	715.252	332.045	585.235	659.781	463.759	211.899	352.147	1109.77	281.898	983.568	730.253	703.153	542.277	428.124	378.917	508.526
64	942.08	547.051	735.925	643.658	1096.42	991.237	733.398	665.191	580.145	508.231	575.231	612.06	605.393	791.995	594.525	364.049	599.257	412.42	499.452	433	999.591	780.633	595.732	505.471	391.587	449.635	222.47	584.825	509.824	891.381	968.937	398.186	932.155	671.656	311.354	538.345	646.984	504.821	212.5	337.429	1098.76	274.713	960.604	732.977	703.234	546.993	457.19	371.654	494.76
66	935.567	573.97	758.349	613.174	1031.35	980.95	746.023	670.87	594.792	500.295	555.549	609.913	565.006	802.809	624.65	365.162	592.023	398.955	503.838	414.221	985.441	724.772	616.827	491.101	398.191	452.635	211.857	574.474	498.835	878.794	956.183	437.288	961.19	637.693	306.365	555.105	616.263	487.455	223.438	350.013	1107.07	281.701	979.413	734.536	687.2	533.206	426.252	364.633	478.316
68	930.01	535.568	731.89	627.174	1059.51	980.453	688.508	694.485	576.467	486.944	543.503	577.413	597.31	752.864	604.904	368.568	617.159	382.694	499.044	388.207	967.829	778.533	602.121	496.327	371.107	474.125	223.19	588.403	503.195	894.496	951.5	410.828	913.63	590.452	308.267	525.256	614.304	474.844	226.358	330.219	1080.65	260.864	972.266	694.786	675.882	522.101	421.762	365.529	512.893
70	882.51	514.107	734.329	628.097	1071.21	957.883	709.164	661.896	577.346	464.902	560.056	594.913	594.28	771.732	585.563	348.617	592.689	406.281	486.713	376.481	937.618	754.039	628.838	501.66	365.542	442.792	230.024	561.032	478.809	880.163	921.92	415.267	915.641	590.396	319.337	514.651	575.146	435.786	206.135	321.411	1087.7	267.21	943.316	673.14	652.984	504.835	428.99	352.804	490.439
72	890.14	513.435	728.224	608.616	994.308	927.983	681.785	641.717	601.799	486.846	546.512	575.702	576.804	760.573	576.4	333.297	587.046	375.944	487.438	376.596	901.409	726.106	638.188	511.951	376.071	443.294	225.893	538	503.426	859.317	890.74	380.414	946.59	589.604	305.806	515.231	570.101	409.705	195.229	315.607	1029.64	285.096	930.626	676.084	644.955	487.481	419.762	329.288	500.372
74	893.577	524.408	702.02	602.553	1006.26	923.84	695.488	673.546	577.138	485.718	529.664	566.94	579.827	735.695	582.246	317.293	600.561	399.861	475.335	344.038	951.035	721.147	616.61	508.114	364.707	454.149	244.125	565.344	467.029	856.587	885.153	392.428	923.394	546.837	323.215	483.563	552.19	441.116	195.924	326.853	1075.36	262.84	917.609	667.727	633.687	500.879	438.114	332.363	478.02
76	831.27	502.232	717.404	594.892	979.052	907.2	682.523	639	552.343	460.919	527.065	577.385	557.5	735.168	575.65	308.677	584.899	385.319	476.684	364.74	893.003	722.275	606.588	511.758	369.693	418.969	240.946	525.506	470.32	836.71	864.737	390.133	930.815	545.452	319.115	494.45	540.17	413.254	185.451	298.652	1032	272.306	929.753	632.633	647.703	470.339	408.362	307.133	491.163
78	839.113	518.289	728.02	592.703	961.35	886.273	662.379	635.748	539.176	469.59	547.809	549.139	559.304	704.227	575.071	314.759	585.923	365.722	480.82	339.668	890.121	712.878	612.732	510.559	377.604	440.314	278.411	506.818	474.875	812.865	843.48	389.081	910.063	530.333	344.014	477.353	533.304	407.915	199.802	301.723	995.225	257.923	892.584	625.256	627.068	487.178	402.443	330.913	457.648
80	828.163	491.774	704.043	600.582	912.815	860.077	642.645	639.381	556.204	452.573	501.062	565.817	568.196	730.85	564.742	270.124	597.275	377.063	481.099	330.649	884.25	670.628	636.926	487.111	354.364	442.027	309.94	540.247	478.801	834.468	851.73	361.267	944.918	512.563	344.528	452.29	557.696	389.567	187.542	296.54	1001.85	272.244	889.269	625.065	622.513	460.931	393.719	317.708	473.638
82	832.43	480.039	684.549	574.855	865.035	836.213	630.77	633.202	545.509	453.449	496.975	547.226	540.44	729.791	546.771	283.188	588.294	373.813	473.919	325.615	861.782	714.247	611.118	483.379	337.898	443.416	309.696	508.286	521.151	817.948	831.297	333.228	890.755	498.944	339.316	451.786	557.713	378.813	196.431	297.022	1010.91	243.222	859.141	584.114	633.124	468.33	432.176	296.479	502.622
84	849.283	478.869	681.561	583.792	850.01	831.203	631.996	644.052	543.08	465.645	497.188	529.98	567.298	707.368	554.763	282.605	580.182	378.642	454.316	349.591	840.312	661.944	624.908	504.261	323.209	437.996	314.321	513.292	472.551	802.325	766.003	348.186	890.291	493.381	334.642	404.466	556.866	405.455	177.524	301.513	984.463	255.306	853.352	584.542	599.334	446.142	429.314	283.4	467.27
86	838.94	472.366	664.082	596.376	833.804	818.387	608.711	617.207	541.647	441.756	496.105	555.972	543.137	694.841	558.65	271.959	595.402	385.163	448.375	329.76	837.032	685.653	632.092	490.618	336.8	407.388	347.274	493.812	468.449	813.238	782.153	353.779	864.079	488.826	355.997	451.445	545.437	405.79	193.736	314.018	983.201	258.296	862.856	583.276	611.174	437.842	405.452	296.654	471.74
88	814.79	437.027	690.471	575.508	810.238	778.5	625.172	610.583	533.01	457.269	501.41	552.968	549.256	664.391	552.163	264.669	607.261	355.226	475.125	340.538	844.141	659.794	626.625	482.239	317.396	427.271	393.173	488.162	451.871	812.623	720.207	361.235	823.832	447.415	330.587	413.092	567.316	419.125	214.646	324.759	968.111	272.414	824.845	581	589.126	455.078	430.343	277.938	484.76
90	789.287	440.935	670.965	572.642	764.441	747.597	624.754	613.033	560.381	465.038	463.327	533.909	550.625	670.177	543.938	256.102	594.075	356.747	450.647	324.615	880.735	684.222	645.901	481.324	310.458	446.275	399.113	476.532	485.151	784.012	736.183	369.418	826.78	447.644	366.993	396.576	545.972	401.478	210.104	274.478	951.296	241.568	820.909	568.185	578.632	449.529	394.719	271.075	461.959
92	785.947	448.313	679.349	573.984	747.294	727.207	588.063	581.431	534.135	441.547	483.269	533.226	551.887	694.464	526.888	248.346	581.507	362.038	467.82	322.716	834.671	626.592	635.301	488.082	310.084	437.141	428.327	504.019	442.445	789.933	713.277	366.747	787.027	449.367	374.524	397.387	530.231	367.397	191.944	291.375	942.534	237.852	820.133	575.188	576.984	422.531	386.595	251.387	490.423
94	771.32	441.869	680.157	569.111	759.147	736.34	583.551	582.476	509.682	447.919	489.034	526.341	560.798	670.377	555.846	246.992	585.012	361.198	459.555	328.856	804.856	671.858	636.125	478.971	308	413.098	436.935	472.799	469.522	760.504	724.423	333.818	769.56	418.767	370.035	407.5	504.198	381.063	198.601	289.862	939.506	254.142	805.881	561.231	604.079	403.156	410.833	257.663	479.969
96	765.253	424.738	677.294	581.261	735.234	729.257	588.063	576.557	525.986	439.312	485.123	517.619	547.583	661.582	574.875	212.662	586.946	369.569	452.518	301.337	799.406	670.853	636.331	479.944	305.6	410.835	426.28	485.662	462.732	759.067	702.253	328.751	722.935	409.633	388.003	432.672	518.717	387.839	192.872	283.938	919.562	256.355	795.476	540.523	597.066	388.746	400.167	266.192	481.51
98	746.337	428.836	679.58	587.626	729.86	705.81	572.527	576.422	524.561	425.513	476.265	526.103	516.387	675.432	552.438	215.305	588.992	390.875	406.662	324.793	812.597	654.089	674.305	448.608	304.524	415.62	401.03	456.851	459.919	774.544	707.923	329.891	705.766	400.759	386.007	421.672	488.093	368.946	194.705	267.42	925.262	251.741	795.13	531.464	591.889	408.49	380.09	254.808	484.061
100	780.83	428.277	654.392	576.145	701.406	680.25	585.535	565.176	515.737	439.915	486.525	501.972	532.589	681.777	547.346	220.376	577.172	356.722	446.827	316.37	809.132	668.756	657.665	463.281	322.147	426.988	389.024	451.721	463.055	747.917	719.297	341.021	700.644	413.711	404.684	401.118	454.947	376.799	205.163	262.777	910.423	237.117	780.576	535.909	599.358	405.483	363.833	235.046	466.066
102	734.087	404.848	621.416	569.482	726.724	689.173	539.859	547.943	506.536	412.731	465.519	509.155	541.071	641.377	555.917	226.519	587.824	354.236	427.015	318.173	779.003	635.678	640.732	456.856	308.24	408.016	414.756	469.779	470.43	754.619	723.133	340.239	689.386	395.674	407.844	415.374	460.559	366.835	188.955	281.46	911.96	238.824	776.756	492.662	584.121	391.865	359.29	267.875	473.643
104	760.843	400.045	657.506	553.703	702.636	643.097	527.895	556.183	506.9	421.017	455.071	483.937	566.107	648.273	553.563	239.083	582.571	359.163	423.908	309.38	795.365	626.856	641.169	442.732	309.027	421.631	341.821	426.766	468.603	764.544	693.393	339.063	674.671	391.226	419.924	390.37	472.385	346.656	179.313	262.964	878.358	232.031	764.424	488.149	572.634	359.412	373.667	248.863	483.388
106	722.533	394.821	681.737	550.121	687.234	636.947	553.477	553.583	524.505	407.679	481.398	500.921	573.101	670.882	575.946	236.711	609.878	353.826	437.467	310.519	772.818	618.067	663.32	442.278	313.707	404.388	334.673	427.974	437.919	752.718	697.843	332.291	612.677	370.011	415.764	367.282	483.879	370.795	185.295	250.438	901.87	239.586	786.861	502.747	570.168	353.545	370.557	248.296	460.612
108	745.26	409.333	662.667	571.842	690.066	642.593	526.293	543.785	494.055	415.517	470.667	466.151	552.226	647.318	544.721	210.868	594.085	369.33	454.64	327.24	766.671	627.089	682.232	463.758	315.053	398.204	309.536	423.721	451.945	741.262	692.663	346.147	597.492	375.059	415.441	356.937	454.53	378.201	187.743	254.964	903.21	211.238	732.845	464.601	581.213	347.881	367.89	226.308	444.934
110	709.767	395.134	633.314	546.211	632.08	611.223	511.453	543.693	521.367	427.906	468.407	495.75	590.845	660.545	538.225	222.256	590.41	371.056	436.5	314.644	741.894	629.458	645.015	448.748	301.391	389.608	285.25	402.526	464.482	699.437	695.69	331.804	604.356	362.133	415.538	353.92	442.931	347.938	183.413	238.022	874.707	226.426	729.443	481.084	574.397	337.327	364.743	231.829	478.281
112	716.817	380.97	645.796	537.242	636.913	598.527	501.496	521.204	494.031	407.838	468.065	497.385	542.048	642.745	556.054	228.015	578.636	366.271	443.93	293.582	739.353	643.881	647.919	439.948	301.271	391.961	267.411	427.201	458.504	714.579	685.087	327.502	577.726	357.926	420.74	344.458	410.951	348.938	165.375	248.433	872.235	235.586	707.9	465.412	558.437	320.027	345.752	240.967	462.454
114	714.967	396.917	659.984	536.455	631.717	594.553	501.371	530.165	498.09	421.38	464.349	473.552	540.917	644.059	542.617	212.808	603.559	371.601	416.904	319.577	740.835	621.344	612.805	448.206	294.209	402.875	260.149	452.948	467.059	744.393	670.727	357.396	598.443	354.441	406.365	333.155	413.619	338.281	165.226	254.281	854.753	238.991	739.321	473.331	547.834	318.906	338.024	244.096	468.847
116	722.66	388.839	649.745	530.082	619.192	577.153	477.875	529.922	500.869	389.103	460.444	467.889	555.571	588.132	520.892	211.579	582.675	402.635	424.915	322.308	734.841	607.692	622.721	432.977	297.627	391.133	228.042	425.149	468.93	729.734	659.847	360.13	567.38	341.785	405.806	319.118	407.761	340.906	165.535	253.469	859.043	224.806	695.224	465.815	548.342	312.481	363.367	228.021	485.372
118	720.667	352.676	653.118	534.076	589.248	572.853	498.938	530.215	502.696	404.842	468.346	484.361	550.262	625.695	540.688	211.244	587.35	371.736	424.081	290.01	715.221	597.581	649.213	442.716	277.516	390.886	240	421.065	478.265	730.214	664.84	323.66	578.277	328.081	388.924	318.328	415.437	339.188	160.503	235.973	838.651	220.599	721.219	469.87	538.979	314.757	353.167	228.292	498.357
w/o I-Hg, KCl
time [s]	cell #1	cell #2	cell #3	cell #4	cell #5	cell #6	cell #7	cell #8	cell #9	cell #10	cell #11	cell #12	cell #13	cell #14	cell #15	cell #16	cell #17	cell #18	cell #19	cell #20	cell #21	cell #22	cell #23	cell #24	cell #25	cell #26	cell #27	cell #28	cell #29	cell #30	cell #31	cell #32	cell #33	cell #34	cell #35	cell #36	cell #37	cell #38	cell #39	cell #40	cell #41	cell #42	cell #43	cell #44	cell #45	cell #46	cell #47	cell #48	cell #49
0	1194.21	1168.59	1238.14	1185.88	1200.02	1076.28	959.775	961.544	1015.93	843.707	1126.69	1005.04	956.719	998.471	758.987	826.196	871.285	589.012	1139.95	923.593	741.765	1057.28	1049.9	1090.85	1118.57	1081.32	967.805	684.121	835.899	839.414	736.156	820.53	874.626	944.122	1015.17	839.082	1143.48	873.393	1007.73	1049.67	1123.13	998.937	780.049	801.344	946.49	1055.22	905.715	786.067	938.678
2	1216.24	1174.99	1199.86	1180.19	1232.32	1113.84	926.7	974.451	1040.03	865.541	1176.03	1005.82	916.288	1071.02	825.462	839.823	891.509	563.376	1147.57	913.249	795.557	1067.14	1073.72	1085.96	1119.93	1086.46	1005.36	714.862	857.694	837.586	685.469	852.778	910.115	935.295	996.621	851.109	1166.77	857.014	979.427	1055.41	1072.22	1041.02	737.084	844.553	982.132	1064.04	926.019	748.267	1006.06
4	1237.94	1164.7	1206.96	1141.39	1245.26	1106.28	994.408	962.538	979.039	880.507	1205.89	1024.63	931.849	1060.95	790.887	818.904	894.268	550.145	1123.73	881.615	789.511	1101.52	1055.89	1104.69	1117.86	1028.08	944.335	678.95	861.514	809.981	717.901	825.484	873.83	946.149	971.429	855.52	1138.63	858.425	942.902	1033.03	1066.48	992.796	739.124	825.508	962.24	1079.56	890.665	783.008	989.033
6	1255.13	1114.95	1163.11	1169.41	1218.04	1094.69	987.129	979.736	1015.66	862.041	1166.24	1014.88	900.456	1103.34	777.349	814.545	905.05	551.648	1171.98	909.995	779.498	1073.78	1032.67	1121.89	1109.68	1064.69	1053.56	714.524	820.142	812.932	694.198	834.242	886.133	947.031	998.42	880.02	1117.67	872.909	972.714	1014.72	1090.74	1000.95	732.831	799.65	967.655	1058.34	870.262	761.481	987.394
8	1207.9	1188.07	1167.76	1155.91	1263.57	1075.25	951.579	954.571	1016.41	877.47	1151.36	998.261	934.214	1071.14	820.307	810.833	864.912	594.976	1205.75	901.258	783.964	1084.84	1074.27	1087.69	1076.89	1054.88	983.063	742.05	813.573	831.41	687.563	842.994	903.656	937.927	981.701	843.25	1130.65	883.446	966.974	1047.78	1088.53	985.933	732.031	829.281	988.559	1070.2	890.769	767.156	1001.91
10	1220.16	1121.29	1171.97	1128.21	1240.26	1126.77	994.1	964.22	1032	896.159	1188.35	998.093	914.877	1062.86	785.382	799.876	873.971	545.394	1194.58	836.118	822.122	1075.86	1089.29	1078.87	1094.88	1061.46	958.9	698.794	813.469	832.117	669.818	863.692	916.252	958.281	985.634	845.922	1126.74	917.747	968.333	1042.36	1061.58	975.021	746.604	773.825	941.711	1042.92	897.015	761.336	1021.41
12	1263.36	1087.62	1201.12	1109.08	1250.02	1089.95	991.942	1038.76	1004	868.115	1190.3	1012.23	938.053	1078.03	779.912	802.66	921.682	574.721	1174.37	880.959	820.158	1095.35	1080.42	1103.74	1137.27	1030.33	953.403	676.471	809.372	785.707	690.849	810.18	900.707	963.146	986.545	834.918	1169.87	877.421	914.598	1035.55	1074.44	996.54	755.689	815.753	963.28	1065.59	920.965	780.225	999.878
14	3398.93	3170.27	3028.19	3153.65	3282.81	3002.72	2848.73	2700.21	2935.39	2496.11	3105.52	2745.86	2634.86	2976.38	2273.48	2364.78	2516.92	1688.53	3022.36	2586.67	2278.48	2941	3047.19	3067.01	3145.63	2959.47	2701.44	2129.55	2495.49	2421.46	2064.54	2551.26	2613.14	2797.4	2834.58	2486.73	3192.67	2654.16	2930.59	2957.59	3040.93	2954.36	2234.9	2363.1	2624.18	3024.75	2597.38	2247.52	2814.43
16	3451.58	3015.98	3186.31	3175.49	3301.97	2996.36	2856.6	2635.74	2868.18	2527.98	3052.7	2710.34	2668.72	2962.41	2369.07	2509.35	2589.49	1844.68	3063.3	2559.22	2397.04	2992.51	2971.66	3065.85	3086.58	3050.01	2772.35	2194.7	2493.66	2444.34	2132.67	2478.44	2633.24	2812.02	2895.5	2526.18	3170.88	2631.15	2869.02	3014.17	3114.68	2817.95	2214.09	2447.43	2693.78	3075.19	2740.52	2294.63	2867.23
18	3380.82	3274.09	3152.87	3086.71	3361.89	2985.09	2823.32	2687.08	2893.09	2568.13	3057.57	2788.94	2669.3	2987.53	2375.48	2593.32	2506.61	1808.73	3091.95	2715.13	2408.32	2929.5	2988.12	3115.08	3136.05	2959.62	2899.16	2131.86	2472.62	2410.3	2032.44	2467.98	2592.38	2731.27	2825.85	2471.8	3154.85	2649.14	2834.9	2993.83	3011.16	2892.45	2257.17	2322.9	2742.68	3016.41	2656.52	2386.92	2923.9
20	3339.34	3010.28	3217.11	3138.3	3281.45	2893.7	2679.12	2749.81	2833.26	2459.53	3185.62	2864.76	2688.16	2981.76	2353.29	2349.53	2623.98	1885.83	3096.26	2637.16	2409.22	3081.19	2972.84	3022.84	3091.49	2957.93	2814.87	2134.5	2589.24	2325.66	2199.07	2459.63	2613.76	2697.63	2946.95	2496.07	3103.67	2586.96	2885.11	2838.19	3036.05	2937.08	2433.14	2343.64	2777.99	2984.24	2580.55	2317.94	2977.58
22	2941.67	2881.77	2872.54	2708.66	2954.7	2695.55	2393.37	2267.03	2520.1	2176.51	2748.56	2417.5	2392.75	2589.58	2018.89	2291.26	2209.22	1519.15	2896.37	2413.46	2061.16	2678.23	2635.58	2758.6	2712	2592.04	2453.7	1771.76	2164.18	2105.48	1808.54	2251.74	2288.7	2416.94	2599.1	2204.65	2832.79	2305.42	2496.79	2691.47	2751.4	2410.75	1988.36	2127.02	2484.46	2635.87	2384.88	1961.63	2470.12
24	2476.11	2367.98	2347.64	2364.36	2552.16	2141.34	2128.55	1995.65	2119.41	1795.27	2385.16	2007.64	1948.76	2249.32	1657.9	1742.76	1943.71	1183.13	2393.38	1881.88	1715.81	2138.87	2118.91	2284.17	2279.12	2264.63	2095.33	1471.82	1699.57	1797.33	1576.69	1772.45	1854.5	2041.05	2013.61	1768.21	2349.26	1904.24	2028.04	2203.4	2217.13	2005.11	1652.05	1703.44	2026.82	2233.32	1931.67	1680.25	2074.66
26	2633.66	2403.92	2332.71	2330.17	2497.09	2174.66	1995.5	1924.37	2110.88	1869.14	2278.96	2067.02	1924.99	2266.78	1664.87	1659.71	1934.03	1279.23	2414.56	1865.16	1803.02	2267.36	2155.63	2249.02	2256.13	2146.63	2012.93	1415.5	1747.21	1712.73	1513.68	1754.95	1827.03	2003.54	2083.33	1721.24	2339.17	1913.05	1922.32	2166.34	2179.22	2022.32	1650.08	1690.94	1944.37	2254.8	1920.25	1663.63	1872.14
28	2435.52	2242.27	2204.49	2216.42	2391.69	2084.37	1951.43	1793.62	1997.73	1636.46	2297.18	1972.74	1863.11	2104.52	1515.07	1637.94	1845.11	1153.36	2279.63	1750.34	1609.79	2072.59	2065.33	2134.95	2151.14	1997.83	1962.76	1369.9	1599.22	1710.28	1443.51	1687.45	1811.01	1942.27	1988.96	1720.39	2183.24	1812.25	1926.21	2018.17	2170.86	1918.86	1540.47	1679.65	1803.85	2143.91	1764.75	1593.43	2056.85
30	2211.85	2009.65	2132.07	2026.08	2071.64	1894.61	1742.25	1730.29	1929.19	1553.26	2055.59	1785.26	1680.43	1898.22	1407.44	1564.88	1549.41	1030.16	2034.93	1618	1444.08	1921.74	1906.48	1947.45	1939.53	1819.59	1692.14	1249.3	1472.31	1453.61	1178.48	1565.51	1572.86	1686.06	1808.07	1438.55	2032.12	1599.84	1687.22	1844.48	1923.22	1711.48	1370.29	1447.4	1656.53	1903.87	1568.02	1387.36	1705.06
32	2128.31	2041.33	2060.36	1940.97	2254.53	1805.75	1766.77	1749.53	1759.32	1573.08	2030.93	1768.48	1601.47	1881.95	1417.89	1525.05	1569.98	1044.6	2045.12	1626.24	1482.93	1855.08	1839.19	1935.16	1861.53	1798.4	1736.29	1244.69	1548.5	1536.69	1299.81	1499.35	1627.41	1731.26	1840.19	1497.89	2034.1	1550.95	1810.77	1861.76	1956.34	1735.8	1352.38	1404.07	1771.31	1943.07	1582.44	1438.1	1701.98
34	2141.2	1892.86	1985.29	1887.16	2124.88	1902.8	1650.19	1604.08	1704.13	1458.31	1930.5	1661.27	1602.12	1697.89	1353.97	1456.79	1463.7	958.279	1968.8	1630.77	1353.52	1789.49	1757.38	1862.41	1795.43	1744.8	1724.57	1174.29	1423.4	1397.18	1244.11	1462.98	1473.9	1613.22	1674.86	1425.67	1925.22	1530.71	1647.19	1835.55	1833.42	1642.16	1321.22	1366.6	1507.84	1811.52	1566.33	1290.69	1673.88
36	2027.09	1849.58	1839.72	1963.1	2034.76	1726.44	1693.7	1621.02	1657.46	1465.89	1991.81	1681.73	1551.8	1804.1	1365.23	1440.53	1510.11	1003.81	1920.26	1533.93	1360.87	1795.78	1783.16	1870.04	1836.97	1773.85	1568.45	1220.8	1352.84	1417.12	1151.18	1367.77	1472.72	1592.9	1751.1	1441.04	1916.84	1530.65	1650.06	1731.92	1851.45	1614.21	1284.72	1415.21	1604.52	1787.4	1486.57	1319.86	1620.78
38	2026.86	1779.99	1790.17	1819.75	2007.44	1684.55	1643.91	1546.68	1655.91	1356.28	1814.78	1562.98	1481.34	1655.75	1229.3	1348.28	1377.98	975.345	1888.6	1356.22	1253.16	1659.19	1691.51	1796.73	1780.08	1688.09	1602.65	1102.58	1365.82	1344.76	1101.13	1366.8	1434.02	1518.37	1614	1366.6	1746.02	1433.68	1576.81	1570.56	1715.86	1530.2	1237.08	1271.52	1537.07	1665.05	1400.36	1219.1	1621.64
40	1909.05	1819.4	1884.85	1909.17	2018.39	1700.77	1563.38	1472.15	1666.22	1411.51	1855.96	1593.12	1448.46	1723.03	1284.63	1356.21	1417.15	911.497	1841.52	1499.59	1305.59	1722.54	1652.14	1771.42	1673.51	1654.84	1564.38	1140.71	1347.64	1248.96	1139.35	1354.45	1436.09	1480.68	1587.43	1356.32	1777.05	1403.09	1532.49	1581.81	1718.87	1587.86	1198.45	1296.69	1530.33	1690.41	1438.05	1219.76	1552.02
42	1790.3	1545.47	1699.47	1676.43	1769.54	1483.21	1384.82	1389.78	1409.17	1217.24	1628.88	1355.53	1262.07	1516.6	1085.01	1201.48	1278.61	770.491	1663.66	1287.15	1187.88	1565.69	1506.24	1518.12	1549.3	1448.33	1353.65	970.55	1152.7	1167.29	925.078	1221.61	1264.66	1345.83	1393.47	1230.55	1581.02	1293.13	1479.58	1414.56	1515.8	1404.82	1062.77	1170.03	1338.93	1489.38	1291.33	1124.34	1414.72
44	1715.04	1656.62	1644.93	1607.3	1789.18	1464.6	1407.94	1371.82	1467.89	1261.53	1601.06	1402.9	1278.52	1506.71	1175.95	1152.48	1312.67	794.115	1670.7	1293.27	1113.85	1561	1481.61	1515.13	1549.54	1443.72	1371.95	977.976	1198.39	1128.31	995.411	1194.77	1241.77	1390.01	1445.67	1258.97	1663.88	1276.64	1380.54	1406.85	1545.89	1404.89	1135.77	1142.5	1320.77	1540.93	1293.14	1096.28	1384.68
46	1648.42	1525.12	1545.45	1499.55	1657.61	1491.99	1321.88	1265.35	1348.66	1187.89	1527.46	1299.45	1195.13	1445.99	1032.32	1168.33	1175.76	746.37	1623.55	1205.05	1041.41	1457.76	1391.53	1466.37	1429.17	1390.53	1301.81	954.829	1119.18	1135.36	956.557	1179.82	1184.36	1268.47	1346.64	1093.08	1503.86	1224.02	1336	1339.72	1483.24	1316.81	1047.72	1055.35	1291.4	1434.89	1213.04	1024.5	1363.96
48	1618.79	1460.9	1514.69	1522.85	1665.11	1438.84	1337.61	1301.54	1328.03	1196.97	1489.61	1282.01	1190.05	1449.67	1034.06	1106.9	1146.72	749.733	1580.53	1230.59	1101.15	1462.19	1421.32	1466.07	1423.83	1326.64	1297.18	941.809	1075.25	1091.71	952.99	1108.92	1180.21	1214.84	1318.33	1137.67	1439.52	1087.58	1371.5	1362.47	1420.03	1273.25	942.511	1036.59	1174.74	1367.07	1112.33	962.8	1226.78
50	1444.94	1385.87	1503.8	1451.12	1544.08	1362.37	1230.65	1220.73	1325.05	1081.64	1418.08	1269.4	1132.95	1295.28	955.655	1027.46	1083.88	709.133	1477.76	1156.65	1025.85	1354.47	1306.85	1362.69	1465.99	1289.66	1292.04	896.915	1028.87	997.868	886.677	1063.85	1064.18	1191.01	1245.74	1095.54	1465.2	1132.72	1158.93	1274.5	1323.86	1229.48	954.862	1014.67	1199.87	1405.02	1188	1005.62	1213.54
52	1463.93	1302.19	1405.07	1353.63	1402.59	1285.04	1144.93	1088.05	1236.88	1011.77	1347.57	1168.26	1125.5	1310.39	903.903	970.842	1028.06	687.861	1434.7	1079.07	927.557	1248.8	1300.82	1286.94	1329.63	1242.3	1143.75	809.821	991.424	960.553	799.526	982.524	1030.85	1092.03	1121.44	1003.27	1356.14	1088.65	1176.63	1169.8	1243.91	1176.67	915.533	964.889	1110.85	1290.26	1086.06	900.728	1186.8
54	1342.19	1252.61	1359.64	1265.88	1360.01	1192.61	1076.26	1067.12	1189.13	981.826	1289.14	1084.48	993.744	1188.65	853.718	914.526	994.997	595.685	1259.76	999.629	934.403	1200.2	1157.44	1229.85	1218.16	1195.27	1003.89	756.3	886.688	922.256	747.578	920.106	947.77	1042.93	1108.27	891.809	1269.92	996.33	1112.54	1178.35	1207.33	1089	820.613	873.086	1057.97	1221.34	972.404	871.389	1144.31
56	1279.48	1160.2	1248.82	1233.19	1263.59	1097.87	1052.13	1022.5	1051.2	893.533	1179.39	1013.15	955.965	1115.69	754.475	892.378	911.424	526.242	1226.83	920.765	820.67	1108.84	1130.76	1140.09	1167.62	1097.13	1019.5	699.168	829.847	861.914	712.927	878.271	893.115	987.267	1013.25	836.766	1202.64	922.411	1016.86	1059.06	1144.69	1014.72	784.916	829.075	1010.63	1106.39	971.119	791.153	1027.99
58	1281.52	1128.39	1234.11	1237.95	1311.41	1114.04	1056.59	986.258	1041.16	855.267	1212.92	1019.55	958.491	1099.36	767.042	888.478	940.774	572.497	1163.73	971.027	891.362	1169.17	1103.29	1170.33	1155.3	1115.55	1010.31	753.347	844.017	889.748	692.797	885.385	924.6	993.764	1027.53	902.684	1203.22	954.214	1027.88	1056.09	1130.91	1018.55	785.404	825.561	1015.45	1111.63	955.258	798.678	1018.77
60	1302.54	1170.34	1201.17	1174.51	1270.88	1158.53	1029.1	1043.27	1060.81	896.859	1196.75	1035.17	953.54	1168.23	816.353	841.871	931.326	607.909	1234.14	925.208	812.362	1125.71	1123.26	1189.34	1165.12	1119.57	1019.38	738.632	865.806	813.65	737.292	882.733	921.489	1005.69	1018.38	896.789	1184.99	926.604	1015.41	1091.43	1084.89	1035.06	781.756	855.922	1001.59	1163.98	935.731	798.392	1015.09
62	1244.75	1187.51	1229.52	1236.45	1295.44	1115.05	1007.6	1039.88	1063	910.178	1196.73	1019.31	897.284	1188.84	814.672	885.794	921.288	604.194	1240.16	949.638	815.787	1164.54	1110.59	1153.03	1166.69	1055.99	1036.31	712.844	833.479	858.955	731.734	872.743	955.219	951.184	1013.39	895.285	1241.9	923.66	1017.25	1052.31	1113.24	1039.16	803.48	858.083	1007.59	1103.48	946.008	798.775	1067.88
64	1346.15	1144.07	1235.83	1184.43	1266.63	1161.25	1041.61	983.582	1044.66	889.411	1214.15	1034.77	958.846	1158.03	835.105	862.536	892.397	567.606	1246.3	968.81	830.511	1150.5	1116.56	1153.72	1149.94	1132.04	1000.12	721.394	857.333	847.09	712.349	875.501	929.896	986.583	1052.02	873.078	1239.72	887.67	1015.98	1105.24	1122.33	1048.01	764.369	838.542	975.447	1122.35	947.877	821.35	1097.76
66	1277.75	1148.96	1202.65	1167.09	1279.4	1160.57	1037.74	985.813	1063.44	888.759	1170.52	1029.06	981.691	1109.01	772.437	877.311	931.197	547.818	1237.19	941.484	806.163	1122.12	1121.76	1158.04	1174.5	1136.87	1009.37	716.371	864.778	849.297	705.964	884.135	932.437	997.688	1024.11	866.449	1185.24	942.456	989.432	1077.33	1096.72	1069.17	796.831	852.222	1004.72	1114.23	943.312	793.789	1052.32
68	1328.16	1166.67	1220.72	1174.34	1326.64	1143.13	1044.9	1013.79	1062.31	871.648	1203.31	1047.82	957.502	1152.74	790.454	850.129	926.324	583.345	1243.65	947.742	825.068	1149.12	1121.18	1189.72	1123.26	1105.03	1002.47	720.4	841.351	888.932	662.531	878.265	945.989	987.292	1031.18	849.871	1261.88	914.604	981.222	1070.96	1126.66	1005.96	796.342	836.822	1002.48	1116.96	908.827	823.867	1034.88
70	1276.98	1188.04	1232.58	1193.68	1301.49	1082.88	1006.22	1030.93	1075.6	896.967	1185.38	991.543	929.842	1127.38	801.361	861.656	933.935	538.63	1270.13	922.253	863.267	1142.58	1100.55	1119.99	1208.3	1089.87	1035.21	695.326	839.042	864.594	716.536	875.553	953.289	993.16	1043.18	891.805	1235.6	974.639	1066.01	1024.44	1113.25	1053.97	776.591	845.175	1009.16	1150.58	937.2	792.819	1066.31
72	1244.8	1157.74	1253.15	1257.65	1285	1132.72	1031.18	961.297	1057.93	931.922	1212.07	1031.5	956.607	1178.41	817.592	868.871	927.344	561.964	1271.79	911.552	860.394	1145.46	1111.54	1144.15	1124.55	1129.61	1027.9	670.494	856.92	858.876	695.693	875.4	893.867	995.486	1054.96	868.344	1199.27	894.035	1025.48	1034.61	1116.93	1053.19	778.444	843.944	976.214	1097.42	966.038	767.844	999.65
74	1293.75	1166.15	1289.91	1194.14	1304.55	1096.87	1068.79	974.357	1079.25	888.422	1188.69	982.226	949.288	1128.47	812.803	837.761	954.565	585.345	1212.02	933.986	847.009	1142.12	1109.31	1170.39	1162.02	1081.57	1011.15	702.621	849.222	828.805	699.641	873.636	922.467	976.986	1058.23	846.16	1227.6	914.095	1016.08	1089.89	1161.26	1010.69	778.098	827.797	1027.9	1125.91	913.796	845.531	988.783
76	1308.64	1157.35	1238.35	1173.08	1313.08	1110.87	1040.68	1023.21	1077.7	897.437	1224.69	1016.64	924.421	1123.04	797.193	872.215	907.879	593.842	1214.08	956.606	841.914	1164.93	1114.49	1183.97	1145.09	1100.86	1013.71	682.891	867.465	860.647	671.583	870.041	907.726	962.771	1028.7	929.301	1204.54	928.502	987.885	1096.05	1138.23	1025.06	729.316	832.511	959.595	1131.68	967.173	809.486	1029.64
78	1329.33	1144.69	1198.66	1202.08	1330.31	1101.51	1050.29	987.681	1057.79	926.904	1189.91	1019.34	956.467	1103.65	788.059	869.139	971.076	556.073	1217.05	980.032	838.222	1120.67	1134.46	1187.02	1175.43	1064.97	1018.75	731.494	859.365	889.575	710.198	853.4	932.481	969.344	1015.33	873.414	1212.11	949.632	985.197	1069.99	1147.8	1001.4	830.209	821.242	1027.24	1122.27	954.631	823.186	1083.38
80	1285.06	1154.74	1217.86	1201.82	1298.56	1153.68	1029.47	1034.13	1050.07	899.119	1229.71	1009.58	955.537	1167.73	772.185	828.804	933.338	568.685	1202.08	928.244	849.149	1162.11	1113.47	1143.51	1151.05	1056.81	1017.79	717.441	844.41	824.004	720.302	851.476	938.278	992.003	1030.23	880.559	1225.42	939.758	998.235	1096.74	1096.97	1016.46	789.222	841.417	1007.71	1086.31	922.935	799.711	1019.64
82	1253.46	1201.04	1206.87	1219.11	1297.07	1093.66	1038.69	992.802	1038.57	903.289	1234.4	1027.71	932.435	1180.63	796.601	868.957	909.215	547.018	1240.78	952.57	799.511	1182.12	1117.56	1132.56	1169.81	1110.6	1003.86	704.479	859.847	841.515	732.344	846.246	877.063	1030.23	1000.75	858.961	1207.33	963.607	969.889	1074	1113.63	1045.19	802.893	838.372	1023.47	1086.01	952.473	797.467	1060.29
84	1245.46	1165.01	1239.68	1199.44	1274.24	1115.33	978.742	991.385	1068.46	923.096	1230.58	1016.48	998.6	1203.56	815.378	826.067	932.529	567.606	1238.26	950.38	845.502	1139.01	1086.04	1157.34	1162.87	1046.87	965.217	743.479	824.847	818.252	729.255	872.031	917.593	967.927	1038.19	886.105	1193.32	914.642	975.47	1121.54	1076.6	1020.3	758.991	840.958	1000.01	1124.03	943.446	820.953	1035.72
86	1268.18	1106.94	1203.8	1141.92	1294.36	1131.65	999.675	981.5	1043.72	892.081	1204.27	1013.34	940.589	1190.99	810.332	851.866	914.482	554.552	1212.39	910.548	861.624	1136.66	1098.84	1190.26	1177.53	1057.66	1000.16	683.45	855.917	857.504	694.88	855.193	919.433	963.542	1020.53	875.258	1184.03	958.467	975.299	1116.3	1147.68	1032.76	777.933	853.006	987.082	1102.57	938.673	778.181	1008.46
88	1219.12	1152.75	1227.35	1186.9	1279.7	1094.96	1013.95	1002.31	1047.57	891.559	1219.91	1006.64	963.481	1164.14	806.576	815.981	871.185	568.03	1253.19	944.937	792.719	1167.72	1085.97	1120.74	1144.85	1080.92	1004.27	708.115	835.094	852.733	680.745	938.536	909.104	1002.06	1031.43	899.547	1214.42	897.751	1045.8	1086.61	1103.68	1006.07	782.942	858.575	982.908	1103.2	939.096	788.561	1019.62
90	1256.56	1183.58	1217.83	1171.46	1260.38	1116.65	1055.02	996.841	1063.07	904.433	1207.31	1003.8	907.828	1215.88	774.492	850.325	908.571	598.091	1193.34	947.76	838.697	1124.64	1107.3	1128.28	1107.35	1099.14	1014	719.259	848.851	859.59	687.188	851.994	917.122	1003.51	1044.11	878.223	1209.06	934.084	982.543	1056.79	1174.3	1001.15	812.756	864.403	981.316	1066.88	924.85	810.592	991.717
92	1272.92	1178.47	1253.96	1164.3	1282.04	1099.48	1032.89	1034.59	1085.12	861.248	1176.18	987.698	987.772	1207.2	824.008	845.579	895.494	605.194	1226.73	943.059	846.787	1107.79	1109.99	1138.09	1139.61	1063.19	1020.2	723.635	867.188	863.094	683.813	860.913	931.415	985.25	1056.28	902.199	1197.3	945.239	1055.31	1073.29	1116.15	1042.22	740.764	831.35	981.414	1127.14	918.404	812.472	1035.5
94	1283.82	1114.43	1241.07	1217.21	1322.11	1110.26	1059.02	968.088	1030.93	833.656	1178.63	996.846	920.218	1168.58	792.429	862.531	941.929	603.364	1220.06	950.285	832.801	1147.14	1095.82	1159.69	1213.53	1078.04	1030.22	702.65	832.16	850.835	724.271	860.673	946.374	980.122	1040.11	856.301	1183.72	908.102	1021.31	1062.86	1096.68	1006.42	772.893	849.231	1010.85	1094.75	934.427	793.167	962.522
96	1305.17	1148.6	1206.46	1218.1	1257.79	1142.31	995.513	981.758	1029.82	853.641	1221.98	1010.35	953.572	1218.39	791.517	850.148	882.982	564.188	1217.22	960.738	800.869	1154.65	1106.83	1210.86	1231.8	1098.72	964.643	711.682	873.528	851.271	715.828	857.658	933.963	1020.08	1030.54	893.898	1244.21	917.435	1010.18	1112.79	1127.66	1034.68	760.418	822.992	1009.75	1109.32	963.077	831.144	1024.83
98	1306.63	1118.08	1261.17	1188.93	1279.73	1083.18	978.263	942.308	1044.37	893.615	1192.25	993.583	925.589	1155.99	816.597	829.651	910.706	574.388	1243.62	942.57	838.208	1122.04	1103.49	1174.77	1240.63	1031.3	1002.25	731.244	840.007	830.891	703.682	850.027	934.911	975.934	1000.38	844.363	1165.6	892.161	1001.06	1072.66	1110.38	1007.06	795.351	836.078	980.734	1085.45	963.892	803.994	1035.08
100	1203.12	1174.72	1190.38	1160.13	1329.36	1137.23	1019.11	939.659	1088.75	856.859	1210.73	1009.05	984.277	1202.75	768.122	876.895	883.585	550.509	1189.25	920.923	833.362	1146.23	1144.44	1167.77	1231.14	1076.05	961.756	748.559	838.424	847.154	669.859	860.122	906.389	1001.96	1069.23	906.207	1230.02	912.347	962.889	1104.18	1126.99	1025.69	783.044	831.967	992.543	1073.96	903.408	804.206	1012.39
102	1271.99	1139.85	1192.49	1156.88	1287.49	1009.02	1030.46	1097.29	1079.51	855.452	1172.93	1026.9	947.649	1230.14	798.861	880.598	872.191	581.879	1282.23	949.398	818.29	1171.95	1106.33	1177.38	1218.27	1076.14	1022.23	705.544	869.674	842.263	710.188	850.66	904.141	949.017	1060.7	911.836	1223.17	900.042	993.184	1073.87	1159.92	1015.36	784.618	840.239	979.408	1117.24	964.738	801.203	1026.05
104	1271.07	1133.23	1240.61	1159.24	1292.01	1110.27	1001.1	1014.65	1028.31	873.756	1210.93	1033.69	952.154	1244.88	780.433	826.478	874.147	585.897	1338.92	957.19	823.054	1100.98	1109.8	1180.07	1235.05	1146.63	1054.56	699.391	876.181	852.504	681.823	872.578	909.374	1002.5	1067.9	913.887	1189.93	923.695	966.346	1096.9	1108.12	1013.12	797.742	828.425	956.638	1110.93	983.158	802.847	981.544
106	1334.14	1137.69	1186.17	1160.03	1329.4	1111.79	1023.91	1008.04	1046.9	859.73	1242.18	991.335	971.298	1216.31	784.592	867.904	894.841	562.103	1222.5	958.837	805.697	1155.31	1087.88	1174.35	1251	1076.53	989.986	725.356	840.889	849.128	719.453	851.101	893.1	925.177	1044.95	914.082	1207.98	910.347	1003.91	1087.77	1143.45	1004.08	818.262	810.153	1009.79	1091.65	922.55	793.133	1031.91
108	1318.79	1132.32	1216.37	1171.44	1320.38	1106.72	1046.4	973.978	1068.45	869.304	1224.96	1016.38	938.705	1194.91	811.311	916.99	895.332	581.327	1236.96	939.52	812.629	1125.87	1110.94	1179.49	1257.82	1117.5	979.638	691.447	881.573	843.226	704.146	874.758	920.896	1028.47	1070.59	880.992	1198	945.67	916.838	1077.7	1142.08	1071.04	838.111	813.886	1020.58	1134.98	931.108	808.442	1105.86
110	1289.3	1129.21	1199.25	1190.56	1303.24	1189.5	1019.54	978.236	1041.98	867.852	1251.35	1007.29	921.316	1204.09	768.954	847.584	913.374	583.952	1230.94	940.887	844.932	1168.72	1111.64	1183.46	1204.15	1133.98	995.742	717.406	847.066	856.703	668.115	896.671	954.126	1020.91	1023.39	850.879	1190.87	909.607	971.504	1114.01	1114.37	1056.31	787.942	822.031	982.615	1089.38	941.712	766.203	967.578
112	1308.31	1115.29	1255.23	1137.48	1328.49	1092.07	1012.33	1022.22	1045.83	841.937	1228.66	1015.6	940.039	1224.62	763.147	831.421	934.806	579.109	1278.1	909.656	831.167	1126.4	1117.52	1177.11	1237.75	1042.72	992.367	722.938	862.184	879.09	692.807	874.416	905.963	980.924	1076.18	869.09	1232.18	927.484	1003.21	1057.61	1113.62	1034.3	778.467	815.936	1027.09	1115.3	918.138	787.044	1065.59
114	1225.81	1192.94	1204.96	1163.83	1296.52	1111.03	1044.48	989.643	1034.79	875.815	1230.66	1020.03	921.947	1202.2	796.134	847.12	901.718	553.485	1231.04	959.937	802.068	1163.04	1089.17	1154.17	1209.35	1082.37	988.561	747.226	808.028	813.244	726.734	849.362	946.452	984.069	1037.17	920.777	1187.37	884.298	975.321	1091.89	1085.1	1031.28	750.262	843.444	971.118	1114.8	932.208	795.497	1010.09
116	1245.32	1131.11	1184.46	1187.08	1304.48	1065.27	1019.54	967.676	1065.22	943.752	1208.2	997.574	948.628	1205.76	799.975	858.249	896.859	551	1208.43	966.312	876.398	1201.49	1082.5	1137.43	1221.39	1041.5	994.484	683.182	810.698	847.756	711.641	873.528	911.733	983.944	1016.72	861.391	1208.03	896.512	1021.34	1057.21	1087.61	974.172	808.422	827.028	978.757	1099.11	881.904	821.542	997.456
118	1247.98	1120.51	1195.07	1089.89	1284.06	1091.99	1015.13	1015.16	1076.62	854.733	1229.04	998.687	920.102	1266.7	793.168	873.048	884.706	536.503	1224.47	929.891	832.787	1148.64	1095.31	1159.68	1197.42	1100.31	968.814	671.968	807.74	835.075	673.865	855.685	934.959	989.233	1011.4	925.789	1209.31	934.66	973.124	1064.16	1125.26	1035.32	736.511	794.664	983.859	1068.39	956.285	814.228	998.406
I-Hg, KCl
time [s]	cell #1	cell #2	cell #3	cell #4	cell #5	cell #6	cell #7	cell #8	cell #9	cell #10	cell #11	cell #12	cell #13	cell #14	cell #15	cell #16	cell #17	cell #18	cell #19	cell #20	cell #21	cell #22	cell #23	cell #24	cell #25	cell #26	cell #27	cell #28	cell #29	cell #30	cell #31	cell #32	cell #33	cell #34	cell #35	cell #36	cell #37	cell #38	cell #39	cell #40	cell #41	cell #42	cell #43	cell #44	cell #45	cell #46	cell #47	cell #48	cell #49
0	966.758	691.316	658.057	952.05	586.432	586.495	1251.72	806.384	1184.38	543.879	982.906	452.534	1088.45	1393.17	593.604	1818.79	531.118	784.867	1072.91	903.149	1172.94	1162.58	622.509	794.896	1027.92	694.324	659.243	784.716	640.576	658.391	475.538	813.801	823.126	965.372	921.38	1215.19	805.804	565.792	1765.1	826.963	1052.55	676.779	663.837	963.105	487.114	575.738	447.433	938.714	593.947
2	931.579	695.219	656	974.339	538.489	613.758	1171.8	767.108	1262.13	575.889	924.688	466.317	1046.78	1395.1	598.513	1765.39	519.749	752.875	1012.97	947.037	1123.65	1188.64	608.667	832.088	1061.88	716.826	721.631	772.135	616.803	630.008	491.396	791.232	836.247	985.461	896.553	1145.18	778.12	547.287	1775.69	801.247	1059.46	610.339	690.92	980.206	485.209	586.233	484.036	929.042	577.405
4	969.517	656.316	646.585	965.801	541.221	601.326	1187.49	786.904	1178	539.723	896.922	452.716	1098.41	1396.01	603.904	1692.22	544.713	756.847	1021.38	837.665	1114.92	1141.15	632.693	786.385	1104.81	753.726	658.99	751.539	618.694	578.778	475.36	768.232	819.715	964.164	919.86	1135.93	746.889	537.444	1765.98	826.619	1032.67	646.588	625.267	1021.3	467.399	607.948	433.742	912.265	572.371
6	986.292	630.145	638.261	935.33	526.384	614.223	1223.3	807.994	1129.05	562.533	905.635	445.385	1056.67	1367.29	615.767	1577.55	518	778.125	1037.46	842.649	1103.09	1118.83	608.158	778.799	1022.35	726.966	664.174	779.674	622.268	597.85	496.756	757.607	819.524	914.781	841.962	1118.57	729.208	540.38	1752.69	852.022	1036.69	623.374	667.093	951.065	436.297	601.248	448.671	890.038	558.574
8	940.938	698.763	655.949	889.045	530.058	577.861	1202.06	769.78	1123.25	590.429	852.458	429.264	1114.19	1373.02	583.779	1528.51	499.605	759.922	1012.27	784.512	1031.83	1059.41	584.951	818.937	1021.97	714.016	637.067	817.174	627.847	617.624	466.018	692.879	803.826	894.017	869.155	1113.07	725.939	539.325	1723.16	823.361	1006	598.426	656.073	971.518	457.382	587.914	458.246	858.857	572.984
10	929.25	681.732	649.477	928.95	573.105	568.674	1142.9	736.65	1119.86	559.744	750.193	408.216	1072.84	1333.36	594.7	1503.76	544.236	755.012	998.61	800.145	965.36	1080.4	594.513	823.871	1057.1	719.063	627.452	740.091	596.441	596.658	467.253	697.283	834.138	915.633	874.073	1081.72	715.468	563.336	1704.32	848.476	1011.84	589.232	615.607	974.3	474.941	569.067	469.27	847.134	573.872
12	1239.16	970.342	878.699	1319.46	770.758	806.264	1576.48	984.433	1486.81	792.879	1004.3	600.726	1366.06	1875.2	838.746	1986.92	732.754	1006.25	1338.61	1012.98	1282.86	1399.96	812.309	1084.88	1429.92	1034.8	879.807	1026.06	871.45	878.143	647.516	979.243	1117.4	1199.56	1169.71	1368.3	941.383	746.401	2231.87	1173.54	1339.03	808.668	890.86	1345.68	676.454	851.086	674.448	1199.35	813.668
14	1185.79	944.496	961.653	1291.05	762.168	786.227	1653.98	1005.89	1536.9	792.997	931	614.149	1419.27	1798.79	815.554	1896.06	731.174	1051.33	1363.33	1052.31	1322.63	1427.71	810.607	1066.01	1441.33	975.958	856.7	999.186	827.524	824.726	628.8	887.349	1101.13	1211.56	1191.59	1378.08	953.249	792.433	2214.85	1149.3	1341.02	791.391	886.573	1333.26	634.438	850.529	653.734	1130.8	799.808
16	1188.18	896.61	850.54	1212.77	725.968	815.718	1560.24	971.22	1498.76	767.384	882.391	592.625	1353.48	1784.98	839.5	1830.91	685.549	1030.59	1353.7	968.161	1267.4	1374.39	831.46	1082.02	1316.54	1014.17	818.467	967.826	793.526	788.211	645.724	918.287	1100.62	1124.63	1075.79	1220.05	882.734	732.064	2105.1	1057.43	1260.71	718.941	820.237	1218.75	607.304	765.614	621.21	1096.84	756.874
18	1019.13	808.092	818.358	1121.81	679.926	653.029	1451.13	797.966	1302.58	642.848	689.484	502.178	1261.44	1579.86	696.438	1638.05	692.364	866.773	1113.55	875.744	1071.83	1174.06	720.569	895.519	1160.36	878.826	745.221	880.605	688.803	709.658	562.071	810.904	959.735	1029.28	1025.42	1105.98	809.766	654.178	1965.68	1037.55	1103.74	677.81	773.127	1150.32	515.905	662.981	611.464	1013.37	657.826
20	996.671	778.066	759.898	1114.05	604.758	645.821	1447.96	864.09	1294.81	683.415	625.365	468.197	1241.88	1615.69	699.179	1571.67	617.585	884.231	1178.15	844.764	1098.6	1150.5	717.044	912.327	1183.18	888.255	728.948	812.431	678.285	657.5	546.333	790.268	962.965	964.003	946.857	1006.5	802.544	584.281	1819.4	946.223	1053.17	675.952	717.48	1103.78	518.637	642.876	513.563	943.088	649.947
22	945.946	730.127	662.557	1082.9	545.516	596.407	1319.67	772.458	1201.91	638.107	576.714	469.144	1138.58	1521.28	646.396	1482.48	586.944	791.384	1079.16	835.508	1016.55	1088.09	671.293	836.75	1097.15	865.489	688.169	815.828	669.326	678.271	496.564	708.684	889.324	954.528	949.55	980.924	807.406	620.348	1787.43	981.766	1013.82	643.038	718.27	1057.2	493.895	651.914	527.306	908.916	628.668
24	868.5	692.886	632.739	1006.9	509.484	560.022	1219.66	695.957	1171.54	584.557	513.745	416.25	1047.05	1353.38	618.129	1394.32	553.4	694.647	1002.2	783.595	996.866	1003.31	609.924	805.984	1068.24	820.147	638.598	735.797	602.238	617.545	497.551	680.893	825.756	922.672	890.284	908.681	772.436	574.263	1695.64	932.667	975.669	548.394	671.757	1013.2	471.771	563.733	510.552	861.567	567.27
26	809.921	693.75	665.517	1014.04	589.558	580.974	1217.23	685.712	1193.08	597.547	465.448	387.769	1033.38	1397.74	625.358	1283.06	534.641	746.502	1043.92	733.814	972.563	1021	617.773	788.192	1096.35	770.484	629.188	748.98	609.853	610.677	484.32	702.493	829.144	886.778	846.523	848.871	787.757	565.398	1664.79	923.974	968.345	536.36	673.35	1006.37	448.359	613.962	516.798	878.202	576.993
28	812.108	646.167	695.364	983.652	540.358	556.773	1202.85	632.464	1167.45	598.453	472.552	417.452	1086.64	1449.02	580.646	1210.81	547.651	712.604	971.67	713.5	919.899	952.657	609.564	786.462	1054.71	806.582	633.693	730.826	619.476	589.075	509.511	690.809	822.979	867.317	803.339	851.648	763.55	585.146	1616.49	894.47	927.729	546.325	672.92	1019.02	436.575	593.486	485.135	890.992	564.922
30	778.079	707.197	635.017	1038.04	557.642	545.857	1221.17	623.136	1115.33	570.955	485.521	364.962	1058.47	1441.93	599.258	1092.72	555.99	766.373	954.341	663.207	932.381	963.062	601.658	793.706	1031.94	781.65	623.624	718.789	604.659	599.41	529.062	656.324	901.25	785.431	802.345	785.538	661.173	530.778	1518.61	912.061	857.852	487.799	628.98	906.389	397.176	592.157	439.643	825.361	540.682
32	727.896	612.759	628.938	930.688	495.858	506.245	1155.54	573.127	1058.74	548.889	423.38	348.918	981.319	1324.9	532.337	1071.96	492.805	676.631	918.297	664.756	898.138	902.462	588.616	750.464	1013.51	670.463	574.79	671.929	553.512	554.699	439.276	605.706	785.832	794.611	778.737	740.557	671.62	521.898	1472.68	832.652	818.276	484.038	627.63	963.518	386.35	572.524	451.19	767.681	537.897
34	702.671	623.022	625.193	935.204	484.316	498.062	1174.27	587.666	1034.1	568.578	453.911	401.168	933.699	1373.19	524.092	1059.1	529.641	649.6	916.764	637.198	871.632	901.281	579.107	777.321	1005.36	692.926	586.855	697.725	553.141	559.064	459.462	591.305	805.735	782.342	814.863	702.729	662.819	527.804	1492.35	818.961	816.971	468.879	639.31	942.154	415.013	513.61	452.917	790.382	527.934
36	720.583	611.82	608.119	1001.28	525.137	498.872	1133.8	541.833	1098.34	525.287	405.672	338.356	892.273	1344.97	508.05	1005.77	498.046	670.835	888.659	665.926	895.976	842.695	566.233	778.533	971.518	609.768	557.16	661.809	546.697	550.237	454.404	604.195	798.765	803.808	775.117	737.419	644.424	504.076	1452.74	794.468	828.131	472.394	604.797	931.668	390.48	544.714	456.357	775.248	518.185
38	689.854	593.193	631.369	1008.11	527.884	514.762	1164.1	554.74	1069.73	524.377	378.208	330.827	935.435	1351.59	517.737	980.313	500.759	684.38	912.253	693.806	876.543	859.381	559.056	791.011	991.581	580.405	602.436	680.858	546.15	526.169	421.351	641.813	812.091	762.122	762.997	734.529	611.12	505.392	1443.66	779.807	791.655	520.36	628.727	959.255	406.908	531.252	461.778	765.273	530.405
40	675.321	590.355	606.335	991.127	460.511	530.286	1117.97	510.381	1101.56	542.509	392.505	329.726	949.708	1354.93	534.725	901.891	525.979	639.106	940.434	605.69	846.676	845.624	573.418	837.615	955.088	596.671	593.786	659.311	526.688	547.35	428.413	622.096	838.147	728.686	727.711	714.324	643.678	516.673	1437	773.833	771.579	467.696	640.483	918.632	408.301	556.21	449.968	787.134	525.897
42	693.279	590.443	605.801	1029.96	452.263	492.923	1137.15	538.204	1070.18	545.63	387.703	335.438	952.046	1321.71	510.808	902.589	547.436	658.906	896.319	595.525	820.696	815.514	620.222	816.843	1003.2	587.684	570.602	650.824	518.194	534.613	400.938	639.239	839.938	749.131	756.535	701.752	633.082	501.237	1424.26	793.045	794.255	481.263	625.307	888.709	394.399	567.843	443.159	785.723	524.54
44	630.829	620.395	588.705	1033.92	496.653	512.315	1134.24	518.201	981.306	506.163	378.849	308.053	947.06	1309.4	535.317	902.495	505.374	662.847	884.967	585.112	858.939	784.795	604.784	811.151	986.838	556.397	610.671	631.956	542.794	535.789	413.604	668.658	825.782	702.103	692.839	676.595	603.851	510.19	1420.04	807.42	789.431	449.592	627.983	941.219	386.739	540.062	455.619	801.601	519.375
46	672.913	592.11	565.841	933.29	490.137	514.659	1150.37	531.341	984.669	522.775	360.984	383.495	907.699	1288.62	495.283	837.521	547.313	641.047	886.187	593.004	844.202	818.124	601.338	862.308	972.857	624.05	563.145	642.765	537.776	543.692	432.436	623.276	797.885	724.367	649.202	691.448	598.482	518.611	1400.23	787.539	768.238	474.526	614.083	924.49	384.732	560.729	436.996	801.475	526.082
48	637.771	610.579	616.244	1058.11	494.589	526.462	1101.62	497.678	946.756	505.886	337.896	354.471	897.185	1313.72	510.342	819.333	551.877	691.678	865.885	606.599	832.547	791.648	598.547	794.058	977.298	554.411	568.95	609.429	502.079	559.974	445.182	604.279	771.3	700.089	711.997	660.338	536.067	499.33	1364.57	768.861	737.364	441.962	653.72	925.02	371.095	543.181	436.758	785.416	537.611
50	643.967	613.031	588.42	1048.73	462.258	513.304	1085.01	452.898	943.837	507.239	325.734	308.841	895.944	1291.58	527.979	846.141	498.703	650.812	884.165	565.963	829.567	771.2	577.607	807.849	995.511	565.958	583.79	597.588	539.494	586.241	446.44	568.89	768.247	679.392	662.216	642.714	554.225	498.243	1397.36	755.403	758.431	436.855	626.587	872.802	385.288	535.467	410.183	769.588	539.579
52	676.717	616.294	628	1030.9	499.879	511.44	1104.4	498.26	942.4	488.671	356.641	331.601	915.185	1318.02	530.533	847.479	529.267	679.165	887.253	524.112	787.579	788.462	565.133	813.475	1022.88	575.426	587.157	622.9	522.394	567.805	465.222	612.202	841.832	677.617	664.994	642.29	548.86	476.915	1366.56	792.297	752.367	466.848	652.927	950.352	347.121	528.21	434.365	778.979	550.396
54	649.467	619.452	607.665	1078.69	511.5	505.993	1139.34	486.118	906.931	519.491	360.203	338.135	866.444	1269.06	509.633	927.229	521.482	659.878	851.648	550.496	807.121	744.471	575.669	832.475	969.721	565.576	569.912	585.118	529.971	583.609	470.538	573.206	796.571	640.553	599.167	633.09	519.635	490.547	1322.25	751.887	733.707	459.709	640.213	909.968	386.363	574.014	427.278	763.092	526.151
56	671.592	601.11	597.648	986.253	527.189	486.967	1134.93	490.269	951.519	514.343	333.917	339	867.981	1307.91	501.529	807.63	514.856	657.788	894.813	528.136	782.502	748.133	577.047	851.802	961.044	557.842	587.631	613.113	498.629	570.293	446.684	543.651	801.047	626.753	624.164	628.414	531.942	500.038	1362.95	799.368	746.181	441.623	653.6	909.008	390.82	547.348	446.147	762.954	521.915
58	662.9	614.184	601.25	964.819	480.558	483.092	1173.77	520.913	913.563	518.81	366.714	317.611	901.889	1319.79	497.563	901.12	531.333	664.027	893.016	538.364	817.271	743.371	555.289	859.5	988.467	592.845	584.114	595.89	507.526	572.203	476.084	532.46	727.282	633.197	599.664	633.057	528.731	521.132	1290.44	736.123	752.014	442.81	640.78	915.559	371.784	534.857	443.575	746.836	512.259
60	684.004	634.145	574.773	962.502	499.353	481.125	1131.53	471.186	984.15	510.118	352.161	342.957	867.796	1317.14	521.154	800.224	508.364	662.541	863.407	550.983	855.211	730.352	590.051	843.588	999.438	602.545	577.217	603.409	512.915	544.053	491.733	522.614	780.374	659.069	590.573	638.6	543.591	504.383	1281.16	780.154	753.033	444.986	633.787	955.68	381.216	534.795	435.956	789.601	545.547
62	680.629	654.399	603.216	973.113	534.958	507.011	1153.22	465.929	933.25	522.163	386.385	333.851	898.745	1341.79	524.317	830.938	534.851	663.616	882.379	527.74	887.243	721.786	594.918	821.797	981.522	599.813	558.881	614.255	541.7	545.771	474.107	548.18	758.782	622.269	603.965	648.219	533.512	529.228	1277.05	776.128	708.94	447.235	650.203	899.194	389.072	566	454.595	745.807	527.714
64	673.425	670.925	553.466	960.163	481.537	485.564	1153.2	483.638	981.019	500.215	404.698	338.096	857.843	1316.22	530.183	787.734	491.595	639.839	914.346	534.554	908.389	744.719	557.342	835.107	1008.57	610.337	571.976	563.578	512.041	577.759	440.067	532.971	739.529	640.483	559.851	650.424	521.573	549.404	1268.94	786.212	715.983	454.273	651.8	922.433	384.797	523.852	460.262	808.899	522.661
66	706.638	641.833	598.733	933.348	503.347	488.952	1087.91	440.935	975.506	528.052	367.542	337.889	849.94	1288.03	538.017	773.828	510.277	673.498	928.901	459.864	894.417	719.39	570.456	806.879	975.085	611.034	618.055	586.336	559.265	542.868	438.547	480.382	754.459	605.117	553.64	672.176	518.55	500.523	1252.14	762.887	703.098	446.007	653.33	942.976	359.856	516.238	415.139	815.782	536.156
68	696.875	632.645	596.068	1007.23	517.884	529.271	1114.42	474.149	950.119	519.997	379.615	322.226	844.44	1287.66	546.592	725.406	531.482	650.278	928.401	539.149	887.984	683.224	598.631	851.566	975.276	600.826	603.25	614.169	541.676	535.594	487.102	508.522	795.197	620.75	530.737	628.2	480.728	498.968	1218.27	773.455	730.748	475.585	675.39	904.316	366.118	554.162	440.19	804.996	509.444
70	706.904	623.496	572.784	925.656	456.247	517.901	1115.89	470.876	954.875	552.394	398.214	312.322	874.181	1270.74	548.158	746.234	497.795	707.263	909.159	536.789	893.802	696.219	568.471	836.467	985.938	591.961	580.031	609.694	547.382	521.741	413.827	484.004	750.376	657.933	526.924	670.852	524.272	502.863	1208.69	774.052	698.914	454.72	647.133	926.15	362.353	567.538	424.599	848.067	519.92
72	731.254	600.351	615.318	924.887	485.695	510.48	1103.59	466.229	921.663	517.519	362.083	337.327	888.699	1313.72	487.067	659.63	489.651	667.859	885.324	520.653	895.575	653.662	581.678	818.94	1046.45	534.576	550.686	609.529	535.676	532.602	420.462	473.46	752.056	639.322	477.421	654.305	518.392	505.591	1201.49	734.437	722.588	449.024	639.517	937.024	390.092	565.167	441.131	807.5	487.389
74	722.513	621.996	598.847	898.624	440.126	505.454	1075.42	482.028	915.519	524.145	347.276	356.558	878.741	1306.18	528.612	712.141	496.169	650.773	923.615	517.975	898.251	702.995	578.344	831.643	946.805	544.826	566.924	617.87	544.844	571.857	450.236	483.063	727.171	628.494	490.421	593.981	516.895	495.792	1182.06	742.526	709.564	479.813	632.193	899.87	374.255	568.948	440.401	857.782	481.783
76	795.204	619.807	606.034	888.339	481.184	510.165	1069.75	479.328	868.931	549.388	340.234	362.486	864.208	1302.25	533.575	689.438	519.477	673.075	870.302	519.347	863.121	629.033	591.018	792.143	971.077	524.987	593.712	607.267	527.688	544.429	397.898	481.592	739.918	613.106	476.439	670.529	515.456	498.792	1179.55	744.476	700.09	481.343	642.1	928.571	389.922	543.214	420.393	797.5	491.865
78	754.8	561.974	573.472	892.538	468.579	498.802	1055.66	478.248	880.375	528.035	351.318	326.317	829.671	1298.15	512.688	703.542	502.108	664.443	904.621	504.562	898.328	638.929	615.4	795.418	994.088	538.366	584.576	581.537	541.209	580.974	433.782	478.217	751.982	630.167	457.24	605.319	487.234	527.728	1143.73	747.418	692.798	445.1	650.807	913.356	376.781	534.814	431.266	793.916	496.066
80	767.337	597.487	594.17	896.543	482.079	502.311	1056.46	467.3	908.306	543.498	360.969	301.332	849.162	1325.83	499.688	787.328	482.682	641.898	919.346	500.202	847.794	660.11	594.756	789.239	1029.27	528.4	603.107	606.439	523.721	559.812	409.782	433.662	735.109	602.569	441.725	651.719	524.488	502.512	1159.46	723.872	673.357	485.401	659.577	911.858	363.392	570.895	425.841	813.521	483.565
82	726.542	573.154	596.426	868.647	461.874	536.714	1070	486.588	847.031	539.734	353.417	302.12	855.338	1295.3	519.942	812.063	506.959	666.314	806.291	511.988	874.445	646.162	561.16	805.72	999.721	531.118	604.8	585.395	520.353	543.842	442.427	494.824	727.388	626.231	423.819	628.076	526.096	507.301	1157.61	753.288	671.176	462.294	643.347	948.587	380.307	548.914	424.024	840.324	484.686
84	775.5	580.496	624.142	892.231	474.063	522.696	1106.46	440.331	827.313	511.073	361.042	336.327	922.014	1271.41	515.3	791.563	531.364	636.129	896.89	498.479	879.308	601.4	593.86	779.253	999.331	511.147	632.755	632.436	510.2	527.786	419.276	492.283	754.579	608.075	428.538	646.457	501.5	515.155	1150	748.024	667.524	485.758	652.187	934.073	357.608	593.705	426.722	812.798	483.297
86	736.538	601.311	591.125	856.005	464.737	476.059	1125.86	453.313	823.894	508.581	365.276	306.851	903	1362.47	513.583	823.505	486.738	674.125	876.214	533.831	834.146	591.924	571.08	778.39	959.702	529.668	636.519	621.358	516.468	545.921	435.364	487.154	758.759	572.619	406.544	620.933	516.327	490.167	1145.28	729.965	689.107	442.509	637.367	939.291	346.144	534.557	417.524	832.819	504.048
88	769.279	560.224	588.278	849.104	420.468	549.103	1123.01	448.108	828.344	508.657	352.005	297.981	860.12	1306.87	494.646	757.578	462.964	645.404	872.94	505.525	805.429	547.243	583.2	817.86	966.243	493.837	622.086	591.542	538.632	528.898	401.907	487.724	747.703	621.922	395.275	635.386	503.702	471.766	1129.03	727.05	698.014	445.785	637.043	973.3	367.758	559.105	421.79	827.824	493.053
90	790.612	537.706	578.955	879.661	468.774	527.425	1087.92	445.037	852.188	540.855	358.203	326.173	875.611	1308.91	507.8	796.24	464.754	649.365	842.918	469.326	774.777	567.881	564.553	774.005	932.309	495.784	614.998	588.049	536.191	525.981	394.458	487.757	722.897	570.667	397.327	646.71	490.942	518.974	1100.03	750.069	711.405	445.751	635.26	926.798	377.719	550.638	423.675	793.126	500.725
92	776.983	554.798	563.631	843.271	457.689	554.527	1105.58	429.576	817.788	537.007	349.474	312.731	881.838	1289.11	503.875	826.135	480.226	640.631	851.088	510.942	772.324	557.381	579.149	800.242	976.313	507.084	648.936	619.985	501.276	520.906	407.2	496.121	735.453	566.217	399.775	639.91	506.904	502.406	1068.43	733.052	732.214	467.464	660.503	890.352	335.222	555.862	446.44	821.231	478.682
94	773.908	553.697	599.489	843.575	472.926	561.751	1045.23	442.362	795.944	530.446	296.203	295.361	866.37	1301.44	485.983	821.167	508.231	683.588	855.016	480.686	761.296	552.543	563.233	799.874	983.761	481.429	582.583	606.115	546.747	511.639	407.08	500.61	728.144	547.625	377.035	653.919	504.968	486.93	1070.36	741.768	716.721	453.647	632.487	918.543	373.448	529.286	422.405	810.908	487.195
96	787.129	571.724	605.153	849.973	480.921	534.275	1066.75	424.793	780.331	531.592	315.661	300.226	883.347	1258.81	495.413	816.313	478.164	659.004	859.099	494.579	773.915	523.367	572.96	788.484	966.996	470.421	597.295	601.9	546.262	511.09	368.098	470.39	758.65	573.711	387.088	668.105	517.24	497.86	1053.42	744.195	739.486	461.734	647.03	900.17	363.69	574.838	417.433	772.634	491.632
98	796.008	583.07	626.551	848.891	459.8	550.659	1064.9	415.613	786.513	502.99	296.094	296.327	863.588	1334.26	505.863	867.922	515.528	662.216	862.753	510.099	754.101	574.867	561.86	789.975	969.643	490.858	575.04	589.081	524.897	523.959	385.702	512.551	763.324	547.661	396.918	655.305	501.629	519.418	1039.18	736.158	689.295	438.938	616.777	936.202	367.725	514.457	418.202	767.256	484.485
100	845.413	538.82	571.489	808.665	451.174	577.429	1104.15	409.616	800.119	506.138	312.547	304.361	866.176	1304.86	487.012	878.807	514.01	635.243	843.456	493.112	734.992	534.91	556.327	776.288	957.96	485.311	573.219	567.684	509.806	518.902	378.422	493.739	741.529	595.233	378.743	671.148	517.681	507.336	1050.15	726.002	709.748	473.997	621.833	917.113	374.752	536.376	395.579	769.189	501.323
102	824.529	551.408	590.307	770.335	452.321	565.967	1055.89	417.279	787.038	512.862	320.224	305.899	875.208	1278.55	483.242	848.563	492.667	652.788	841.253	502.012	737.263	515.419	532.389	782.769	992.346	495.987	570.029	568.176	511.376	500.726	353.364	488.849	753	584.528	427.275	679.59	495.389	519.734	1006.58	720.87	682.624	453.834	660.203	921.105	367.265	596.214	401.353	769.017	509.762
104	830.942	561.241	585.523	787.9	454.779	645.766	1101.74	397.115	744.869	514.875	316.229	308.553	875.25	1305.05	500.708	828.156	494.738	665.145	846.808	502.785	734.51	543.243	548.533	751.063	969.938	495.908	570.562	542.049	539.353	528.391	380.16	521.202	772.276	534.483	404.611	634.267	517.342	512.649	1017.33	743.5	672.56	458.612	636.647	932.518	376.882	543.19	418.544	802.134	507.126
106	864.496	529.842	556.71	771.027	441.689	618.136	1062.23	392.18	684.081	494.253	355.865	309.361	907.009	1260.92	493.529	837.385	481.713	633.094	803.396	477.533	767	502.748	526.793	709.808	961.132	485.347	540.167	557.674	539.279	561.876	376.293	503.419	763.109	565.422	397.123	668.862	507.468	505.383	983.642	723.931	697.243	467.841	648.18	889.717	364.379	541.305	422.135	740.798	475.13
108	888.763	537.439	563.25	770.633	468.232	658.645	1019.18	424.093	706.1	504.135	330.005	312.639	873.579	1300.6	462.483	849.292	468.456	626.937	850.577	523.306	762.81	500.852	512.933	694.646	992.772	478.974	547.217	551.792	529.115	529.079	354.191	554.511	743.406	540.828	406.336	652.371	523.591	520.43	966.212	704.268	668.1	443.779	588.087	921.008	397.797	545.586	416.04	776.597	483.023
110	911.4	550.592	590.153	770.149	454.811	669.084	1069.21	419.498	695.019	534.27	335.068	337.341	851.574	1262.15	481.029	847.615	481.836	653.788	816.995	499.041	767.587	489.338	512.218	701.192	958.228	482.261	540.807	563.605	528.174	549.414	393.093	505.621	744.803	549.056	422.836	667.795	525.096	520.421	966.982	706.186	648.031	437.72	628.93	922.543	409.154	527.157	400.187	723.517	495.822
112	870.308	513.535	548.699	772.104	419.668	691	1030.73	420.808	749.169	514.059	323.729	332.293	887.31	1279.68	479.171	870.807	482.369	669.698	882.451	495.248	747.887	496.086	519.282	679.679	980.993	468.547	539.464	574.216	554.818	564.293	380.293	529.901	743.929	560.656	411.386	637.443	520.895	514.164	962.304	710.656	618.698	435.882	612.283	893.202	352.474	514.786	411.528	714.475	510.295
114	896.267	487.864	604.909	715.606	456.658	646.982	1012.86	405.551	706.7	506.689	358.016	342.486	895.597	1272.55	473.538	861.615	472.733	635.573	867.115	492.145	722.895	491.548	508.618	704.299	1013.6	473.389	541.488	588.076	523.003	520.361	410.747	520.779	742.162	531.089	378.216	646.871	529.36	490.871	938.141	720.465	659.155	429.872	623.923	906.534	360.186	540.143	435.008	715.315	498.373
116	842.317	538.838	597.517	707.041	454.521	669.209	1012.84	430.26	725.419	490.183	371.141	304.851	913.106	1332.31	473.179	853.177	496.026	625.941	846.995	556.157	736.279	478.738	518.647	665.904	955.445	488.5	545.417	551.625	525.921	542.041	362.88	544.912	776.276	533.892	394.401	679.543	501.395	505.096	926.78	749.695	648.24	436.343	633.803	900.931	379.788	529.281	389.512	719.029	527.439
118	866.333	531.355	548.972	738.968	425.668	644.095	1012.72	430.235	716.3	471.664	354.182	327.313	876.713	1237.15	468.267	939.063	465.81	657.486	868.071	516.43	721.308	464.648	496.484	658.247	964.048	477.8	513.25	567.988	529.882	540.154	405.218	545.467	769.279	525.275	414.789	656.3	514.696	528.751	908.898	713.297	657.293	440.187	619.67	907.194	378.438	558.133	408.889	734.983	485.167
[truncated: 93 more columns]

## Sheet: Fluo4 raw data experiment 2
w/o I-Hg, carbachol
time [s]	cell #1	cell #2	cell #3	cell #4	cell #5	cell #6	cell #7	cell #8	cell #9	cell #10	cell #11	cell #12	cell #13	cell #14	cell #15	cell #16	cell #17	cell #18	cell #19	cell #20	cell #21	cell #22	cell #23	cell #24	cell #25	cell #26	cell #27	cell #28	cell #29	cell #30	cell #31	cell #32	cell #33	cell #34	cell #35	cell #36	cell #37	cell #38	cell #39	cell #40	cell #41	cell #42	cell #43	cell #44	cell #45	cell #46	cell #47	cell #48	cell #49
0	1816.9	1853.46	2276.64	1205.42	1549.07	1518.74	2897.3	2636.56	2967.22	2069.12	1502.82	1584.65	992.971	1006.81	1548.69	1392.87	1357.03	1320.54	1576.43	1547.82	1744.56	1528.76	1339.31	1892.98	1375.92	1833.11	1159.31	1113.36	1233.01	670.041	809.881	771.379	1982.35	823.314	1071.63	1111.62	1398.27	1140.99	2340.4	2675.28	1254.8	2045.7	2056.57	1079.08	1939.58	1869.26	2284.14	1473.65	1881.26
2	1801.03	1869.26	2246.66	1212.41	1568.34	1534.48	3006.48	2617.32	2965.91	2168	1559.14	1554.22	977.512	1061.31	1543.27	1359.14	1362.03	1328.5	1611.37	1531.56	1713.43	1498.49	1352.52	1893.31	1397.69	1796.1	1139.5	1153.19	1239.65	712.267	830.369	790.411	2030.63	845.669	1070.08	1131.66	1430.83	1142.61	2300	2688.93	1289.76	2070.65	1990.18	1089.7	1880.35	1895.24	2206.42	1483.92	1897.27
4	1784.99	1891.42	2200.83	1242.01	1530.74	1550.23	3033.26	2522.01	3009.25	2176.66	1595.29	1595.09	1003.75	1040.74	1585.38	1333.01	1419.82	1355.49	1610.31	1529.17	1703.92	1483.43	1356.62	1863.59	1443.04	1743.58	1151.59	1200.58	1214.06	680.533	769.475	781.411	2005.11	843.43	1107.2	1149.16	1436.6	1124.24	2227.64	2633.47	1276.44	1961.5	1982.1	1126.18	1882.34	1783.48	2226.25	1555.98	1901.16
6	1730.12	1846.05	2157	1261.64	1545.7	1535.5	2969.37	2542.36	2929.5	2251.58	1656.88	1608.16	1012.14	1080.16	1559.99	1452.83	1401.57	1408.25	1536.17	1490.72	1657.62	1473.48	1362.86	1862.56	1399.26	1754.7	1074.69	1196.62	1253.54	681.887	857.962	782.129	1944.6	918.694	1138.74	1219.86	1489.55	1223.17	2186.42	2660.98	1291.06	1874.4	2040.92	1121.36	1814.13	1739.56	2167.77	1529	1908.2
8	1763.35	1859.89	2173.33	1272.97	1577.95	1484.5	3083.07	2516.6	2986.54	2269.79	1722.27	1598.41	1013.58	1083.26	1550.75	1398.96	1419.9	1437.58	1527.96	1498.88	1696.27	1467.25	1381.05	1819.43	1419.3	1837.43	1120.22	1276.24	1237.45	742.421	809.125	815.978	1959.14	874.132	1132.62	1218.73	1566.07	1174.01	2143.01	2603.13	1294.24	1897.48	2046.32	1165.9	1715.27	1766.26	2142.4	1528.24	1882.87
10	1751.71	1862.52	2169.08	1265.75	1530.63	1536.63	3082.3	2484.86	2944.52	2258.95	1764.4	1578.22	1053.27	1082.79	1559.24	1448.89	1445.77	1465.66	1528	1503.31	1638.09	1448.82	1371.47	1833.74	1454.49	1819.08	1025.28	1280.8	1279.52	750.344	811.406	783.549	1939.27	926.636	1238.36	1216.97	1559.15	1238.06	2100.21	2600.13	1310.59	1858.74	1974.74	1185.23	1724.87	1831.6	2037.88	1547.33	1907.49
12	3223.63	3829.33	3994.05	3078.81	3421.92	3298.12	4080.73	4064.63	4054.35	4053.52	3862.67	3501.76	2602.24	2802.72	3426.32	3245.39	3369.01	3348.85	3444.75	3429.27	3639.45	3162.06	3198.97	3787.41	3331.49	3762.89	2632.01	3249.03	3104.48	1935.78	2054.22	2046.8	3886.59	2294.67	3046.44	2967.59	3615.47	3091.63	3982.63	4086.14	3109.69	3777.11	3958.05	2837.47	3578.01	3840.22	3916.47	3457.79	3912.63
14	2890.84	3247.64	3599.89	2441.63	2748.69	2634.76	4055.15	3791.33	3951.63	3736.74	3211.2	2871.04	1900.64	2097.49	2742.75	2580.98	2619.67	2768.65	2154.56	2683.88	2862.83	2516.62	2549.6	3183.19	2696.48	3135.36	1926.37	2185.85	1822.65	1143.18	1155.11	1118.71	2640.45	1343.84	1706.08	1770.3	2125.95	1729.27	3352.04	3903.24	2206.85	2503.44	3481.49	2202.89	2941.85	3140	3438.39	2706.52	3279.6
16	2276.66	2467.39	2818.55	1768.81	2078.78	2018.9	3845.44	3288.87	3520.64	3162.73	2479.62	2191.78	1465.68	1534.26	1959.09	1949.9	1949.32	2003.48	2078.87	2019.22	2194.2	1898.75	1907.16	2378.96	1968.65	2412.76	1471.92	1958.03	1707.23	1027.08	1122.56	1117.28	2599.11	1319.9	1740.73	1699.04	2205.45	1719.23	2586.55	3247.81	1689.12	2348.6	2670.2	1613.81	2226.66	2378.77	2677.56	2003.12	2571.16
18	2089.81	2276.96	2618.14	1652.44	1986.36	1833.01	3757.3	2929.83	3323.45	2946.52	2421.24	2073.71	1337.24	1473.73	1887.93	1795.1	1782.89	1927.8	1867.37	1886.01	2009.35	1781.36	1743.38	2188.85	1855.83	2209.05	1322.1	1755.1	1652.1	908.697	1104.43	1074.62	2401.55	1277.54	1709.6	1660.13	2002.77	1629.59	2435.54	3024.28	1575.36	2128.87	2490.24	1482.94	2084.03	2116.02	2511.39	1867.61	2335.84
20	2045.15	2255.04	2634.7	1634.56	1943.19	1834.41	3746.49	3027.96	3357.96	2948.4	2434.59	2062.83	1382.84	1470.94	1932.72	1826.4	1781.88	1894.62	1847.86	1862.54	2026.15	1752.46	1794.47	2164.85	1807.07	2251.43	1267.05	1865.71	1660.87	941.959	1098.54	1051.1	2360.05	1200.72	1685.61	1703.73	2089.98	1694.22	2385.4	3025.43	1521.5	2121	2472.88	1479.22	1974.75	2138.04	2425.03	1804.67	2453.01
22	1910.64	2032.11	2469.74	1557.2	1816.15	1676.06	3679.19	2852.13	3204.69	2826.06	2295.84	1956.29	1348.54	1333.42	1746.37	1696.77	1615.66	1879.27	1672.26	1713.59	1872.24	1645.81	1746.39	2043.16	1736.19	2096.77	1151.22	1609.78	1396.29	848.497	949.144	909.991	2126.97	1124.69	1525.45	1491.92	1811.78	1445.2	2099.68	2716.89	1369.45	1794.91	2281.19	1374.24	1862.12	1950.42	2214.24	1731.26	2172.79
24	1751.27	1901.57	2293.47	1375.54	1595.64	1428.57	3306.59	2436.78	2971.97	2538.43	2080.88	1704.65	1084.03	1183.51	1524.57	1461.52	1444.69	1629.69	1502.68	1523.71	1606.81	1427.52	1461.42	1751.81	1460.22	1740.02	1026.03	1550.34	1312.28	756.128	922.513	814.875	1888.03	998.587	1435.88	1400.29	1709.25	1321.43	1943.61	2436.23	1235.88	1656.21	2036.41	1201.46	1579.58	1690.11	1928.06	1527.54	1962.59
26	1523.78	1646.17	2002.03	1250.14	1545.5	1321.01	3113.67	2326.81	2760.83	2283.89	1973.93	1620.89	1056.64	1107.6	1504.02	1363.55	1339.23	1524.74	1365.75	1357.71	1501.14	1281.12	1331.03	1644.97	1429.14	1613.64	922.476	1465.6	1209.81	748.887	802.431	755.888	1792.31	979.992	1361.73	1362.63	1696.52	1261.22	1807.8	2229.12	1175.66	1553.14	1848.01	1097.14	1453.59	1565.24	1787.35	1396.33	1763.82
28	1335.12	1414.17	1736.98	1083.3	1291.04	1182.73	2738.34	2032.25	2414.56	2050.61	1688.31	1402.28	918.871	975.074	1273.67	1155.82	1160.61	1363.48	1200.05	1197.41	1307.35	1125.66	1234.75	1450.84	1183.51	1421.2	810.042	1297.4	1046.5	641.374	687.131	668.594	1499.02	798.025	1259.92	1181.11	1413.3	1081.01	1547.43	1931.24	1036.23	1279.53	1643.06	950.344	1220.26	1333.15	1585.37	1232.58	1511.19
30	1299.33	1356.05	1727.67	1072.21	1286.9	1118.38	2738.14	1994.47	2407.08	2034.63	1766.59	1413.45	870.941	957.779	1266.4	1178.25	1203.73	1308.63	1171.36	1144.85	1311.45	1104.56	1220.02	1430.04	1234.49	1412.14	785.916	1289.27	1075.24	632.092	712.712	655.478	1567.43	805.207	1280.65	1145.29	1422.2	1046.17	1576.48	1895.15	984.278	1313.73	1608.84	941.38	1204.09	1327.74	1522.09	1189.49	1488.6
32	1264.09	1355.86	1709.02	1049.76	1288.56	1122.9	2713.36	1942.76	2422.37	2013.71	1697.47	1386.19	884.2	948.293	1288.98	1189.42	1159.25	1321.69	1178.24	1130.44	1288.68	1082.88	1180.23	1415.2	1160.7	1391.15	785.028	1267.29	1015.83	668.723	693.381	646.362	1494.04	837.488	1252.52	1171.36	1393.65	1077.87	1502.27	1867.75	971.37	1246.14	1581.92	975.406	1111.73	1258.57	1521.33	1152.43	1557.03
34	1257.59	1309.25	1656.43	1072.37	1266.21	1065.08	2677.62	1908.74	2368.54	1999.62	1734.72	1355.34	878.629	963.042	1260.21	1170.2	1170.24	1318.62	1141.22	1132.19	1252.59	1062.58	1230.88	1365.96	1222.7	1372.32	773.329	1273.88	1016.77	624.328	659.406	642.027	1495.16	844.091	1269.18	1172.62	1485.46	1042.43	1518.77	1864.49	1027.45	1237.29	1521.8	960.432	1113.94	1266.83	1507.06	1185.29	1517.65
36	1264.1	1307.1	1681.55	1038.12	1269.27	1090.41	2667.22	1917.47	2382.92	1987.25	1687.17	1366.74	874.335	955.988	1240.84	1186.12	1180.37	1337.18	1117.67	1115.31	1229.28	1069.57	1201.69	1352.37	1180.55	1350.27	780.266	1278.66	994.306	677.113	677.244	634.384	1473.7	842.479	1247.48	1173.34	1482.77	1080.6	1509.83	1777.92	978.611	1255.63	1505.71	907.339	1117.5	1310.07	1455.17	1127.13	1490.66
38	1250.58	1284.3	1631.19	1031.24	1228.85	1089.62	2637.04	1840.18	2376.37	1975.44	1690.27	1351.89	834.888	942.097	1248.31	1124.89	1152.75	1320.37	1115.16	1153.27	1218.87	1082.52	1198.31	1341.52	1175.28	1374.92	778.441	1280.45	962.782	698.118	678.475	630.25	1413.57	842.967	1274.79	1187.01	1467.17	1022.12	1442.83	1772.25	970.824	1242.31	1487.07	897.807	1076.83	1264.37	1432.23	1091.19	1467.82
40	1221.94	1275.92	1619.94	1041.88	1286	1073.79	2604.94	1880.27	2427.93	1940.61	1661.11	1345.17	827.835	920.749	1240.67	1131.13	1133.51	1332.27	1065.27	1091.34	1219.78	1044.37	1234.5	1333.89	1210.68	1392.94	752.678	1260.98	957.294	682.569	719.094	623.598	1401.96	851.636	1293.48	1162	1448.63	983.378	1404.13	1724.95	968.944	1207.91	1444.41	917.229	1077.48	1265.68	1433.02	1063.17	1496.7
42	1172.77	1259.7	1603.68	1022.06	1272.76	1038.77	2606.15	1829.15	2300.14	1899.21	1648.08	1332.92	847.182	921.583	1260.35	1122.82	1136.41	1315.8	1065.48	1080.32	1204.6	1070.49	1175.78	1313.12	1168.67	1329.26	755.895	1240.85	979.27	655.528	699.406	623.701	1383.91	870.521	1317.45	1154.67	1405.4	985.322	1404.58	1710.16	958.185	1189.23	1441.81	896.464	1027.61	1230.45	1401.48	1085.9	1431.99
44	1194.28	1253.17	1577.15	1020.23	1203.6	1028.93	2559.66	1850.83	2324.42	1884.09	1685.71	1322.04	859.224	925.424	1194.06	1143.7	1122.98	1305.91	1067.36	1103.84	1212.63	1056.17	1171.08	1304.64	1208.54	1315.46	760.552	1218.09	942.655	656.651	685.163	601.049	1384.19	915.281	1361.86	1167.53	1395.35	991.301	1371.73	1719.44	982.519	1182.78	1441.56	939.635	1027.48	1272.99	1423.82	1058.46	1469.64
46	1164.14	1193.87	1578.54	1019.02	1221.82	1011.3	2538.27	1803.48	2336.5	1931.39	1644.56	1315.42	835.659	922.484	1220.8	1069.71	1108.24	1320.16	1040.26	1078.11	1186.29	1071.07	1157.98	1306.73	1175.99	1332.2	765.266	1203.36	947.052	638.697	694.419	601.107	1326.49	836.785	1328.91	1200.86	1449.75	952.07	1340.51	1623.52	919.25	1195.72	1417.93	917.995	1029.58	1244.72	1382.79	1021.45	1422.95
48	1141.66	1186.69	1562.72	1023.95	1225.64	1019.62	2505.44	1807.41	2248.7	1921.47	1593.74	1318.25	868.206	925.357	1226.35	1111.55	1057.03	1315.2	1045.14	1069.47	1164.49	999.647	1177.03	1278.09	1162.17	1283.44	767.308	1231.37	938.361	675.697	666.594	604.571	1317.17	870.57	1374.33	1164.49	1445.91	946.692	1318.73	1614.01	942.361	1120.8	1385.74	910.948	1037.55	1186.83	1386.25	1082.93	1403.6
50	1122.44	1170.95	1530.91	994.036	1211.77	966.629	2462.11	1818.92	2244.31	1908.23	1574.41	1312.69	817.376	912.859	1189.93	1079.63	1063.79	1257.82	1036.46	1049.65	1162.94	1021.81	1202.13	1244.11	1153.68	1294.33	814.364	1183.19	937.171	648.564	701.181	584.915	1271.9	868.579	1361.34	1111.89	1370.27	993.923	1364.79	1599.6	952.463	1170.46	1354.46	964.708	952.811	1161.18	1385.82	1033.63	1395.66
52	1105.47	1140.91	1532.59	948.232	1187.65	981.957	2460.67	1757.29	2217.05	1830.35	1530.51	1279.22	828.394	883.065	1197.96	1087.11	1038.62	1325.9	1000.27	1050.06	1160.83	1028.27	1181.02	1220.06	1129.32	1275.29	713.972	1174.2	942.04	657.01	678.169	595.469	1248.17	829.025	1396.48	1130.68	1421.99	932.189	1316.93	1562.94	979.935	1093.46	1360.72	942.448	990.652	1255.46	1311.55	1019.55	1402.27
54	1095.05	1133.37	1525	968.202	1199.75	960.39	2439.9	1804.08	2260.77	1840.18	1567.39	1265.44	822.953	896.834	1206.11	1046.76	1062.82	1286.07	991.663	1037.26	1159.51	965.845	1202.72	1259.47	1111.52	1232.38	765.874	1125.78	922.127	630.395	689.612	587.277	1231.64	884.19	1484.57	1112.91	1413.15	945.406	1296.79	1539.11	918.667	1112.44	1384.15	950.464	981.902	1223.09	1287.35	1029.32	1369
56	1070.32	1125.87	1529.29	966.337	1170.41	960.871	2364.34	1702.58	2181.84	1812.19	1533.38	1264.89	798.912	907.903	1200.95	1036.48	1072.65	1283.6	985.1	1054.79	1133.65	981.225	1148.33	1183.65	1137.21	1271.29	715.07	1188.65	902.325	649.8	712.6	591.768	1215.68	860.066	1496.43	1139.31	1450.12	899.392	1315.62	1498.29	982.787	1091.4	1314.67	909.505	926.356	1184.75	1300.15	995.238	1369.4
58	1043.5	1110.35	1488.92	950.034	1165.9	943.981	2371.32	1751.76	2203.29	1806.69	1502.68	1245.36	833.476	898.63	1171.06	1067.29	997.077	1268.93	972.833	1016.33	1108.91	985.481	1149.66	1170.94	1125.62	1253.13	730.783	1163.13	928.861	658.451	703.712	572.371	1222.9	888.215	1439.92	1111.61	1374.74	911.629	1275.29	1501.82	979.213	1058.69	1330.71	882.453	905.864	1134.87	1277.12	988.923	1330.05
60	1045.49	1089.12	1513.39	964.648	1126.09	927.886	2341.44	1680.14	2211.42	1801.19	1512.61	1237.04	834.147	877.536	1183.44	1013.58	1021.54	1256.47	977.293	1019.71	1139.24	984.556	1155.36	1190.69	1136.28	1224.34	698.93	1171.16	910.151	651.097	667.644	565.232	1235.83	844.438	1503.31	1103.3	1413.51	919.413	1260.01	1489.7	938.556	1071.16	1259.31	893.026	883.894	1139.63	1284.23	979.667	1392.89
62	1022.6	1086.36	1491	948.362	1125.71	945.31	2283.95	1736.33	2158.13	1764.78	1516.99	1216.19	795.565	876.67	1193.53	999.363	985.607	1275.85	955.181	1013	1166.83	974.337	1179.16	1212.81	1116.72	1214.17	764.203	1127.21	859.687	644.61	681.819	568.679	1185.11	848.727	1519.19	1098.5	1407.45	939.874	1231.95	1430.15	899.667	1028.47	1264.37	885.677	904.197	1127.5	1292.98	958.506	1363.99
64	1003.76	1059.85	1462.12	921.166	1160.53	905.367	2317.74	1639.55	2127.86	1727.65	1490.22	1201.44	817.876	869.342	1155.62	1039.6	993.19	1289.82	958.452	1039.9	1101	1021.85	1150.39	1182.22	1111.62	1261.21	721.538	1125.6	880.123	664.508	675.331	556.076	1161.55	809.083	1549.84	1080.99	1389.33	948.399	1201.07	1400.55	967.435	1037.69	1232.19	892.792	904.311	1168.73	1274.39	953.81	1344.94
66	984.804	1041.24	1455.33	918.491	1130.1	916.981	2263.48	1698.9	2146.49	1701.18	1471.35	1230.54	776.218	890.64	1150.49	989.768	1050.04	1247.35	921.519	1010.47	1076.17	987.102	1151.16	1137.7	1130.57	1154.6	736.517	1092.19	894.587	610.697	699.881	587.585	1143.86	868.008	1553.63	1067.92	1447.04	955.594	1222.08	1413.66	936.676	997.105	1176.87	861.641	896.068	1140.72	1270.48	977.786	1329.54
68	972.087	1044.81	1466.2	922.019	1133.98	896.524	2183.78	1687.04	2081.96	1659.42	1399.29	1200.65	817.747	883.764	1166.05	1008.05	999.827	1190.91	940.23	984.393	1066.87	978.882	1137.84	1180.8	1085.37	1187.95	714.259	1069.89	867.044	580.867	669.962	563.277	1144.97	832.926	1598.92	1070.76	1344.62	981.923	1155.63	1349.01	916.565	968.233	1170.48	886.328	888.947	1130.89	1250.08	914.095	1260.84
70	967.898	1024.88	1466.45	916.008	1129.19	885.029	2207.24	1616.97	2065.86	1612.14	1379.1	1224.21	830.194	889.402	1179.45	1015.06	968.5	1204.38	908.374	979.598	1089.24	966.203	1151.92	1125.19	1086.35	1176.4	734.664	1092.34	844.798	588.564	674.469	551.955	1111.62	813.355	1592.02	1091.3	1417.42	917.112	1190.88	1354.23	908.685	953.276	1192.54	828.005	911.045	1110.31	1246.79	927.542	1309.56
72	972.167	1013.82	1451.83	877.867	1102.69	881.519	2164.9	1625.53	2186.85	1591.52	1413.48	1159.62	843.312	905.667	1185.15	982.381	959.363	1178.05	946.167	992.073	1080.1	962.54	1164.75	1142.21	1060.39	1142.84	726.692	1097.95	846.448	646.108	661.444	558.214	1122.03	816.942	1643.87	1034.91	1416.3	926.049	1167.6	1303.77	899.306	918.09	1132.17	861.057	903.864	1159.16	1215.39	959.821	1298.83
74	960.996	1013.49	1414.53	900.28	1142.75	910.371	2169.6	1568.08	2030.89	1613.71	1399.49	1182.69	831.576	902.256	1172.73	998.256	969.06	1178.56	903.878	992.885	1084.44	976.342	1144.13	1101.58	1132.67	1118.61	743.259	1044.87	812.516	626.272	663.775	583.862	1095.63	815.256	1639.7	1069.91	1451.75	947.434	1180.36	1307.75	906.713	927.548	1127.9	840.88	903.114	1111.61	1213.07	947.97	1323.98
76	936.344	1002.6	1405.09	913.954	1084.04	870.129	2152.05	1582.08	2069.06	1531.32	1407.41	1128.96	814.729	875.538	1161.53	1015.29	944.458	1177.47	890.856	994.205	1069.97	979.262	1124.2	1101.74	1125.89	1113.92	716.392	1071.24	839.417	615.231	689.506	596.362	1086.57	792.107	1639.94	1037.96	1411.84	900.252	1156.22	1246.69	921.491	914.305	1130.5	847.302	921.894	1108.51	1172.06	878.262	1338.13
78	943.369	1007.45	1381.5	892.651	1117.04	886.31	2107.41	1615.19	2039.79	1565.29	1379.27	1131.11	808.876	877.774	1152.71	986.333	942.661	1155.91	886.219	963.714	1064.09	925.209	1122.91	1097.87	1114.94	1152.26	702.692	1023.38	821.587	612.487	661.919	581.545	1037.34	815.917	1659.58	1030.45	1406.43	882.881	1138.08	1233.78	896.602	899.533	1127.26	838.167	911.818	1094.69	1131.35	939.357	1250.89
80	906.9	998.659	1384.88	898.215	1105.95	911.767	2097.59	1551.31	2014.5	1529.42	1297.03	1140.87	840.312	901.025	1134.32	979.53	928.786	1111.19	884.707	940.205	1073.85	914.701	1127.95	1135.15	1108.89	1085.25	684.755	1059.42	820.536	594.518	697.212	593.165	1062.97	832.595	1661.01	1048.57	1440.82	865.098	1099.58	1224.98	873.713	894.757	1110.38	829.87	960.576	1148.02	1147.9	881.655	1241.68
82	916.027	999.947	1367.56	869.821	1102.8	888.629	2016.03	1561.04	1987.34	1503.88	1328.79	1116.25	819.265	867.203	1135.77	961.815	936.756	1155.21	864.163	940.226	1033	955.332	1092.7	1079.07	1059.47	1086.51	703.755	1027.46	816.901	622.892	687.3	616.299	1032.9	804.355	1678.03	1025.69	1403.66	862.958	1144.46	1242.38	863.583	860.4	1116.17	806.401	894.28	1119.74	1128.2	876.952	1256.69
84	905.189	979.846	1348.1	865.432	1092.16	865.724	2034.73	1555.03	2053.66	1492.33	1299.4	1116.22	808.024	866.903	1146.37	956.673	912.101	1142.24	868.389	959.013	1035.01	930.535	1118.44	1051.18	1085.4	1070.66	693.909	965.615	785.964	626.636	689.006	635.625	1052.06	789.752	1702.35	1024.29	1384.29	894.119	1074.77	1195.61	886.509	840.867	1087.08	800.068	888.939	1122.12	1158.56	863.31	1229.85
86	880.151	987.764	1403.67	861.505	1102.44	906.095	2020.68	1539.74	1976.46	1492.58	1311.08	1091.91	822.582	852.521	1097.31	933.958	892.298	1100.95	878.244	946.538	1031.03	930.219	1143.57	1017.44	1086.69	1089.05	688.182	985.143	789.274	628.754	667.575	588.536	1072.85	793.934	1614.34	1029.93	1454.08	907.972	1068.38	1151.96	885.139	887.467	1070.1	818.073	958.682	1088.93	1162	877.857	1202.61
88	860.456	977.014	1342.97	840.154	1093.71	864.481	1981.05	1519.38	1994.64	1479.79	1305.3	1077.4	822.935	872.702	1149.02	928.565	948.167	1097.33	867.993	963.333	1006.23	930.861	1099.58	1041.32	1078.66	1120.35	718.329	1003.38	786.151	636.349	663.369	615.308	1020.3	766.686	1684.23	1042.71	1407.72	866.552	1106.14	1146.21	869.898	862.419	1111.53	796.318	951.25	1107.51	1128.15	890.232	1199.41
90	861.276	952.135	1369.14	832.16	1083.64	870.962	1976.37	1543.05	1939.34	1456.45	1294.43	1076.46	792.165	846.469	1134.36	936.458	886.607	1094.4	860.159	924.188	1005.16	914.529	1108.83	1054.82	1096.5	1047.57	697.245	918.313	782.111	665.523	652.212	606.835	1084.99	776.421	1666.22	1044.92	1382.25	829.147	1098.4	1136.96	871.306	823.114	1072.96	797.37	935.402	1109.92	1129.45	860.964	1209.45
92	850.753	941.156	1356.18	835.72	1052.93	850.886	1973.48	1526.6	1955.51	1441.56	1244.97	1073.27	846.082	842.536	1136.01	936.125	877.482	1047.89	849.263	946.124	1019.44	913.519	1092.96	1034.31	1103.93	1072.01	689.559	918.434	776.591	641.313	651.919	586.973	1025.13	759.992	1661.1	988.345	1311.39	831.559	1073.04	1060.76	867.407	844.848	1052.34	775.26	951.606	1099.31	1111.42	855.423	1196.88
94	848.16	943.526	1372.52	803.663	1080.44	879.71	1944.63	1569.97	1898.46	1463.67	1200.43	1026.16	779.529	858.385	1118.73	876	870.714	1070.54	798.478	930.201	1009.63	896.578	1091.59	1014.98	1019.13	1068.35	703.315	908.808	741.306	625.821	661.744	572.295	1022.27	820.669	1675.03	987.634	1355.57	830.573	1069.75	1054.32	857.648	787.567	1051.18	767.453	893.303	1075.86	1092.74	834.232	1184.27
96	865.56	925.892	1297.05	788.773	1062.01	843.786	1897.7	1494.01	1881.89	1408.37	1230.94	1026.61	780.782	833.186	1131.73	904.72	836.238	1056.85	845.874	914.761	983.724	897.037	1094.66	1006.86	1047.44	1038.79	660.476	900.077	740.532	644.395	633.594	580.388	996.229	778.95	1671.29	953.29	1380.78	800.524	1008.11	1068.16	853.454	785.89	1045.55	792.375	968.689	1091.54	1072.11	827.381	1173.19
98	822.564	957.517	1319.42	821.678	1047.08	862.124	1867.44	1478.94	1845.61	1433.92	1164.26	1002.85	818.382	823.295	1094.18	844.47	820.274	1060.44	836.974	894.521	1002.41	875.053	1099.45	989.112	1074.34	1021.31	659.035	901.698	709.905	672.913	583.881	580.5	1012.72	776.058	1630.17	950.508	1375.26	798.678	1033.24	1063.45	833.167	812.633	1019.69	782.156	913.689	1077.48	1070.95	807.107	1181.5
100	823.631	938.281	1329.95	807.642	1030.37	873.043	1845.54	1509.7	1886.61	1383.63	1127.24	1001.72	758.135	846.846	1135.43	831.286	775.238	1020.8	806.233	883.487	981.802	882.337	1090.73	972.006	1012.72	1075.17	651.441	930.797	771.127	610.467	621.019	589.116	997.776	750.983	1628.13	942.013	1358	816.14	1017.01	1037.89	877.407	801.229	1020.64	756.13	942.576	1098.85	1069.95	793.78	1223.93
102	833.462	935.74	1299.86	818.057	1070.49	868.9	1878.43	1451.39	1904.26	1412.34	1152.5	1019.31	800.729	833.782	1075.74	841.298	799.839	989.792	822.441	882.47	999.782	846.107	1017.14	955.553	1033.2	997.756	670.93	920.121	728.79	648.195	630.369	569.388	977.427	804.149	1605.73	959.672	1347.57	797.273	1038.33	974.101	847.907	759.629	1010.16	778.208	932.235	1012.39	1038.18	802.161	1198.71
104	823.742	919.786	1324.97	799.703	1071.5	867.929	1856.93	1391.14	1802.12	1406.89	1122.6	958.835	797.265	820.744	1115.33	844.125	814.423	1003.13	798.474	909.662	976.075	883.706	1035.67	983.547	1052.61	1013.18	721.881	902.099	733.484	650.144	639.063	570.942	993.427	789.207	1637.98	946.399	1284.65	792.853	1011.7	1001.92	810.889	764.719	1024.45	788.49	942.864	1057.21	1049.62	809.173	1166.77
106	802.771	929.055	1262.9	772.335	1054.96	891.171	1838.45	1404.08	1855.83	1391.42	1062.27	956.794	786.735	819.278	1092.64	808.56	793.268	957.914	799.47	870.201	945.753	874.112	1063.9	980.009	1014.04	1052.93	688.392	886.698	744.472	650.369	607.388	582.205	1058.58	812.455	1590.08	919.055	1316.47	763.909	1038.71	1005.19	831.361	775.381	1023.11	788.5	961.689	1044.33	1027.59	823.964	1191.83
108	807.789	914.156	1297.23	767.848	1079.18	834.462	1773.04	1433.49	1805.83	1348.71	1043.77	946.074	770.588	795.112	1082.95	838.125	768.839	952.906	794.833	896.85	942.591	896.321	1045.89	965.55	1041.1	1002.93	688.014	946.005	726.532	663.451	609.587	592.946	1026.38	768.744	1590.9	919.866	1290	817.203	1003.53	967.09	803.454	759.31	1010.99	809.714	915.417	1054.35	1020.09	849.631	1134.69
110	801.013	915.481	1273.23	766.909	1024.75	827.662	1806.12	1445.23	1759.45	1341.96	1070.35	936.988	800.918	806.236	1069.15	823.958	787.625	943.725	781.204	853.756	937.984	853.043	1057.13	948.391	1002.64	1019.12	675.895	880.286	730.294	657.123	612.669	563.268	977.495	816.132	1566.07	943.609	1246.31	776.874	1012.64	959.226	807.741	764.324	991.932	798.375	938.955	1109.45	1005.88	788.06	1168.19
112	806.556	929.269	1285.86	729.301	1059.88	849.619	1733.06	1388.35	1761.81	1349.89	1078.44	924.774	760.847	804.868	1091.59	802.036	782.202	969.518	809.722	868.829	960.731	887.422	1071.15	923.106	985.029	986.988	675.664	898.61	757.496	624.421	585.556	581.763	1022.19	810.818	1610.73	880.286	1296.8	781.958	1001.73	955.885	800.139	755.971	995.63	798.74	893.25	1031.21	967.925	854.679	1166.86
114	769.396	889.933	1258.48	759.973	1022.53	820.686	1738.81	1407.57	1757.67	1324.06	1010.11	923.635	785.271	794.804	1100.54	813.94	754.512	960.988	766.707	875.141	945.571	872.973	1019.07	932.715	994.267	959.815	697.224	871.495	723.516	674.656	647.413	593.388	973.448	775.76	1629.75	885.076	1276.46	766.329	953.321	917.038	837.704	716.452	978.016	775.714	927.833	1056.32	994.412	856.946	1142.65
116	777.62	896.373	1282.23	749.263	1026.06	817.943	1724.11	1380.73	1744.57	1342.54	1026.44	900.106	782.729	783.655	1125.67	789.851	740.661	941.318	804.722	872.167	916.474	829.583	1037.53	895.847	1019.06	993.476	696.105	920.302	719.369	633.508	585.462	579.754	1003.57	770.835	1588.24	874.29	1236.58	760.86	994.155	920.25	777.509	732.862	1026.39	769.427	938.568	1046.83	990.299	853.381	1139.39
118	779.276	903.779	1264.92	750.752	1037.56	839.338	1712.62	1400.85	1757	1333.71	1017.91	914.168	784.853	785.747	1114.42	782.524	730.744	915.188	792.611	850.235	943.776	865.455	1038.19	897.412	972.7	976.946	704.629	846.027	716.389	669.964	602.563	548.616	995.167	736.099	1543.05	856.303	1200.74	756.259	961.476	906.25	789.815	736.038	1009.77	795.021	915.644	1041.02	1017.39	813.536	1130.38
I-Hg, carbachol
time [s]	cell #1	cell #2	cell #3	cell #4	cell #5	cell #6	cell #7	cell #8	cell #9	cell #10	cell #11	cell #12	cell #13	cell #14	cell #15	cell #16	cell #17	cell #18	cell #19	cell #20	cell #21	cell #22	cell #23	cell #24	cell #25	cell #26	cell #27	cell #28	cell #29	cell #30	cell #31	cell #32	cell #33	cell #34	cell #35	cell #36	cell #37	cell #38	cell #39	cell #40	cell #41	cell #42	cell #43	cell #44	cell #45	cell #46	cell #47
0	2439.2	1932.64	2071.73	1573.32	1718.56	1518.98	1280.11	1572.05	1363.22	1436.62	1426.72	1547.16	1587.11	1740.91	1345.37	1148.14	1354.4	1546.17	2017.79	1572.93	1979.77	1572.83	1979.66	2054.42	2093.51	1875.57	1224.46	2202.63	1394.13	1335.39	1073.14	1398.1	1209.86	2235.12	1607.13	1625.2	1672.77	1356.49	1212.33	1480.74	1068.41	1303.08	1340.25	1444.53	1210.39	610.024	1764.42
2	2364.61	1988.77	2154.89	1635.54	1725.08	1446.37	1303.59	1560.14	1348.96	1468.5	1425.33	1598.02	1612.74	1738.74	1368.28	1198.02	1394.3	1496.01	2049.52	1570.25	1978.78	1580.63	2017.6	2077.09	2210.74	1896.78	1236.08	2254.38	1459.38	1380.25	1110.88	1354.12	1233.6	2196.9	1679.4	1730.82	1715.24	1423.09	1236.79	1519.85	1074.77	1257.15	1315.6	1480.76	1244	617.563	1754.97
4	2383.2	1985.73	2220.11	1588.92	1703.82	1482.77	1318.1	1606.37	1375.14	1413.57	1429.39	1619.29	1646.89	1724.32	1309.2	1203.58	1423.51	1526.16	2032.61	1580.2	1949.1	1585.86	2005.36	2112.24	2295.6	1986.94	1299.99	2250.51	1483.13	1396.13	1075.6	1383.78	1267.4	2189.02	1713.45	1752.94	1730.21	1432.46	1216.3	1516.97	1116.13	1274.69	1338.98	1502.35	1239.67	623.62	1726.52
6	2345.56	2031.97	2272.19	1589.61	1754.71	1456.71	1317.43	1550.03	1331.82	1423.61	1446.82	1628.18	1682.4	1702.16	1310.2	1215.38	1383.95	1439.18	2020.07	1606.83	1983.66	1565.52	2030.31	2103.96	2384.05	1926.3	1293.15	2201.6	1523.96	1414.69	1041.8	1348.23	1266.36	2182.51	1739.97	1820.6	1753.37	1487.13	1274.56	1545.3	1101.61	1222.86	1315.04	1467.12	1266.66	616.043	1678
8	2271.33	1986.08	2287.27	1573.24	1688.89	1437.51	1354.67	1575.35	1273.66	1398.39	1402.42	1635.41	1694.99	1732.99	1312.08	1227.1	1382.97	1442.42	2023.49	1610.36	1924.14	1510.52	2017.13	2121.33	2476.03	1921.91	1321.49	2170.91	1526.24	1447.9	1051.64	1345.23	1285.34	2160.11	1788.08	1802.09	1745.19	1479.24	1228.84	1529.65	1125.11	1202.53	1327.82	1495.26	1237.46	638.26	1625.49
10	2267.58	1981.04	2285.62	1587.57	1701.16	1414.95	1325.72	1524.61	1256.16	1386.12	1398.76	1721.32	1745.5	1717.21	1313.66	1232.83	1410.47	1373.86	2044.63	1643.84	1948.34	1530.78	1955.62	2125.48	2559.79	1893.1	1304.06	2300.73	1532.07	1422.58	1063.46	1290.19	1247.78	2037.31	1813.81	1789.13	1770.03	1550.84	1306.74	1514.97	1127.34	1191.6	1301.67	1489.97	1226.7	634.346	1613.04
12	3625.17	3523.31	3810.02	2793.93	3102.38	2602.75	2457.82	2736.42	2254.55	2550.36	2559.3	3037.07	3144.21	3032.67	2480.19	2327.31	2548.13	2632.16	3600.88	3057.27	3316.39	2731.31	3438.84	3601.34	3883.61	3320.35	2386.97	3522.86	2906.03	2653.29	2127.33	2291.58	2402.93	3593.83	3344.07	3222.56	3117.85	2819.02	2358.95	2797.48	2164.39	1870.25	1782.37	2097.8	1747.03	1087.44	2946.23
14	2948.79	2720.04	3016.93	2064.84	2293.47	1925.46	1897.89	2076.87	1681.23	1860.39	1870.81	2332.23	2264.79	2295.33	1876.65	1726.8	1904.1	1806.25	2793.06	2337.25	2638.34	2122.28	2632.16	2821.5	3344.37	2552.63	1855.78	2923.54	2151.03	1992.29	1507.74	1795.05	1725.52	2811.12	2583.79	2408.01	2306.58	2170.26	1777.38	2088.44	1553.83	1604.27	1740.37	2055.02	1739.55	962.764	2072.35
16	2864.9	2741.3	3071.2	2037.36	2315.96	1887.86	1817.01	1981.99	1631.09	1839.62	1884.49	2275.62	2306.87	2268.63	1862.07	1737.82	1880.84	1787.88	2815.47	2311.19	2622.21	2067.8	2607.62	2807.09	3323.94	2474.01	1865.16	2957.21	2180.32	1936.58	1476.73	1735.47	1768.84	2818.02	2570.12	2353.66	2320.87	2164.11	1779.59	2104.71	1575.74	1475.59	1645.91	1890.34	1590.63	894.543	2105.89
18	2660.09	2499.12	2885.32	1829.04	1940.88	1658.18	1607.91	1736.2	1468.08	1645.59	1616.68	2018.5	1996.26	1999.73	1596.28	1564.57	1701.61	1631.85	2404.92	2004.75	2259.19	1789.29	2224.49	2491.04	2934.63	2154.98	1843.16	2647.36	2023.03	1830.52	1381.23	1599.48	1697.72	2607.62	2443.01	2239.3	2147.38	2051.16	1705.33	1869.45	1382.27	1372.35	1510.75	1779.57	1459.61	833.635	1800.04
20	2465.61	2381.23	2641.27	1659.52	1829.95	1536.95	1495.04	1594.34	1315.68	1524.84	1453.1	1878.9	1969.63	1874.48	1498.08	1406.81	1579.64	1457.73	2277.13	1891.42	2148.3	1630.45	2077.72	2335.93	2831.6	2040.33	1619.18	2703.74	1919.02	1750.62	1297.48	1436.14	1562.76	2440.9	2336.95	2132.49	2089.83	2037.67	1589.93	1718.09	1310.75	1243.98	1388.04	1617.72	1339.09	797.337	1670.55
22	2260.21	2176	2578.53	1546.86	1702	1435.81	1365.87	1512.46	1225.74	1437.16	1375.34	1731.12	1752.48	1729.14	1342.93	1356.84	1399.1	1342.38	2120.05	1808.76	1999.37	1546.47	1899.09	2138.06	2678.32	1881.32	1477.62	2405.88	1680.71	1611.84	1181.33	1267.61	1445.85	2239.02	2173.49	2011.49	1850.15	1847.38	1484.16	1625.14	1219.79	1160.62	1301.15	1518.18	1220.88	746.779	1535.09
24	2136.48	2022.6	2304.83	1494.27	1680.13	1393.06	1397.76	1472.62	1165.41	1383.55	1366.12	1699.97	1820.75	1727.62	1363.65	1358.27	1373.43	1355.99	2081.55	1815.39	2001.5	1577.28	1910.82	2162.05	2620.68	1855.27	1449.06	2320.3	1670.5	1503.68	1163.1	1238.5	1373.58	2035.6	2044.68	1841.37	1747.01	1762.16	1393.81	1576.76	1218.04	1151.19	1273.6	1496.25	1207.08	700.125	1513.67
26	2098.32	2020.55	2304.04	1462.31	1641.39	1318.96	1353.08	1443.92	1150.24	1388.11	1390.47	1700.59	1702.89	1719.67	1333.84	1304.81	1370.9	1295.25	2086.16	1848.2	1987.44	1578.48	1887.32	2122.87	2610.88	1758.07	1427.46	2309.58	1677.13	1515.56	1181.14	1258.68	1311.67	2055.38	2086.69	1776.04	1708.09	1761.38	1329.15	1582.91	1205.99	1149	1235.93	1506.42	1206.77	704.236	1449.22
28	2051.21	1937.07	2314.43	1465.72	1680.92	1315.9	1362.86	1392.43	1123.03	1335.82	1374.84	1682.48	1747.14	1703.26	1344.95	1320.08	1344.97	1295.76	2087.62	1850.42	1973.94	1578.97	1854.54	2076.23	2559.19	1769.08	1438.26	2301.56	1652.29	1470.43	1163.67	1249.92	1328.7	2003.38	2015.77	1795.71	1676.86	1780.08	1426.76	1574.05	1225.57	1105.19	1239.38	1462.98	1221.57	777.067	1460.75
30	2038.16	1910.87	2329.32	1442.57	1637	1300.87	1348.53	1390.99	1066.72	1362.18	1317.05	1647.09	1693.99	1695.76	1338.49	1298.64	1339.2	1279.7	2034.74	1805.32	1978.72	1509.35	1821.87	2106.53	2562.54	1745.05	1436.81	2278.44	1653.58	1567.54	1196.73	1242.27	1314.38	1993.94	2001.71	1839.83	1634.61	1737.68	1394.84	1529.66	1213.47	1098.41	1230.71	1419.56	1201.14	766.49	1419.16
32	2009.66	1903.21	2273.83	1451.57	1661.08	1305.62	1328.41	1349.53	1078.87	1305.66	1367.26	1654.29	1615.63	1649.27	1374.05	1319.15	1321	1223.76	2042.25	1770.8	1936.7	1511.43	1837.71	2004.11	2494.03	1691.68	1379.74	2228.67	1620.61	1510.67	1125.1	1215.28	1353.18	1979.79	2012.72	1769.52	1651.14	1738.4	1386.03	1565.51	1198.92	1095.05	1176.67	1428.59	1198.82	758.885	1421.36
34	2027.44	1899.99	2222.71	1475.96	1637.21	1281.19	1353.23	1360.86	1074.22	1317.03	1311.54	1663.55	1663.86	1669.53	1282.52	1306.97	1327.55	1214.18	2006.14	1770.66	1921.39	1456.36	1810.56	2027.09	2460.05	1695.55	1478.13	2326.52	1634.53	1511.05	1184.2	1267.7	1333.46	1990.68	1983.09	1839.52	1631.83	1735.2	1391	1573.54	1216.09	1089.78	1189.34	1418.49	1154.06	759.197	1367.51
36	1975.97	1853.87	2255.21	1445.89	1567.22	1302.12	1344.66	1394.98	1029.39	1281.07	1342.67	1665.61	1662.24	1673.86	1301.76	1322.1	1312.85	1219.56	2061.04	1800.68	1893.32	1434.32	1774.28	2013.77	2441.88	1661.86	1406.01	2284.07	1627	1532.31	1149.8	1209.68	1342.2	1918.53	1982.77	1884.49	1634.16	1764.26	1335.4	1549.63	1228.87	1079.68	1162.55	1401.26	1150.58	779.038	1359.26
38	1901.93	1858.55	2217.94	1394.11	1560.77	1265.25	1359.16	1282.77	1060.16	1259.48	1289.79	1639.4	1642.02	1668.98	1285.96	1309.29	1280.54	1220.18	1995.44	1807.68	1888.17	1421.25	1794.31	2004.26	2384.25	1634.1	1426.86	2172.78	1574.77	1499.66	1236.51	1170.88	1319.35	1996.2	1971.85	1793.19	1624.81	1793.97	1302.38	1559.08	1215.35	1068.78	1188.65	1387.72	1098.88	738.067	1329.38
40	1908.54	1820.28	2129.96	1374.03	1560.47	1283.09	1355.2	1309.02	1069.98	1245.58	1291.57	1664.52	1601.56	1625.95	1291.04	1250.86	1283.82	1193.25	2037.71	1814.58	1844	1433.79	1758.42	1944.47	2360.22	1642.61	1480.04	2313.44	1609.08	1508.23	1170.17	1254.84	1349.49	1931.56	2017.26	1793.56	1604.04	1796.86	1354.79	1554.51	1178.57	1089.28	1146.57	1352.39	1123.24	784.163	1314.92
42	1876.44	1797.34	2228.95	1398.72	1541.07	1267.23	1307.37	1299.69	1013.8	1242.78	1314.56	1604.37	1559.29	1612.99	1319.02	1301.48	1266.49	1168.52	2023.58	1788.73	1854.15	1414.87	1746.06	1951.5	2392.84	1643.18	1499.53	2236.56	1585.13	1506.67	1156.05	1247.5	1308.04	1934.18	2031.89	1796.3	1582.1	1748.68	1342.38	1522.64	1188.75	1036.61	1162.53	1354.28	1132.06	779.803	1294.9
44	1852.07	1807.7	2186.76	1350.58	1545.5	1204.82	1359.61	1257.13	1019.47	1213.03	1266.14	1567.23	1612.69	1635.48	1334.26	1301.29	1248.02	1153.41	2033.73	1821.13	1916.37	1330.33	1715.3	1925.52	2350.44	1602.58	1472.82	2286.28	1585.52	1505	1200.67	1209.21	1351.37	1905.49	2010.29	1811.12	1570.87	1787.83	1364.71	1557.33	1156.91	1030.6	1158.44	1341.35	1107.46	815.875	1281.11
46	1825.42	1765.03	2102.79	1350.87	1506.74	1226.19	1325.02	1221.7	975.432	1218.04	1293.02	1594.81	1581.86	1630.19	1301.15	1329.73	1256.49	1169.1	1965.4	1815.24	1879.32	1421.45	1687.89	1914.03	2329.4	1581.71	1485.86	2229.67	1606.88	1530.2	1183.02	1239.38	1377.16	1940.07	1989.77	1821.51	1542.45	1786.05	1333.73	1583.84	1173.75	1045.51	1109.28	1301.88	1111.96	806.875	1250.61
48	1813.14	1787.81	2141.18	1333.07	1531.72	1213.65	1401.39	1229.47	976.958	1212.08	1251.95	1566.18	1551.34	1599.47	1330.1	1324.76	1206.5	1176.82	1931.84	1788.31	1814.2	1375.56	1666.54	1868.45	2252.43	1573.27	1494.92	2213.28	1575.59	1527.46	1201.15	1212.3	1339.19	1900.16	2014.48	1816.7	1613.36	1733.54	1362.4	1590.72	1140.06	1036.83	1124.96	1272.49	1103.95	787.51	1256.92
50	1784.64	1771.65	2086.09	1391.12	1528.88	1217.09	1347.36	1226.63	981.438	1224.09	1280.8	1598.69	1555.98	1610.85	1282.95	1323.41	1243.44	1140.24	1926.64	1792.58	1821.42	1418.15	1627.65	1856.89	2248.43	1532.45	1464.11	2239.09	1562.59	1471.5	1209.47	1190.49	1342.01	1926.45	1997.56	1766.48	1543.33	1755.71	1400.78	1554.67	1156.51	1030.85	1108.71	1306.3	1068.48	819.784	1188.95
52	1760.53	1739.98	2067	1391.67	1522.53	1228.84	1326.09	1207.66	978.005	1244.45	1249.61	1597.45	1479.29	1606.65	1306.04	1330.25	1226.19	1133.66	1920.09	1736.76	1821.94	1376.34	1643.62	1787.28	2167.55	1615.8	1497.27	2137.73	1528.75	1468.47	1151.42	1166.93	1330.01	1887.21	1968.55	1712.91	1553.49	1811.17	1386.68	1517.97	1159.21	1021.98	1106.28	1288.18	1067.28	825.668	1202.94
54	1745.59	1748.61	2096.92	1348.43	1459.41	1217.6	1325.54	1212.02	942.438	1173.15	1254.93	1552.52	1507.23	1563.49	1328.59	1315.75	1198.07	1082.39	1880.87	1774.8	1794.41	1421.93	1600.41	1805.51	2173.76	1561.98	1494.39	2192.9	1544.92	1484.55	1206.33	1135.76	1333.04	1824.79	2005.05	1734.42	1515.52	1762.1	1368.92	1498.32	1129.18	982.363	1093.81	1261.36	1043.56	824.971	1203.18
56	1715.86	1752.79	2029.8	1321.76	1484.56	1198.17	1303.75	1164.59	974.729	1180.76	1243.11	1574.87	1488.99	1570.98	1270.75	1277.28	1194.2	1120.88	1903.75	1720.83	1747.5	1339.61	1557.35	1779.63	2126.34	1500.12	1545.01	2240.67	1528.95	1493.72	1179.73	1156.07	1374.02	1829.34	1997.67	1749.39	1487.51	1714.47	1321.92	1525.17	1138.17	992.366	1104.44	1235.86	1044.28	839.014	1209.48
58	1715.21	1737.61	2050.21	1327.92	1460.79	1199.96	1331.37	1158.96	937.979	1175.49	1270.87	1516.14	1471.61	1565.12	1263.57	1305.86	1172.31	1107.99	1887.56	1743.15	1792.73	1335.23	1576.46	1801.22	2085.28	1505.77	1577.26	2111.17	1531.93	1494.38	1265.86	1110.7	1378.17	1886.27	1999.67	1715.93	1462.73	1724.87	1281.05	1516.18	1088.73	997.574	1067.31	1264.18	1039.77	782.385	1166.88
60	1659.61	1734.45	2036.73	1270.42	1472.22	1195.75	1332.94	1128.66	922.063	1129.73	1186.26	1518.46	1422.49	1547.99	1325.63	1318.16	1173.19	1104.22	1874.59	1713.53	1824.06	1323.92	1521.69	1752.57	2084.86	1529.73	1525.04	2156.01	1498.31	1463.26	1187.17	1150.2	1403.9	1827.67	1922.19	1702.94	1514.69	1754.97	1237.4	1496.88	1097.6	1011.23	1075.83	1260.89	1036.23	809.111	1147.49
62	1641.87	1745.89	2031.95	1317.19	1425.45	1153.43	1309.58	1161.06	882.745	1134.22	1229.51	1528.62	1455.46	1538.51	1268.41	1292.53	1159.56	1053.75	1834.59	1731.18	1804.27	1316.12	1513.27	1739.04	2070.58	1507.3	1538.59	2036.81	1516.86	1495.54	1197.38	1163.05	1364.36	1842.82	1841.11	1715.71	1477.9	1766.88	1263.58	1484.43	1111.81	993.444	1057.58	1224.72	996.023	812.49	1153.1
64	1635.56	1683.15	1996.83	1289.92	1461.57	1146.64	1289.67	1147.32	893.75	1182.2	1257.7	1508.21	1412.93	1525.25	1250.32	1276.87	1163.51	1058.87	1837.31	1705.63	1786.83	1319.93	1489.63	1745.44	2006.59	1462.2	1557.33	2146.8	1511.42	1469.23	1244.7	1158.85	1382.11	1819.06	1874.27	1699.06	1479.92	1648.15	1319.21	1431.67	1121.37	1002.3	1087.78	1223.97	1003.21	820.716	1136.98
66	1610.28	1656.86	1958.44	1292.67	1422.66	1134.16	1349.62	1103.8	900.609	1107.41	1252.39	1535.08	1430.29	1524.39	1225.43	1283.15	1167.31	1076.03	1834.5	1654.1	1764.15	1311.95	1469.15	1727.63	1968.79	1430.15	1525.31	2134.88	1512.51	1511.81	1251.08	1176.07	1342.43	1888.08	1885.56	1657.68	1475.72	1660.39	1313.96	1522.32	1059.11	1004.05	1061.83	1198.97	990.377	770.111	1124.27
68	1610.55	1654.6	1978.44	1279.21	1449.03	1114.19	1360.67	1037.74	875.234	1170.39	1217.07	1514.66	1390.74	1536.94	1258.55	1315.12	1132.63	1015.59	1799.25	1662.04	1747.21	1318.72	1480.03	1730.36	1974.3	1421.4	1556.64	2060.32	1529.12	1466.53	1225.16	1139.11	1314.6	1845.22	1833.04	1682.87	1497.71	1703.63	1244.81	1494.1	1080.36	995.245	1059.42	1212.84	1006.04	807.106	1091.78
70	1579.43	1649.71	1940.81	1273.21	1414.23	1072.7	1286.24	1077.29	871.453	1145.53	1184.9	1507.97	1400.74	1520.05	1249.71	1340.09	1130.77	1030.95	1764.64	1693.19	1742.76	1287.11	1422.75	1739.39	1930.91	1441.57	1507.64	2125.57	1494.84	1452.95	1273.45	1152.21	1349.27	1810.01	1793.07	1675.99	1527.83	1694.01	1259.76	1480.13	1059.22	987.979	1044.68	1209.22	938.536	809.375	1105.92
72	1610.29	1545.5	1942.58	1283.37	1380.33	1100.12	1302.85	1071.92	837.615	1107.64	1195.08	1482.47	1382.37	1537.53	1224.45	1288.71	1136.86	1105.32	1741.13	1675.32	1770.26	1312.66	1436.51	1748.6	1892	1429.45	1538.21	2120.56	1513.93	1448.35	1223.27	1174.4	1362.58	1788.14	1772.95	1673.39	1501.47	1702.63	1271.52	1478.32	1076.19	958.025	1039.41	1181.02	988.736	813.091	1090.94
74	1573.67	1601.25	1975.55	1246.11	1395.37	1110.27	1294.77	1043.35	839.078	1117.3	1233.24	1466.67	1403.75	1514.71	1203.72	1314.8	1135.27	1039.95	1790.36	1712.56	1741.19	1219.93	1431.15	1700.32	1843.78	1332.66	1498.92	2114.52	1479.04	1469.53	1226.95	1181.82	1338.34	1796.92	1788.7	1614.66	1510.6	1689.36	1281.23	1494.42	1043.21	971.269	1031.75	1178.05	984.079	826.038	1077.58
76	1543.16	1560.28	1923.74	1279.3	1384.39	1070.87	1289.09	984.833	875.094	1115.37	1212.42	1410.71	1397.78	1512.65	1249.68	1299.69	1139.27	1033.18	1792.55	1663.17	1754.8	1236.77	1440.51	1652.83	1813.71	1374.95	1540.54	2148.49	1499.23	1444.7	1279.63	1214.24	1315.08	1846	1788.56	1626.77	1521.72	1665.84	1245.01	1466.99	1043.06	963.116	1015.37	1177.8	973.413	793.841	1060.54
78	1532.87	1547.75	1908.73	1290.09	1357.26	1105.98	1302.76	1048.4	846.786	1118.53	1182.21	1468.93	1392.11	1528.16	1259.41	1276.83	1116.8	1050.19	1744.02	1666.9	1755.7	1281.09	1395.59	1653.12	1838.12	1405.55	1551.67	2080.25	1476.97	1447.57	1243.26	1184.96	1360.64	1815.57	1729.91	1625.59	1474.97	1686.44	1248.72	1482.27	1012.92	960.674	997.064	1164.45	935.146	809.596	1059.53
80	1551.15	1531.85	1886.78	1245.91	1350.53	1064.09	1269.81	1001.44	815.12	1064.74	1192.21	1457.07	1335.01	1480.84	1233.59	1273.25	1123.29	1040.1	1711.16	1624.15	1767.56	1264.31	1369.15	1670.64	1785.24	1362.81	1527.75	2064.62	1459.53	1432.91	1258.54	1127.28	1309.67	1811.07	1713.09	1596.38	1499.33	1646.57	1242.62	1476.8	1016.25	962.993	1042	1170.12	974.554	768.702	1027.26
82	1521.03	1534.02	1898.57	1230.5	1366.11	1081.2	1266.27	1033.53	817.99	1111.71	1154.7	1453.23	1421.29	1494.89	1215.03	1273.38	1120	1042.59	1692.35	1667.01	1679.02	1195.99	1373.32	1664.18	1739.75	1285.08	1540.51	2039.48	1473.46	1389.19	1221.01	1166.32	1329.8	1741.16	1751.21	1635.14	1444.45	1643.93	1205.88	1473.6	1025.62	944.537	1002.39	1179.4	926.664	811.361	1056.05
84	1502.75	1535.33	1888.79	1232.68	1352.53	1071.59	1260.31	1023	813.359	1076.78	1150	1431.04	1374.1	1466.18	1212.96	1301.54	1108.17	1053.02	1715.27	1643.21	1733.44	1219.12	1321.12	1636.53	1706.74	1310.89	1529.07	2088.88	1481.87	1430.95	1199.29	1154.02	1291.95	1810.23	1708.8	1650.81	1493.05	1640.43	1231.67	1464.4	1029.8	943.507	972.684	1144.51	960.669	804.159	1038.24
86	1491.01	1514.01	1934.11	1224.47	1324.1	1088.36	1257.7	1004.93	821.333	1051.07	1151.37	1443.53	1342.64	1462.47	1182.18	1290.13	1085.29	1036.22	1719.05	1613.99	1661.96	1278.08	1310.24	1708.19	1715.71	1368.54	1519.17	2054.3	1466.84	1412.77	1275.88	1150.96	1337.26	1784.84	1626.75	1575.17	1449.63	1608.88	1250.27	1465.54	1002.79	929.035	982.085	1163.71	940.7	823.01	1021.34
88	1471.22	1520.65	1851.19	1217.45	1322.71	1054.62	1233.8	1006.6	816.927	1087.78	1140.69	1448.31	1340.52	1435.71	1194.42	1289.48	1090.04	1000.86	1690	1625.55	1639.01	1218.03	1365.29	1645.46	1688.62	1272.93	1536.91	1956.88	1448.42	1381.69	1237.73	1157.23	1307.18	1813.66	1690.97	1613.06	1463.34	1594.41	1219.45	1434.46	1024.88	945.87	970.045	1160.2	940.164	791.62	976.915
90	1476.71	1518.17	1874.93	1245.3	1352.08	1066.1	1234.78	958.319	778.464	1094.65	1138.45	1402.56	1322.35	1428.81	1213.42	1256.77	1089.93	1001.47	1688.78	1644.95	1680	1250.29	1325.66	1620.72	1661.67	1297.51	1487.78	2016.89	1451.8	1391.59	1231.55	1147.36	1288.09	1786.81	1673.71	1621.78	1497.51	1570.32	1195.13	1454.66	992.108	938.336	989.92	1154.42	934.177	768.471	991.962
92	1435.76	1442.4	1900.73	1229.63	1328.84	1055.05	1265.06	995.814	835.786	1020.49	1131.74	1385.33	1315.34	1472.57	1217.43	1287.94	1086.7	1023.52	1648.64	1559.84	1696.82	1193.21	1308.01	1599.16	1617.14	1230.58	1503.04	1961.58	1448.68	1359.66	1244.36	1149.88	1297.79	1732.78	1629.07	1578.91	1488.85	1556.26	1166.15	1448.87	1050.39	917.836	972.061	1145.08	940.605	805.827	998.886
94	1435.22	1479.64	1887.53	1187.12	1282.53	1055.35	1238.53	948.887	823.474	1044.71	1138	1416.02	1306.94	1433.09	1198.37	1280.04	1086.62	989.727	1676.21	1581.55	1629.5	1196.47	1297.26	1599.38	1596.92	1219.8	1480.67	1952.26	1446.07	1390.36	1229.58	1194.63	1297.89	1752.95	1610.82	1580.86	1484.68	1612.79	1186.07	1422.06	969.928	903.85	989.464	1198.6	937.954	782.5	1000.67
96	1437.33	1485.26	1827.15	1193.02	1311.51	1036.92	1272.75	1002.36	786.281	1055.79	1100.27	1333.44	1279.11	1438.74	1149.45	1242.11	1081.92	1045.53	1621.06	1633.41	1679.59	1173.44	1304.79	1637.26	1596.02	1235.57	1477.59	2162.93	1450.81	1397.86	1241.99	1145.02	1268.74	1689.1	1595.31	1550.08	1451.08	1588.14	1163.35	1415.14	1004.41	895.477	962.324	1109.76	943.592	778.091	969.602
98	1422.22	1462.05	1804.14	1210.33	1284.84	1057.42	1256.42	998.044	792.328	1085.31	1112.05	1348.29	1293.31	1451.59	1157.65	1299.45	1085.01	1039.62	1640.14	1580.63	1689.89	1185.38	1274.5	1647.04	1594.45	1254.81	1497.31	2010.67	1428.89	1309.11	1251.09	1156.13	1296.79	1792.85	1584.05	1553.84	1489.71	1538.38	1218.18	1432.22	979.317	921.556	970.52	1132.14	930.679	767.913	990.181
100	1385.08	1460.87	1888.93	1159.5	1247.35	1033.85	1268.27	941.118	795.484	1050.76	1122	1331.01	1331.56	1424.02	1184.19	1303.2	1103.38	1012.84	1612.23	1551.91	1704.39	1239.34	1267.43	1588.79	1558.29	1231.54	1541.35	2011.68	1428.26	1322.9	1277.38	1165.99	1279.85	1714.75	1563.85	1578.73	1419.94	1605.71	1208.82	1415.8	961.281	936.678	963.621	1130.98	910.803	774.587	963.251
102	1391.14	1431.39	1865.04	1157.22	1301.38	1058.91	1221.99	993.471	791.224	1056.57	1153.6	1321.2	1280.64	1409.34	1161.92	1314.84	1073.72	986.527	1613.98	1557.98	1668.71	1179.28	1252.19	1580.76	1527.77	1255.22	1527.12	1990.94	1423.79	1361.43	1282.52	1184.75	1267.98	1795.09	1486.1	1534.58	1469.53	1587.48	1172.67	1466.02	969.137	912.697	1015	1116.67	932.813	815.365	983.751
104	1397.83	1483.95	1868.6	1167.29	1278.82	1015.12	1248.67	965.069	747.646	1079.71	1155.27	1305.72	1326.41	1405.08	1177.67	1245.71	1055.08	1029.8	1608.15	1578.21	1636.83	1163.71	1258.16	1569.33	1547.95	1224.33	1514.66	2019.15	1431.18	1311.37	1273.44	1212.12	1265.28	1745.83	1550.95	1551.37	1483.65	1511.2	1179.88	1383.58	949.859	886.907	953.292	1119.85	914.733	757.731	963.591
106	1374.25	1466.23	1892.5	1172.57	1261.52	1043.69	1238.87	995.868	776.115	1070.63	1158.66	1350.52	1316.69	1397.58	1169.31	1259.68	1088.28	975.303	1594.77	1546.55	1659.57	1158.97	1272.82	1586.53	1534.51	1253.9	1489.11	1958.78	1424.53	1391.69	1267.25	1199.7	1290.19	1791.41	1515.84	1560.37	1454.06	1598.02	1172	1450.78	967.523	931.944	958.788	1113.22	953.31	796.731	965.12
108	1352.67	1433.94	1918.69	1159.83	1262.63	1042.57	1211.66	951.402	823.885	1029.94	1100.17	1325.29	1291.92	1424.22	1168.74	1245.47	1089.7	1003.82	1577.47	1530.82	1646.5	1172.33	1257.04	1580.95	1500.49	1222.25	1461.98	2033.04	1417.18	1309.4	1278.63	1125.23	1299.03	1739.86	1491.68	1553.54	1500.47	1591.12	1209.35	1451.88	959.967	940.586	957.111	1127.93	927.782	777.476	984.374
110	1380.17	1439.76	1854.05	1178.11	1253.03	1045.32	1262.54	979.833	753.594	1034.27	1154.29	1335.46	1278.43	1394.89	1161.91	1260.54	1071.83	1037.43	1596.09	1559.45	1683.87	1187.19	1238.32	1561.04	1497.17	1231.33	1504.56	1916.99	1422.3	1385.97	1247.45	1201.91	1288.63	1752.21	1482.21	1530.06	1405.76	1531.9	1163.39	1459.13	977.572	919.891	963.82	1103.22	927.087	802.947	954.813
112	1355.07	1444.7	1860.88	1154.65	1252.56	1002.66	1247.13	948.319	763.255	1017.81	1144.4	1326.76	1281.39	1417.2	1137.41	1234.48	1065.14	1000.19	1591.73	1513.97	1708.25	1151.16	1216.49	1582.05	1488.5	1209.89	1550.63	2020.36	1430.55	1358.56	1226.2	1135.94	1260.47	1731.49	1478.88	1530.91	1479.77	1540.95	1209.16	1441.26	969.81	939.382	981.597	1103.03	913.741	792.971	983.02
114	1362.12	1446.74	1868.68	1164.12	1196.68	1037.39	1250.54	925.279	775.01	1033.21	1143.34	1268.68	1233.23	1391.6	1177.92	1254.03	1089.73	1034.2	1556.73	1526.77	1663.64	1199.83	1231.36	1597.17	1505.72	1250.07	1527.36	1972.36	1400.86	1361.4	1285.41	1183.83	1300.59	1696.42	1453.33	1524.28	1445.51	1575.47	1169.53	1448.79	963.065	912.745	949.562	1121.45	910.036	836.707	979.342
116	1347.15	1407.04	1858.83	1163.87	1269.74	1030.57	1262.63	944.838	743.766	1024.67	1101.5	1287.03	1278.07	1370.48	1150.86	1257.74	1064.9	981.388	1544.32	1513.13	1661.46	1177.78	1223.62	1604.13	1495.64	1241.32	1527.15	1899.42	1410.95	1370.68	1196.91	1174.9	1286.86	1712.97	1518.99	1501.72	1459.9	1525.98	1196.87	1434.1	921.402	917.488	933.194	1112.6	940.787	798.399	946.222
118	1352.52	1402.63	1862.46	1164.81	1214.65	987.808	1280.1	955.897	760.031	999.8	1111.4	1279.84	1280.47	1361.5	1132.99	1259.41	1062.39	999.188	1535.95	1491.06	1653.71	1141.31	1224.49	1567.69	1446.24	1183.5	1496.96	1957.8	1405.08	1354.09	1285.05	1187.85	1283.24	1712.37	1489.75	1559.42	1463.97	1554.45	1163.16	1432.61	942.771	919.771	937.7	1107.79	910.759	790.188	948.579
w/o I-Hg, KCl
time [s]	cell #1	cell #2	cell #3	cell #4	cell #5	cell #6	cell #7	cell #8	cell #9	cell #10	cell #11	cell #12	cell #13	cell #14	cell #15	cell #16	cell #17	cell #18	cell #19	cell #20	cell #21	cell #22	cell #23	cell #24	cell #25	cell #26	cell #27	cell #28	cell #29	cell #30	cell #31	cell #32	cell #33	cell #34	cell #35	cell #36	cell #37	cell #38	cell #39	cell #40	cell #41	cell #42	cell #43	cell #44	cell #45	cell #46	cell #47
0	2331.25	1672.12	2026.82	1938.59	1303.33	1379.83	1235.4	1071.16	1220.4	1131.7	1128.47	1349.99	1329.06	1489.59	1911.89	1307.32	1543.09	1448.46	1292.93	1085.57	1339.1	1246.92	1099.72	1518.25	1312.93	1226.2	861.478	1018.71	1163.09	1002.91	868.162	1221.64	1301.88	1210.76	1181.01	1375.52	1159.28	759.386	668.512	1110.57	1436.76	1131.65	1079.15	1251.13	1295.23	867.444	1905.91
2	2386.8	1591.83	2027.35	1957.9	1375.7	1397.05	1276.24	1065.87	1200.55	1141.77	1135.15	1375.71	1293.21	1490.82	1880.7	1411.15	1609.83	1480.35	1335.89	1090.07	1332.68	1206.27	1128.46	1606	1340.71	1261.97	838.421	1050.14	1180.35	1002.36	864.489	1173.14	1342.16	1213.98	1230.79	1387.07	1234.78	743.533	621.06	1111.27	1429.91	1081.65	1110.99	1205.97	1262.85	862.714	1855.95
4	2410.16	1496.44	2001.8	1910.6	1397.57	1436.81	1287.71	1045.31	1218.16	1166.6	1142.98	1390.54	1293.39	1485.7	1887.24	1442.53	1628.61	1479.46	1271.68	1077.78	1358.23	1264.67	1144.75	1530.35	1324.79	1286.98	853.014	1025.9	1214.98	1011.01	904.404	1204.84	1350.57	1182.12	1214.21	1384.23	1190.84	742.457	678.821	1103.14	1480.29	1158.48	1068.87	1228.93	1269.09	887.208	1868.89
6	2448.81	1532.22	2050.01	1922.13	1394.62	1423.34	1252.81	1051.95	1257.11	1180.16	1134.56	1394.49	1318.33	1459.08	1898.81	1425.54	1582.4	1503.91	1330.98	1099.31	1330.11	1247.29	1147.69	1564.6	1314.44	1249.15	857.459	1030.74	1196.04	1014.21	873.868	1194.08	1297.16	1170.63	1251.26	1379.83	1165.96	776.7	693.929	1106.72	1425.21	1165.68	1052.61	1326.8	1318.83	884.354	1901.16
8	2360.44	1550.35	2035.19	1943.29	1376.34	1434.57	1277.61	1075.32	1230.15	1156.4	1089.09	1380.16	1316.92	1449.95	1874.5	1435.18	1600.96	1486.62	1309.66	1093.03	1343.84	1281.76	1090.12	1579.58	1360.93	1249.29	881.861	1014.6	1194.03	990.275	898.982	1278.38	1456.51	1232.65	1223.24	1317.01	1238.33	747.943	618.536	1139.46	1475.56	1142.22	1094.07	1231.93	1283.7	892.177	1824.44
10	2368.52	1651.85	1989.15	1941.2	1394.69	1410.96	1311.23	1099.76	1250.15	1180.86	1131.99	1333.13	1294.4	1468.13	1928.14	1407.01	1636.1	1485.23	1304.51	1079.42	1271.76	1265.29	1117.1	1635.05	1280.37	1248.74	870.952	1051.74	1201.31	1043.16	895.059	1232.03	1344.52	1197.84	1253.14	1412.22	1256.69	721.057	687.548	1126.94	1488.93	1188.93	1131.4	1301.42	1333.94	905.023	1849.2
12	3822.96	3471.52	3816.86	3761.08	3080.18	3126.85	3010.28	2438.84	2674.18	2659.65	2617.6	3123.94	2914.19	3237.4	3777.72	3035.88	3217.4	3237.6	2815.9	2432.35	3066.4	2823.49	2506.1	3392.35	2919.81	2804.93	2030.62	2519.45	2716.21	2327.61	2084.78	2684.15	2871.64	2702.1	2748.85	3118.8	2739.9	1842.61	1535.31	2487.79	3257.44	2555.44	2385.58	2832.1	2885.64	2127.66	3539.37
14	3528.48	2958.43	3432.57	3238.11	2527.15	2474.51	2207.27	2082.55	2201	2067.24	2018.31	2453.21	2283.81	2601.41	3193.29	2481.95	2594.38	2632.91	2357.63	1896.09	2353.17	2249.75	1977.91	2735.43	2358.54	2239.36	1544.94	1914.69	2191.61	1791.61	1708.56	2046.32	2562.05	2077.68	2016.23	2466.79	2115.16	1398.96	1191.49	1983.85	2633.53	2112.03	2011.8	2234.37	2372.25	1590.83	3207.01
16	3035.67	2158.83	2708.8	2562.64	1912.72	1924.52	1729.3	1477.14	1759.82	1586.31	1558.51	1974.85	1801.34	2021	2526.66	1831.3	2136.55	2028.83	1838.13	1442.6	1883.8	1701.04	1553.37	2067.76	1815.03	1706.6	1211.05	1455.4	1543.7	1399.83	1270.24	1669.1	1891.6	1624.9	1685.23	1841.84	1700.49	1009.31	883.423	1474.76	2043.76	1549.57	1464.08	1760.6	1779.34	1199.63	2491.19
18	3049.12	2190.98	2066.34	1949.64	1901.35	1447.12	1297.29	1119.39	1220.59	1187.95	1196.94	1384.38	1339.45	1434.47	1938.79	1403.63	1606.15	1470.71	1336.64	1082.93	1400.93	1218.86	1130.27	1636.54	1317.31	1242.85	890.043	1085.56	1170.95	1037.22	911.581	1155.22	1386.6	1245.22	1238.93	1912.24	1416.92	783.195	662.28	1475.21	2007.73	1696.68	1545.7	1714.65	1312.78	914.728	1915.77
20	2351.32	1636.79	2084.21	1980.21	1438.35	1404.1	1316.93	1145.6	1240.36	1215.21	1129.29	1368.28	1335.79	1481.46	1921.37	1446.76	1602.44	1552.87	1317.72	1113.82	1408.53	1270.89	1155.83	1636.58	1318.47	1266.69	892.627	1049.29	1172.47	1038.65	947.956	1245.19	1368.75	1182.38	1244.21	1386.07	1259.03	738.662	632.964	1093.81	1445.35	1132.52	1072.79	1284.41	1313.71	887.553	1806.78
22	2401.44	1581.7	2147.06	1955.1	1471.91	1473.22	1337.17	1106.31	1248.1	1194.93	1168.28	1430.63	1385.27	1467.64	1904.99	1381.73	1582.51	1528.84	1327.14	1117.06	1407.69	1275.94	1146.33	1705.37	1364.29	1303.41	905.407	1079.62	1165.98	1044.74	922.055	1184.27	1435.57	1165.96	1232.83	1415.66	1245.56	747.6	640.565	1028.05	1601.61	1129.16	1077.24	1285.96	1364.24	907.216	1934.82
24	2302.02	1509.81	1965.52	1860.08	1348.37	1356.25	1204.42	1011.76	1198.37	1093.94	1056.29	1345.74	1240.62	1440.14	1810.03	1335.64	1556.53	1460.96	1221.31	1077.32	1373	1184.71	1066.86	1557.53	1253.26	1237.08	833.086	982.972	1100.69	994.939	857.522	1141.95	1336.28	1070.87	1096.2	1340.61	1138.74	727.51	619.119	1052.79	1445.76	1121.72	1022.86	1193.85	1242.61	872.693	2009.39
26	2095.77	1475.51	1815.73	1727.51	1313.01	1254.97	1111.74	977.52	1111.28	1081.17	1014.68	1235.74	1155.55	1313.73	1731.75	1257.85	1443.01	1367.97	1124.94	993.221	1229.31	1165.73	1002.55	1436.4	1157.66	1092.62	785.44	967.094	1005.44	919.243	822.636	1068.12	1336.49	1045.05	1068.55	1225.58	1076	660.7	584.673	956.434	1342.82	1049.02	930.706	1127.39	1191.77	775.549	1905.63
28	2159.32	1305.23	1866.42	1750.56	1280.25	1304.36	1128.65	975.96	1133.32	1032.82	1020.71	1247.88	1178.44	1340.42	1718.31	1228.27	1439.49	1335.89	1145.74	974.989	1266.56	1157.64	1011.89	1436.37	1163.25	1094.5	829.062	937.472	1033.71	919.864	826.412	1111.43	1188.23	1076.7	1111.26	1257.55	1103.76	698.09	572.607	950.941	1325.68	1019.65	955.887	1159.02	1235.45	792.716	1861
30	2108.01	1518.52	1796.55	1733.67	1260.97	1288.06	1158.7	995.555	1142.33	1037.63	1002.24	1212.31	1200.44	1336.56	1754.66	1238.14	1426.06	1368.54	1199.74	973.004	1274.42	1171.39	1034.64	1483.25	1168.97	1124.43	800.043	930.383	1044.91	911.003	771.831	1151.36	1195.37	1027.58	1112.4	1262.02	1077.12	660.124	547.393	989.498	1348.33	1039.57	955.389	1122.74	1213.11	813.765	1872.54
32	2158.52	1426.77	1866.3	1768.94	1285.14	1288.95	1211.02	1034.71	1113.46	1061.17	1028.45	1230.26	1183.82	1321.72	1738.6	1252.31	1450.15	1359.5	1233.67	972.373	1233.09	1124.62	1018.57	1401.84	1188.91	1137.16	803.024	927.506	1041.56	937.858	802.801	1121.12	1222.73	1103.59	1141.96	1261.54	1125.1	664.033	592.649	995.498	1335.34	1034.32	1009.32	1120.86	1156.04	791.955	1823.75
34	2145.88	1447.88	1837.74	1762.2	1264.06	1296.1	1117.81	990.265	1086.65	1064.63	993.725	1195.78	1193.47	1359.73	1746.41	1242.42	1443.44	1403.52	1182.39	966.991	1240.81	1160.1	1022.34	1478.17	1183.75	1106.58	792.254	924.717	1093.51	910.623	791.945	1121.09	1324.46	1052.78	1078.37	1231.53	1082.3	715.543	577.548	1016.01	1336.02	1062.18	926.385	1186.9	1186.66	809.965	1780.77
36	2087.01	1435.47	1869.43	1723.47	1278.62	1275.3	1150.6	988.335	1142.9	1053.66	1031.96	1234.89	1181.37	1363.38	1651.62	1256.25	1467.5	1370.84	1176.81	977.094	1263.46	1113.1	1006.27	1520.76	1112.38	1115.14	776.971	984.006	1038.55	937.061	811.335	1099.04	1232.28	1092.53	1093.4	1272.03	1091.43	686.652	538.321	997.407	1270.6	1039.88	935.62	1162.63	1189.26	777.817	1753.64
38	2179.64	1385.47	1852.29	1726.72	1281.87	1300.49	1121.83	1017.78	1086.29	1067.51	1023.43	1242.88	1216.94	1316.32	1793.03	1253.75	1413.98	1377.28	1171.91	968.096	1255.92	1130.54	1015.29	1532.27	1188.07	1093.53	780.038	931.844	1039.51	871.919	785.71	1113.67	1199.09	1052.35	1129.1	1235.71	1085.46	687	554.577	926.253	1419.02	1030.58	962.846	1105.79	1178.03	774.313	1823.24
40	2144.42	1405.28	1789.5	1715.52	1298.39	1297.69	1173.04	1021.23	1114.78	1055.64	976.549	1282.21	1173.85	1384.23	1653.54	1233.7	1446.14	1386.81	1207.98	983.289	1284.46	1129.88	1021.59	1391.16	1199.53	1192.56	782.713	962.778	1035.38	901.983	805.213	1177.71	1211.28	1011.85	1041.98	1290.26	1096.36	673.238	564.917	1059.99	1365.41	1028.45	934.656	1179.53	1164.1	801.358	1782.77
42	2078.95	1382.38	1871.75	1713.48	1272.98	1282.35	1181.76	1028.63	1115.46	1050.33	1096.32	1257.27	1188.97	1335.13	1730.52	1267.94	1390.98	1375.64	1192.3	955.044	1294.5	1171.14	1019.68	1425.65	1171.79	1122.29	802.981	892.683	998.25	935.719	828.632	1091.58	1221.88	1092.09	1108.88	1263.33	1059.61	697.481	547.345	976.991	1368.51	1013.26	993.887	1160.51	1202.27	797.039	1841.1
44	2085.94	1401.8	1864.41	1721.78	1281.92	1339.97	1157.42	1020.26	1134.22	1069.66	980.044	1180.43	1177.47	1304.82	1652.41	1250	1451.13	1363.93	1205.82	983.998	1297.47	1115.07	1093.23	1482.52	1192.16	1129.72	767.675	942.961	1083.81	952.53	818.467	1159.3	1298.95	1093.45	1121.43	1270.3	1147.48	702.938	550.429	1014.99	1393.79	993.957	939.357	1137.24	1225.95	813.807	1778.14
46	2093.2	1437.81	1836.24	1733.46	1277.04	1284.31	1157.37	988.2	1167.42	1081.66	1005.63	1268.16	1194.61	1361.22	1668.78	1225.72	1396.38	1364.11	1192.58	971.493	1248.39	1140.98	1019.03	1480.19	1180.2	1146.4	764.78	950.289	1046.91	925.212	795.287	1085.33	1356.4	1054.41	1074.93	1256.67	1087.14	670.848	611.679	1033.74	1376.25	974.721	965.109	1113.21	1232.95	828.216	1783.69
48	2057.85	1480.09	1835.85	1740.75	1282.94	1293.36	1198.24	1000.45	1152.12	1064.54	1084.93	1315.45	1196.07	1326.42	1703.04	1260.63	1410.88	1451.62	1188.59	985.296	1236.5	1153.21	1020.84	1416.8	1207.18	1152.99	770.574	940.667	1048.59	871.957	817.544	1100.64	1302.43	1051.28	1073.44	1294.43	1085.59	693.024	601.768	1024.14	1364.51	984.212	931.507	1125.66	1190.31	796.514	1806.06
50	2088.21	1348.54	1817.77	1747.04	1287.26	1297.8	1192.84	1002.35	1134.54	1088.55	1039.13	1297.54	1226.49	1310.33	1677.57	1252.81	1377.54	1376.74	1215.28	983.118	1203.29	1141.38	1057.64	1453.5	1177.1	1140.99	803.909	927.311	1064.9	940.693	820.798	1039.11	1306	1091.54	1096.27	1294.2	1128.31	701.543	578.399	1049.56	1404.9	1071.97	964.552	1084.54	1228.53	800.117	1774.53
52	2111.8	1410.2	1823.79	1767.97	1271.23	1316.14	1190.96	994.9	1141.01	1063.19	1017.06	1265.71	1195.23	1325.83	1781.48	1266.23	1422.3	1371.45	1161.29	1016.08	1251.24	1132.09	1004.33	1504.35	1201.27	1118.57	807.919	965.056	1089.96	966.499	795.301	1119.52	1290.14	1061.88	1084.54	1278.84	1120.77	684.114	583.726	954.977	1329.87	982.803	982.095	1091.14	1265.62	825.815	1826.24
54	2157.48	1457.91	1851.55	1757.68	1313.59	1290.27	1168.5	1010.59	1148.19	1042.71	1061.4	1288.88	1171.73	1313.16	1704.49	1291.38	1379.06	1377.24	1169.76	947.901	1245.5	1119.1	1021.16	1534.72	1188.03	1163.58	796.971	990.261	1078.73	931.658	837.158	1176.07	1261.05	1070.13	1104.14	1312.72	1109.2	705.267	581.101	984.747	1408.4	1028.31	948.367	1169.87	1189.72	836.782	1914.19
56	2085.96	1430.59	1848.27	1717.93	1278.19	1325.79	1160.34	1034.85	1179.29	1103.85	1038.39	1275.88	1200.3	1365.86	1733.86	1265.76	1444.54	1359.73	1149.76	998.064	1253.58	1156.02	1037.6	1438.61	1162.63	1152.82	779.928	945.089	1127.8	941.887	802	1095.59	1271.15	1061.88	1091.13	1261.33	1111.33	718.252	546.583	967.009	1406.14	1037.88	985.855	1130.92	1251.27	830.737	1887.86
58	2121.12	1428.59	1857.07	1772.12	1296.74	1287.81	1158.99	1081.49	1170.08	1067.5	1024.6	1260.47	1203.93	1337.74	1704.91	1306.64	1463.81	1381.72	1202.93	1004.8	1234.87	1111.32	1013.49	1484.2	1185.91	1163.46	833.316	963.128	1108.42	928.174	821.349	1124.44	1286.64	1048.95	1089.95	1254.25	1125.05	675.376	590.875	1014.28	1350.21	1027.08	998.62	1158.59	1206.32	843.383	1999.69
60	2092.2	1426.38	1839.14	1739.5	1276.57	1293.29	1208.35	1071.96	1123.64	1079.06	1061.87	1267.01	1232.6	1386.79	1642.99	1253.07	1367.2	1404.16	1190.02	1000.25	1295.21	1179.84	1066.82	1432.35	1209.45	1176.93	797.895	970.233	1078.06	927.577	826.349	1128.41	1305.44	1136.45	1137.68	1275.65	1167.87	682.51	589.982	1005.05	1380.21	1013.56	961.262	1162.4	1202.12	827.128	1870.54
62	2084.98	1499	1839.39	1792.06	1313.81	1308.72	1201.83	1045.49	1127.63	1082.94	1014.69	1298.63	1232.59	1376.41	1756.08	1259.86	1421.18	1428.43	1218.32	987.211	1270.04	1142.57	985.267	1467.13	1200.63	1149.66	796.579	978.55	1089.42	917.69	821.228	1129.93	1330.57	1140.96	1112.62	1269.07	1072.05	686.395	581.536	1027.29	1337.06	1070.94	1017.31	1164.52	1195.4	829.979	1873.85
64	2154.11	1462.23	1870.77	1797.36	1293.3	1330.25	1189.6	997.91	1151.74	1088.28	1058.52	1318.79	1203.7	1327.34	1743.93	1272.22	1445.54	1412.93	1198.17	981.726	1350.92	1163.07	1032.24	1451.11	1204.9	1157.23	822.124	956.2	1089.42	934.006	850.103	1121.51	1247.35	1139.38	1110.8	1322.01	1132.03	713.486	570.137	1009.61	1414.12	988.962	943.792	1130.01	1184.36	813.36	1870.32
66	2047.09	1439.35	1875.19	1731.36	1263.97	1308.97	1186.22	1040.34	1153.93	1086.25	1000.19	1307.71	1203.73	1391.73	1700.72	1288.88	1408.36	1416.2	1232.37	1013.06	1254.04	1157.79	1039.05	1528.55	1161.2	1145.53	780.048	978.344	1080.91	903	801.588	1180.81	1261.98	1029.59	1125.56	1286.49	1104.37	687.667	567.726	1015.7	1331.37	1020.77	975.38	1118.48	1203.56	821.866	1826.38
68	2074.19	1447.05	1836.16	1758.13	1313.93	1331.88	1179.72	1012.55	1175.8	1095.37	1015.53	1271.47	1202.59	1369.32	1735.6	1227.63	1450.72	1424.29	1215.84	1005.85	1311.23	1130.26	1024.8	1552.78	1209.56	1133.86	842.029	990.35	1069.7	942.991	837.706	1092.02	1335.69	1043.16	1082.88	1323.77	1082.83	718.743	579.893	972.095	1409.63	1045.14	976.715	1129	1260.88	836.263	1822.58
70	2039.92	1356.84	1879.1	1784.72	1320.35	1285.37	1134.42	987.385	1157.89	1073.22	1067.94	1332.3	1181.34	1331.66	1712.71	1245.95	1409.63	1418.74	1197.11	1015.74	1271.16	1155.87	1091.56	1510.01	1180.13	1133.05	815.574	934.517	1089.81	947.997	839.235	1183.03	1348.74	1101.04	1130.76	1270.44	1126.74	692.148	580.44	1023.6	1359.52	1067.66	987.928	1134.99	1241.23	829.072	1805.8
72	2121.62	1402.07	1889.25	1744.83	1354.59	1347.33	1192.33	1019.16	1170.82	1120.67	1053.85	1316.93	1224.83	1292.63	1757.31	1267.62	1398.04	1387.93	1168.09	1022.63	1290.51	1144.36	1063.99	1444.65	1194.55	1181.75	781.799	980.056	1064.65	967.33	808.342	1164.11	1183.65	1055.39	1051.26	1279.65	1110.96	718.214	561.06	984.896	1399.23	1023.73	1003.37	1161.94	1224.29	847.934	1794.2
74	2108.41	1438.96	1902.14	1744.3	1332.84	1322.21	1188.71	987.66	1130.71	1084.71	1011.7	1251.94	1222.93	1311.06	1725.23	1260.84	1407.28	1414.78	1179.33	981.849	1325.11	1137.06	1032.35	1429.47	1194.77	1159.7	819.823	970.294	1086.53	921.78	843.706	1192.84	1353.12	1099.47	1134.15	1274.71	1147.43	674.21	578.482	999.199	1423.85	1019.85	961.778	1201.31	1180.99	806.5	1776.26
76	2093.9	1515.47	1867.09	1722.27	1303.63	1324.22	1173.54	1039.21	1132.28	1067	1034.5	1279.37	1190.77	1318.65	1796.38	1222.87	1422.02	1464.87	1207.32	1021.31	1312.63	1145.39	1043.27	1551.47	1171.37	1160.85	813.464	989.906	1087.23	976.849	787.482	1135.16	1351.58	1124.28	1113.66	1279.87	1142.85	696.076	564.399	995.357	1382.35	1046.17	999.851	1152.35	1252.03	830.597	1828.88
78	2036.73	1491.9	1864.38	1733.52	1315.45	1305.41	1208.77	1049.19	1136.61	1071.81	1049.41	1328.09	1200.69	1385.44	1694.15	1202.4	1401.36	1396.64	1231.32	1003.11	1297.83	1133.36	1042.13	1579.76	1164.56	1180.08	816.211	954.489	1110.18	911.099	850.055	1180.71	1302.22	1095.68	1101.58	1288.55	1109.28	663.219	614.863	1006.32	1412.58	1034.21	990.629	1160.74	1214.52	851.315	1826.87
80	2117.06	1503.63	1872.87	1791.4	1298.43	1309.37	1163.79	1033.31	1164.53	1081.35	1036.64	1293.74	1213.94	1352.26	1781.43	1312.41	1359.25	1408.43	1233.09	993.469	1299.14	1180.48	1002.87	1502.02	1250.24	1230.92	822.139	916.8	1078.93	966.255	836.125	1089.91	1328.06	1063.84	1135.85	1283.16	1093.74	668.481	567.214	1013.99	1345.37	990.471	937.385	1158.76	1225.27	819.881	1805
82	2072.65	1479.64	1872.67	1743.85	1358.27	1296.73	1177.65	1004.05	1128.87	1126.48	1049.39	1341.42	1239.56	1329.31	1813.5	1256.14	1426.88	1447.58	1264.1	1016.34	1263.21	1143.23	1040.38	1415.92	1198.13	1159.71	795.732	972.211	1082.02	953.313	853.629	1148.53	1280.7	1119.1	1111.57	1292.97	1115.86	688.433	577.631	1031.41	1391.01	1035.66	990.086	1148.49	1242.59	832.163	1758.1
84	2052.18	1528.44	1892.5	1777.8	1370.16	1316.69	1213.47	1108.36	1146.47	1117.7	1033.2	1254.25	1239.94	1388.55	1695.33	1213.5	1424.59	1439.15	1202.97	1015.25	1335.94	1142.24	1036.15	1491.31	1245.31	1184.68	787.148	993.817	1081.26	926.458	816.022	1115.84	1301.32	1088.63	1103.81	1347.85	1141.24	720.414	600.946	990.113	1437.71	1045.96	986.688	1145.91	1266.15	851.514	1779.54
86	2095.85	1395.96	1919.13	1780.8	1364.14	1330.19	1229.77	1029.04	1154.4	1097.06	1040.35	1309.31	1234.4	1348.55	1761.49	1232.05	1380.6	1543.26	1225.95	1018.07	1278.08	1145.2	1024.95	1482.45	1195.2	1158.75	822.756	983.161	1116.55	975.748	822.375	1148.15	1246.6	1069.13	1119.51	1299.15	1116.76	674.867	598.952	991.602	1411.28	1038.55	993.765	1242.14	1229.02	852.163	1843.19
88	2094	1458.83	1877.56	1756.5	1313.31	1313.23	1204.08	1042.53	1200.97	1103.1	1042.47	1293.33	1221.91	1339.86	1703	1313.97	1392.33	1427.13	1183.05	1019.71	1302.13	1149.16	1070.09	1525.15	1240.97	1196.76	791.967	1003.29	1088.88	964.348	834.96	1175.95	1248.84	1112.96	1170.89	1271.82	1148.73	726.286	555.464	1048.4	1420.38	1050.42	1005.41	1154.33	1214.98	857.584	1798
90	2095.86	1547.36	1877.12	1752.08	1401.13	1365.64	1224.33	1067.08	1179.36	1115.71	1066.62	1294.2	1233.84	1320.81	1743.89	1220.9	1340	1475.74	1260.83	1064.2	1284.17	1196.81	1036.14	1532.6	1240.14	1180.93	833.852	961.139	1166.58	963.159	829.647	1133.61	1305.81	1120.09	1145.15	1296.23	1119.03	700.11	598.393	1083.67	1387.98	1060.66	996.344	1151.66	1278.47	845.947	1777.82
92	2103.54	1480.11	1868.66	1745.12	1314.91	1322.86	1193.19	1072.7	1129.67	1127.71	1094.36	1318.56	1240.8	1336.14	1718.72	1266.27	1469.95	1457.54	1266.55	1014.51	1296.16	1155.64	1020.64	1573.35	1195.95	1191.67	825.411	955.544	1090.33	957.099	848.724	1171.05	1314.75	1067.59	1159.53	1309.57	1148.05	734.233	617.827	1007.79	1373.59	1069.03	966.267	1144.13	1215.8	834.675	1750.43
94	2069.45	1513.6	1885.11	1718.5	1324.61	1326.55	1203.23	1049.65	1149.85	1076.6	1014.28	1281.83	1201.14	1379.36	1714.93	1260.88	1402.43	1447.74	1220.12	1035.97	1275	1157.74	1048.71	1535.68	1192.57	1179.76	816.871	1009.24	1123.36	970.504	848.092	1107.1	1364.2	1153.25	1164.95	1333.51	1146.02	723.233	598.25	1026.27	1422.94	1028.4	972.955	1181.59	1264.95	812.521	1754.76
96	2055.04	1429.16	1861.06	1766.03	1344.62	1319.43	1221.33	1105.07	1158.65	1101.06	1033.27	1250.3	1219.78	1384.05	1756.77	1218.09	1442.96	1442.47	1228.14	1037.4	1326.57	1170.49	1053.38	1535.92	1186.27	1196.88	859.134	1052.62	1095.55	940.255	858.386	1114.73	1339.04	1099.18	1137.07	1306.88	1137.72	726.976	603.774	1051.61	1494.18	1045.68	1026.52	1140.64	1222.87	877.183	1804.04
98	2076.36	1355.23	1861.19	1753.57	1344.21	1331.27	1208	1065.62	1206.02	1097.47	1051.95	1302.83	1203.78	1356.7	1764.35	1272	1367.57	1409.3	1265.51	1022.17	1342.69	1152.94	1031.2	1526.7	1231.55	1196.7	807.287	984.061	1089.11	974.539	831.004	1182.14	1341.28	1164.81	1112.09	1338.5	1173.98	699.129	576.375	1049.05	1380.82	973.702	995.719	1229.57	1259.96	840.309	1721.21
100	2111.87	1492.01	1876.01	1765.13	1318.82	1333.14	1185.18	1081.48	1179	1076.47	1023.41	1337.98	1216.55	1388.03	1716.1	1210.01	1375	1462.7	1190.66	1032.61	1322.25	1170.58	1046.76	1466.59	1189.81	1147.64	798.718	946.2	1158.47	956.939	847.798	1157.22	1342.22	1091.27	1172.6	1309.93	1160.92	722.09	623.238	1018.8	1428.85	1021.14	990.308	1202.44	1210.73	836.43	1791.21
102	2104.75	1501.07	1870.97	1773.73	1352.89	1356.29	1158	1046.65	1139.21	1113.34	1053.98	1311.56	1228.56	1362.92	1750.28	1282.03	1387.51	1410.83	1252.89	1033.77	1313.18	1145.11	1096	1533.39	1234.17	1186.31	820.306	1031.57	1097.28	952.012	857.893	1113.73	1246.32	1151.87	1174.59	1343.11	1143.27	707.881	569.375	998.122	1426.83	1052.17	1007.06	1185.14	1237.77	858.667	1765.81
104	2140.07	1475.65	1880.48	1808.15	1364.47	1335.18	1223.37	1050.93	1187.58	1103.69	1068.38	1312.24	1253.98	1340.49	1773.53	1250.6	1404.77	1453.96	1240.27	1054	1343.29	1162.54	1037.48	1500.88	1216.91	1215.04	815.957	996.7	1094.52	964.959	858.217	1167.72	1359.65	1149.02	1166.65	1326.66	1124.39	669.386	592.685	1022.57	1384.06	1081.55	1004.08	1167.99	1268.51	842.255	1789.88
106	2043.9	1504.98	1840.89	1739.95	1303.05	1368.41	1186.94	1040.65	1181.67	1111.84	1103.63	1305.46	1210.83	1315.6	1751.13	1214.7	1391.87	1428.35	1246.64	1015.75	1304.86	1175.03	1079.91	1475.79	1251.58	1196.19	834.067	1020.37	1089.94	955.052	854.827	1151.04	1374.28	1092.67	1117.48	1332.31	1154.03	724.581	545.625	991.724	1357.85	993.582	987.575	1217.92	1246.83	858.636	1731.68
108	2026.72	1480.8	1859.04	1802.23	1329.72	1330.95	1194.79	1038.77	1170.28	1103.54	1079.23	1291.99	1255.65	1355.64	1681.24	1241.61	1343.33	1488.26	1214.67	1013.11	1304.11	1127.8	1072.93	1543.17	1205.76	1196.81	834.388	989.367	1106.31	979.104	855.276	1149.67	1346.85	1076.29	1188.28	1331.95	1164.51	739.39	589.429	1064.95	1494.76	1033.72	996.09	1156.1	1224.25	854.027	1739.39
110	2050.73	1526.98	1854.02	1754.85	1394.95	1359.37	1185.69	1001.88	1188.52	1081.57	1092.59	1274.13	1216.94	1345.13	1728.31	1247.28	1387.2	1519.41	1221.13	1037	1312.5	1167.87	1028.56	1567.26	1129.67	1175.07	834.421	1042.64	1147.1	933.855	868.382	1188.48	1301.58	1131.62	1121.51	1332.22	1159.29	699.819	578.679	1056.77	1347.93	1053.46	982.95	1133.84	1283.94	864.389	1745.19
112	2048.88	1464.14	1897.44	1808.26	1332.2	1353.4	1201.08	1074.79	1188.52	1122.68	1063.69	1333.63	1239.23	1342.92	1807.02	1243.7	1420.23	1441.72	1239.02	1045.1	1377.34	1155.96	1040.5	1483.25	1217.75	1255.85	846.043	998.072	1122.38	960.78	823.79	1197.5	1322.31	1134.47	1186.97	1293.05	1153.1	723.152	582.089	987.05	1465.66	1030.98	1011.03	1174.31	1271.81	830.66	1774.81
114	2042.78	1511.99	1850.66	1798.27	1304.77	1379.69	1230.92	1061.07	1207.82	1131.58	1053.78	1276.12	1240.12	1363.85	1790.58	1245.18	1360.98	1410.23	1215.44	1025.01	1246.74	1147.26	1086.61	1479.32	1262.78	1197.35	840.388	1043.24	1112.91	950.855	844.335	1196.68	1356.27	1157.72	1157.63	1334.24	1113.71	706.133	561.268	980.575	1395.06	1056.41	1003.16	1199.93	1276.88	835.16	1722.6
116	2016.55	1487.43	1902.68	1762.55	1323.88	1401.18	1187.91	1064.41	1161.16	1128.22	1078.34	1304.93	1201.84	1298.4	1759.44	1218.11	1418.81	1380.77	1220.97	1056.81	1323.17	1191.99	1033.66	1456.47	1283.27	1210.4	780.56	1030.48	1067.22	966.707	818.772	1156.73	1394.3	1075.72	1122.41	1356.91	1135.68	729.39	598.923	1048.69	1441.46	1029.58	941.652	1149.46	1297.74	886.311	1761.14
118	2045.47	1403.52	1943.02	1807.68	1341.6	1371.85	1186.6	1075.47	1156.5	1131.8	1072.22	1309.48	1200.86	1306.57	1756.48	1242.55	1345.9	1438.83	1212.66	1063.29	1376.92	1174.21	979.652	1613	1186.05	1185.27	817.459	981.467	1118.11	970.693	871.169	1226.01	1364.8	1060.5	1135.73	1321.4	1185.6	719.124	600.25	1081.51	1447.03	1071.52	964.014	1123.91	1284.56	857.508	1819.13
I-Hg, KCl
time [s]	cell #1	cell #2	cell #3	cell #4	cell #5	cell #6	cell #7	cell #8	cell #9	cell #10	cell #11	cell #12	cell #13	cell #14	cell #15	cell #16	cell #17	cell #18	cell #19	cell #20	cell #21	cell #22	cell #23	cell #24	cell #25	cell #26	cell #27	cell #28	cell #29	cell #30	cell #31	cell #32	cell #33	cell #34	cell #35	cell #36	cell #37	cell #38	cell #39	cell #40	cell #41	cell #42	cell #43	cell #44	cell #45	cell #46	cell #47	cell #48	cell #49
0	2080.1	1794.88	890.254	1199.17	1252.39	2945.32	1048.62	2166.31	1173.44	1720.88	1811.71	1142.91	1051.67	1331.97	1844.59	1622.3	1376.88	1843.28	1306.18	708.052	1507.36	898.171	1062.15	1038.35	1645.88	1840.38	844.186	654.419	839.993	1310.31	1360.45	1008.94	1101.96	2072.72	1449.64	1042.16	1007.92	891.278	1669.72	1010.54	1431.11	1449.54	1213.49	1710.88	1708.07	2372.27	1814.74	2055.56	750.752
2	2086.7	1757.4	953.672	1269.22	1259.87	2866.96	1088.32	2284.4	1248.88	1811.85	1940.42	1240.97	1064.98	1364.21	1825.67	1673.09	1409.14	1837.49	1373.92	786.942	1441.12	953.472	1043.7	1009.82	1694.54	1816.79	846.214	664.237	883.922	1331.05	1335.17	1087.32	1115.15	1993.64	1450.9	1101.9	1084.39	888.844	1818.1	1009.11	1495.84	1419.52	1194.33	1689.35	1698.24	2315.14	1866.3	2092.4	802.195
4	2078.36	1813.66	946	1236.19	1296.23	2809.63	1104.2	2326.58	1360.99	1843.75	1955.52	1214.11	1089.21	1289.17	1820.96	1631.39	1385.92	1848.52	1473.35	810.247	1393.7	991.928	1054.13	1041.62	1778.73	1809.81	931.59	692.52	914.016	1328.87	1337.45	1093.77	1133.29	1921.34	1452.72	1086.16	1023.67	941.633	1884.07	1040.37	1483.31	1448.66	1202.21	1713.52	1743.71	2333.02	1899.43	2093	794.667
6	2049.08	1791.92	982.227	1276.59	1225.03	2707.54	1145.64	2391.33	1408.24	1901.48	1975.4	1251.13	1054.64	1342.67	1820.82	1633.65	1410.79	1845.56	1515.29	825.13	1356.96	985.029	1062.4	1064.65	1822.5	1778.54	924.076	710.636	892.993	1321.01	1338.63	1140.69	1098.45	1953.66	1443.45	1118.1	1065.97	962.8	1930.52	1052.25	1520.44	1423.24	1204.96	1709.37	1721.56	2283.03	1885.71	2042.23	826.286
8	2000.91	1784	987.391	1312.15	1227.09	2692.78	1162.92	2422.01	1427.52	1966.83	1971.68	1181.16	1046.87	1312.29	1847.1	1557.06	1399.85	1808.53	1604.21	820.851	1363.98	986.696	1030.23	1026.27	1868.34	1764.67	935.424	718.818	940.33	1255.85	1287.79	1177.91	1162.65	1886.36	1409.94	1067.84	1055.71	986.856	2026.91	1047.11	1464.26	1380.42	1211	1705.38	1728.25	2155.81	1861	1997.94	844.871
10	1960.6	1803.68	970.844	1325.53	1220.67	2606.03	1227.92	2390.24	1436.35	1950.37	2018.05	1228.44	1045.27	1253.01	1774.29	1504.9	1329.09	1815.1	1643.42	801.818	1286.1	1029.28	993.642	1023.16	1847.97	1693.79	984.886	710.859	932.092	1281.87	1280.84	1151.71	1124.49	1820.73	1426.92	1048.54	1099.98	992.878	2053.21	1016.01	1386.18	1374.74	1181.13	1642.96	1763.69	2147.17	1899.21	1943.05	839.629
12	3390.58	3253.03	1826.63	2532.26	2276.43	3958.63	2344.57	3898.47	2755.63	3464.62	3547.29	2286.03	1977.61	2447.28	3192.24	2761.2	2576.44	3216.68	2985.42	1586.21	2403.02	1905.86	1897.94	2001.11	3278.61	3092.2	1885.8	1423.48	1824.16	2348.64	2404.99	2235.22	2090.88	3151.18	2569.36	2058.59	2094.85	1855.74	3427.53	1922.6	2538.17	2556.64	2280.43	2905.91	3099.01	3585.87	3285.03	3381.49	1661.18
14	2508.66	2453.58	1431.48	1907.15	1740.37	3319.42	1753.85	3327.97	2027.12	2681.81	2775.95	1655.1	1483.07	1781.48	2423.61	2026.19	1855.51	2451.76	2324.24	1189.48	1709.69	1387.79	1368.1	1510.44	2489.52	2217.91	1481.38	1055.33	1340.66	1715.36	1759.92	1726.02	1551.97	2404.98	1864.87	1538.28	1529.68	1377.68	2744.54	1384.35	1922.72	1899.09	1731.1	2202.45	2370.79	2686.31	2492.99	2591.18	1215.83
16	2346.16	2265.27	1399.55	1871.54	1602.94	3067.15	1695.86	3050.38	1893.38	2516.02	2599.45	1584.4	1365.59	1608.13	2191.03	1864.5	1721.85	2239.74	2177.19	1116.37	1579.37	1284.06	1262.64	1427.75	2317.16	2023.02	1375.82	1010.1	1268.94	1610.61	1591.34	1634.84	1448.32	2169.87	1794.5	1379.59	1437.7	1328.49	2624.65	1320.65	1759.44	1736.25	1612.73	2029.39	2248.98	2469.79	2308.26	2426.26	1201.18
18	2333.67	2120.03	1338.1	1664.74	1510.1	2893.31	1715.3	3002.19	1883.56	2393.62	2418.45	1525.61	1289.17	1515.77	1927.91	1594.38	1470.44	1978.1	1976.73	985.675	1353.34	1141.36	1123.48	1213.05	2060.93	1779.48	1152.54	871.96	1076.32	1371.02	1389.13	1473.56	1265.08	1805.94	1554.45	1234.1	1268.52	1189.92	2235.88	1148.77	1587.04	1547.32	1446.14	1749.12	2074.03	2266.99	2108.75	2230.62	1110.59
20	1996.82	2024.18	1162.13	1618.65	1442.33	2519.12	1532.51	2667.62	1800.28	2204.94	2265.34	1403.54	1174.18	1398.71	1834.4	1564.48	1488.12	1904.76	1912.24	994.201	1293.91	1131.42	1066.85	1220.1	1991.76	1705.58	1181.85	854.434	1132.65	1361.36	1395.89	1497.77	1296.43	1794.06	1496.85	1200.6	1291.33	1132.36	2241.13	1106.32	1495.43	1555.17	1413.73	1670.98	1945.15	2069.67	1927.06	2056.23	1052.22
22	1974.86	1897.94	1165.72	1580.09	1392.23	2488.57	1538.56	2629.24	1780.85	2276.05	2199.48	1443.25	1167.48	1405.8	1845.37	1483.49	1314.69	1801.09	1877.1	970.149	1274.97	1062.36	1021.53	1104.5	1828.34	1587.89	1172.7	812.854	1042.94	1295.98	1252.27	1394.21	1200.49	1586.07	1409.23	1123.16	1223.55	1123.08	2172.29	1124.33	1488.51	1516.32	1447.72	1651.9	1913.97	2052.92	1895.56	2091.22	1017.06
24	1675.65	1634.49	1051.22	1375.57	1281.87	2181.29	1409.83	2279.27	1554.1	1908.44	1884.81	1277.29	974.863	1192.69	1606.78	1330.42	1217.94	1614.26	1667.37	842.221	1165.45	978.438	901.617	1018.29	1676.72	1440.98	1070.49	711.707	967.297	1170.39	1148.03	1343.43	1132.09	1471.41	1234.42	1060.31	1162.53	1033.18	1871.2	954.162	1228.76	1313.95	1257.76	1457.18	1704.92	1668.56	1654.22	1770.94	905.571
26	1674.02	1649.22	1038.07	1311.58	1211.1	2107.67	1386.01	2262.38	1570.33	1949.42	1892.79	1273.85	968.879	1175.89	1543.95	1319.96	1230.62	1548.94	1687.1	852.513	1150.94	954.864	894.804	1044.03	1692.85	1401.1	1042.39	732.667	972.895	1151.23	1148.35	1345.77	1087.18	1415.14	1307.89	1045.57	1078.74	1016.48	1820.34	942.188	1263.02	1292.3	1285.22	1385.54	1648.77	1681.4	1620.13	1776.21	895.533
28	1589.22	1632.81	1021.61	1419.86	1255.81	2077.07	1428.44	2212.94	1533.61	1915.2	1840.16	1276.5	955.331	1193.38	1483.63	1254.65	1204.57	1553.42	1633.77	858.234	1100.85	954.339	892.521	1023	1642.06	1394.75	1050.33	727.258	966.663	1162.18	1136.99	1308.73	1104.05	1358.87	1190.86	1028.47	1128.28	1043.51	1805.78	901.079	1239.34	1297.1	1263.84	1342.55	1667.33	1623.22	1621.53	1824.04	870.957
30	1534.36	1587.68	1008.43	1304.03	1269.52	1987.85	1430.62	2197.38	1538.93	1847.52	1854.23	1288.68	930.496	1194.99	1463.08	1231.63	1226.04	1522.76	1639.84	903.734	1070.07	964.386	870.333	1023.16	1586.41	1337.35	1057.06	716.278	975.739	1125.45	1114.46	1323.51	1086.1	1296.24	1218.04	1020.31	1095.99	1013.24	1731.68	916.606	1217.33	1288.08	1264.03	1291.07	1596.53	1626.07	1619.11	1737.87	886.905
32	1530	1568.64	997.566	1326.12	1284.38	2029.99	1449.3	2093.21	1552.46	1904.08	1858.76	1267.1	884.091	1137.51	1460.07	1179.78	1176.01	1480.41	1599.06	835.487	1095.56	945.881	849.817	1036.49	1589.24	1304.1	1048.61	706.798	953.843	1137.53	1088.93	1348.01	1105.76	1347.87	1155.07	1033.72	1121.11	1012.76	1696.63	876.229	1232.24	1240.35	1248.74	1299.89	1578.49	1570.46	1560.91	1755.41	890.143
34	1497.52	1620.69	1010.03	1350.74	1303.62	1953.27	1476.15	2103.02	1508.85	1862.25	1800.95	1311.57	926.901	1140.67	1498.32	1204.08	1138.1	1408.87	1632.19	910.649	1052.94	923.067	874.171	992.604	1562.9	1298.27	1083.51	729.99	942.281	1110.76	1065.89	1376.7	1051.73	1242.98	1165.91	1023.21	1115.57	1025.39	1711.38	880.585	1170.56	1294.6	1271.29	1262.23	1587.67	1495.26	1529.45	1688.76	902.014
36	1500.99	1547.7	989.598	1290.92	1260.27	1894.39	1463.95	2041.85	1513.24	1851.25	1760.28	1278.56	901.748	1166.06	1443.1	1179.16	1154.58	1380.46	1656.66	868.747	1063.4	911.455	847.337	1008.67	1473.17	1271.17	1104.27	738.455	943.075	1095.62	1051.93	1412.76	1081.05	1286.47	1155.45	1003.86	1099.47	1038.19	1644.26	855.559	1158.66	1252.62	1315.77	1243.78	1636.79	1512.97	1489.2	1735.09	877.195
38	1479.27	1561.82	1007.6	1304.66	1259.55	1785.22	1464.38	2012.69	1521.86	1810.67	1711.03	1312.13	887.812	1162.09	1393.74	1117.25	1137.14	1366.7	1611.21	880.351	1033.31	939.339	866.429	981.575	1476.87	1203.8	1048.36	765.909	958.33	1117.8	1059.94	1409.6	1088.77	1242.53	1119.34	962.407	1083.17	1017.51	1600.63	824.941	1169.63	1252.54	1320.04	1226.26	1576.63	1503.52	1447.11	1678.45	868.005
40	1456.92	1582.09	1028.11	1334.56	1276.66	1824.96	1486.21	1999.83	1542.61	1822.17	1691.15	1301.94	887.446	1132.56	1395.33	1106.14	1116.8	1349.39	1586.57	864.227	1010.82	908.284	831.063	966.374	1479.63	1184.6	1081.01	747.414	958.131	1078.73	1049.52	1472.42	1085.15	1200.83	1067.42	968.189	1116.3	988.589	1594.06	820.021	1150.69	1246	1333.05	1229.06	1577.41	1475.7	1458.79	1684.76	912.376
42	1394.81	1573.49	1036.4	1316.37	1274.77	1743.43	1504.72	1967.67	1481.89	1851.66	1664.08	1311.62	904.679	1133.71	1388.82	1100.64	1092.55	1313.1	1558.67	918.578	985.743	899.27	826.75	985.93	1425.69	1219.87	1071.83	742.182	941.899	1093.35	1029.4	1428.9	1043.93	1163.93	1074.2	964.948	1167.38	984.533	1534.2	831.559	1130.51	1270.28	1306.85	1196.48	1620.81	1433.57	1453	1658.79	885.786
44	1400.05	1548.19	1032.08	1298.72	1219.54	1731.17	1502.51	1826.72	1468.77	1798.45	1589.54	1269.37	874.119	1126.33	1351.04	1073.03	1085.04	1323.35	1562.34	881.584	988.476	891.449	831	933.366	1393.6	1163.17	1067.87	762.515	938.556	1105.82	1017.33	1409.95	1058.72	1130.7	1041.02	942.37	1122.09	1003.12	1565.65	784.656	1109.78	1211.97	1306.58	1158.91	1589.32	1449.89	1395.9	1644.05	894.681
46	1365.33	1472.48	1008.43	1219.5	1198.98	1667.06	1500.99	1865.78	1490.05	1765.87	1565.43	1265.21	888.111	1128.74	1402.53	1032.6	1087.96	1280.96	1554.43	901.292	954.648	901.814	812.742	943.029	1383.03	1132.22	1071.69	730.545	918.111	1100.33	1010.35	1465.82	1074.38	1102.43	1046.51	907.97	1145.89	918.522	1506.8	783.774	1077.92	1252.28	1348.87	1157.2	1544.2	1455.23	1386.94	1591.37	855.352
48	1347.25	1481.23	1022.96	1230.06	1206.54	1625.78	1485.16	1849.15	1398.09	1789.32	1505.79	1274.21	855.881	1115.62	1322.55	1038.84	1077.67	1262.37	1531.68	926.013	927.371	910.736	796.675	930.209	1389.83	1119.65	1056.75	767.364	902.605	1049.47	1009.29	1457.83	1063.31	1091.57	1003.33	909.144	1098.09	973.344	1524.72	770.518	1071.84	1247.54	1318	1079.79	1535.77	1407.66	1370.53	1589.3	857.09
50	1349.74	1520.31	933.906	1162.12	1238.03	1615.38	1505.67	1866.99	1439.22	1754.6	1481.35	1245.42	850.312	1143.65	1295.5	1050.2	1068.58	1241.64	1471.8	897.162	920.048	874.872	804.854	919.147	1351.06	1096.86	1048.81	728.848	914.788	1052.12	1012.68	1424.57	1066.81	1052.99	968.046	885.233	1060.41	923.122	1464.3	769.1	1076.27	1238.96	1343.04	1061.11	1526.69	1320.05	1343.91	1591.25	846.981
52	1360.23	1497.53	977.137	1191.92	1189.45	1588.57	1469.12	1803.61	1429.05	1720.41	1480.84	1255.26	839.788	1124.26	1338.24	1014.09	1068.73	1254.62	1468.71	861.39	930.571	884.907	785.188	977.828	1341.86	1053.53	1058.84	757.01	882.088	1052.98	1007.17	1422.2	1054.48	1066.48	957.317	868.137	1092.36	929.578	1427.01	761.556	1070.15	1209.44	1334.63	1072.69	1453.22	1353.01	1350.63	1569.64	887.933
54	1308.83	1419.44	963.602	1161.1	1197.52	1530.6	1435.82	1770.93	1405.97	1712.93	1400.91	1241.95	824.746	1071.22	1304.17	989.053	1008.65	1159.09	1440.97	905.253	896.314	890.701	778.929	923.667	1292.46	1061.55	1047.47	743.874	875.147	1028.76	999.55	1451.02	1034.74	1064.81	958.175	858.715	1106.69	998.656	1462.46	758.491	1025.31	1217.71	1319.85	1049.21	1494.36	1315.22	1284.5	1607.48	856.781
56	1320.47	1448.09	948.941	1135.88	1200.23	1547.58	1463.04	1790.18	1346.74	1683.52	1379.05	1271.25	819.468	1093.37	1263.31	994.955	1002.54	1194.12	1449.39	907.916	890.733	870.548	781.996	904.374	1288.72	1005.3	1029.14	769.808	886.343	1031.2	999.145	1479.85	1061.61	1030.02	927.763	820.144	1075.47	920.444	1409.18	748.759	1023.52	1202.98	1300.21	1041.1	1499.25	1325.11	1309.65	1603.02	852.781
58	1290.51	1466.1	917.719	1095.5	1182.49	1405.93	1425.48	1737.65	1369.7	1683.68	1383.65	1266.33	837.802	1088.68	1277.01	972.712	1010.77	1170.52	1409.76	900.714	891.381	861.542	781.858	911.403	1265.13	998.958	1055.68	788.692	863	1008.91	990.96	1498.27	1040.64	1022.26	911.775	809.626	1130.64	911.211	1437.34	737.809	1053.12	1197	1389.09	1020.19	1511.9	1286.44	1256.98	1558.65	842
60	1270.46	1404.2	951.668	1114.23	1193.44	1473.39	1415.97	1752.1	1322.21	1714.94	1320.04	1275.48	846.127	1107.6	1289.04	982.136	1023.72	1193.63	1396.41	909.299	853.652	859.197	772.55	932.447	1239.58	1001.12	1044.15	807.98	866.033	997.86	992.357	1498.38	1043.83	1024.93	921.017	836.744	1086.2	920.933	1426.51	748.721	1060.6	1169.37	1373.49	1005.82	1470.52	1278.46	1215.06	1506.69	840.367
62	1266.31	1417.56	916.324	1089.32	1182.49	1432.68	1410	1702.06	1301.69	1694.42	1343.82	1272.91	827.002	1141.83	1257.6	961.341	989.725	1140.85	1323.24	878.935	843.281	860.832	762.087	887.495	1252.73	975.875	1076.21	791.121	864.114	995.669	1009.25	1492.48	1056.69	1029.04	906.621	829.5	1143.29	981.6	1460.65	746.885	1084.36	1158.14	1376.5	1023.55	1491.37	1262.15	1258.04	1497.71	879.233
64	1232.02	1422.4	918.316	1034.39	1152.69	1435.89	1416.12	1689.32	1274.56	1691.93	1297.25	1232.97	844.51	1113.51	1278.78	924.098	985.669	1146.88	1346.86	866.929	841.062	832.794	761.075	867.861	1198.61	964.458	1062.42	808.045	848.977	983.44	957.036	1478.47	1029.13	967.661	896.45	797.852	1092.92	956.133	1493.28	744.259	1168.86	1168.16	1380.15	1077.48	1464.29	1241.01	1229	1546.51	861.186
66	1205.08	1393.24	905.094	1007.56	1149.16	1391.13	1375.87	1586.8	1206.49	1658.77	1335.13	1237.14	810.744	1085.06	1237.11	907.758	970.042	1116.66	1352.7	862.019	847.533	828.58	754.587	870.026	1214.59	918.029	1102.07	788.702	853.84	1001.86	968.349	1530.22	1043.65	961.456	885.646	804.904	1151.88	880.267	1507.59	687.132	1159.79	1176.39	1448.32	1046.43	1415.74	1232.87	1209.5	1540.12	845.638
68	1196.16	1409.13	914.703	1056.6	1177.83	1431.31	1374.14	1605.49	1225.97	1680.68	1269	1234.82	815.843	1134.04	1215.12	908.413	1002.73	1089.87	1337.14	883.792	835.533	833.388	722.733	845.821	1170.17	888.221	1038.98	803.051	845.771	1001.83	945.903	1563.59	1041.19	910.667	833.758	828.756	1107.61	933.344	1545.82	710.809	1141.53	1146.36	1403.22	1079.37	1408.87	1165.3	1191.13	1548.37	880.562
70	1207	1346.9	917.066	955.891	1166.64	1375.86	1374.49	1636.63	1197.15	1657.29	1260.18	1252.67	815.188	1101.73	1198.33	889.58	966.381	1084.98	1356	897.565	799.819	820.438	740.813	804.183	1160	874.846	1050.68	782.667	808.853	968.3	950.492	1497.64	1015.7	900.411	819.408	813.756	1135.54	953.478	1540.53	705.835	1110.72	1146.36	1395.11	1107.91	1384.73	1239.58	1182.39	1513.48	862.681
72	1136.33	1402.94	920.664	962.705	1157.9	1327.63	1363.21	1568.21	1166.54	1638.44	1228.27	1254.23	807.649	1100.98	1185.52	867.273	933.092	1036.04	1278.72	881.909	831.814	838.191	768.446	809.432	1115.01	872.942	1023.67	802.268	823.196	994.21	971.05	1519.09	1018	881.517	826.083	795.419	1110.65	903.078	1543.4	713.462	1105.88	1172.42	1426.93	1115.86	1381.74	1211.84	1189.24	1501.39	836.39
74	1163.37	1370.8	914.359	989.423	1155.23	1309.65	1351.08	1493.87	1140.25	1677.55	1178.63	1246.46	794.651	1109.63	1179.05	842.057	921.711	1049.68	1279.78	850.117	813.133	815.209	746.229	839.469	1106.24	846.129	1043.12	801.788	812.539	951.496	947.413	1523.36	1020.46	903.417	835.283	816.53	1100.11	884.633	1541.11	699.885	1164.64	1145.06	1355.41	1068.68	1364.4	1180.66	1174.63	1460.25	878.795
76	1143.42	1331.64	887.965	1002.95	1131.15	1308.43	1351.9	1467.22	1128.31	1600.96	1190.81	1246.06	796.081	1088.33	1174.58	872.114	947.118	1038.75	1314.51	873.838	798.043	828.162	764.779	800.832	1067.7	861.354	997.333	791.869	812.788	951.339	947.437	1578.96	1002.09	886.683	802.833	822.793	1120.53	925.133	1589.63	688.694	1132.59	1134.12	1369.01	1131.11	1360.92	1168.49	1177.88	1432.22	861.571
78	1132.38	1383.17	906.023	967.647	1153.1	1249.42	1344.96	1537.56	1081.67	1571.5	1155.53	1267.17	790.621	1101.13	1177.31	862.098	939.804	1049.41	1284.22	893.649	813.719	820.916	761.038	826.385	1086.78	789.154	1000.42	790.657	801.49	962.207	947.012	1540.3	1003.15	829.6	809.704	778.796	1116.8	894.044	1562.89	685.818	1157.65	1132.16	1341.12	1136.12	1343.81	1171.84	1215.25	1473.22	936.695
80	1146.98	1402.29	894.785	951.314	1169.43	1309.06	1333.92	1464.38	1117.25	1560.92	1147.69	1270.33	793.438	1093.51	1149.81	848.689	909.711	999.702	1273.03	839.149	781.676	812.49	741.375	800.502	1104.21	778.763	1017	776.394	785.556	962.941	938.008	1494.56	1004.31	847.756	799.175	791.73	1114.5	918.878	1531.13	676.144	1129.37	1175.36	1349.85	1146.95	1363.64	1191.27	1205.46	1482.38	903.581
82	1112.53	1305.88	857.941	946.692	1160.17	1213.74	1332.99	1495.43	1085.61	1570.97	1136.63	1219	796.46	1131.72	1151.73	826	923.261	1019.64	1218.84	869.143	769.305	822.484	766.308	826.429	1071.77	808.038	1023.08	791.429	774.99	951.563	927.462	1507.83	1011.41	838.772	798.188	783.833	1079.23	940.422	1529.51	691.038	1123.78	1134.18	1360.87	1137.96	1349.69	1113.52	1170.68	1470.94	872.267
84	1104.11	1371.16	860.848	923.744	1150.14	1169.39	1295.03	1421.32	1062.73	1535.19	1073.97	1231	795.058	1087.15	1140.9	814.182	892.473	952.692	1256.66	816.831	768.524	813.843	732.021	800.121	1029.81	773.458	977.381	790.828	786.752	954.555	946.865	1442.86	1001.1	815.906	773.358	773.893	1146.64	971.722	1545.88	679.021	1062.76	1139.35	1356.76	1132.79	1342.19	1131.67	1180.43	1446.69	889.348
86	1094.07	1391.12	902.891	887.564	1191.9	1203.56	1308.27	1439.51	1022.68	1533.99	1082.87	1226.83	796.786	1055.57	1157.48	843.394	911.291	970.993	1213.68	814.981	778.019	802.304	727.325	807.315	1025.87	782.896	1007.78	783.54	799.278	938.317	934.157	1449.15	989.58	833.289	741.983	777.207	1108.67	903.044	1519.49	688.115	1129.66	1056.09	1326.68	1122.44	1336.72	1158.8	1176.7	1460.41	892.105
88	1094.91	1321.13	867.867	896.667	1201.68	1189.08	1294.5	1346.33	996.19	1580.8	1075.49	1259.14	775.087	1084.92	1136.45	787.883	926.896	949.365	1213.67	812.136	760.671	789.11	742.479	783.648	979.093	742.95	978.01	775.157	790.928	926.389	921.685	1434.55	1021.05	814.139	768.75	763.893	1130.3	924.511	1567.17	670.5	1100.87	1120.1	1329.78	1097.23	1309.96	1129.75	1139.57	1442.15	863.067
90	1084.51	1367.92	850.125	888.795	1188.87	1124.89	1253.09	1398.22	1049.29	1596.56	1097.44	1254.46	785.069	1043.74	1137.8	834.208	899.571	957.161	1211.19	838.714	783.643	767.116	747.183	787.938	965.596	752.337	959.252	792.707	764.951	932.773	930.933	1472.67	1007.18	851.7	760.071	760.041	1154.66	862.433	1535.01	677.315	1075.33	1084.73	1320.45	1122.87	1327.65	1116.95	1159.79	1444.79	877.695
92	1075.7	1392.66	873.449	899.718	1178.32	1165.77	1257.22	1341.81	986.869	1579.82	1113.69	1269.51	782.044	1090.87	1135.12	838.295	902.611	954.381	1194.94	810.779	752.405	780.049	743.317	786.487	984.737	723.829	978.933	817.535	780.203	919.12	915.79	1486.03	1024.94	775.156	732.625	749.252	1116.99	908.222	1477.27	661.344	1078.98	1099.1	1349.1	1085.95	1317.59	1097.46	1162.27	1441.98	876.186
94	1059.13	1339.94	901.125	866.506	1178.42	1114.34	1236.67	1322.63	986.149	1516.83	1100.46	1217.34	770.032	1063.87	1081.74	799.86	913.801	946.98	1155.83	820.091	780.495	783.046	741.587	783.788	953.322	773.138	973.533	786.879	773.275	902.658	901.726	1377.28	1014.91	835.456	730.317	711.478	1090.45	879.033	1515.91	652.835	1088.35	1089.37	1386.96	1133.56	1319.9	1136.13	1153.5	1429.21	890.062
96	1065.15	1359.06	882.613	871.622	1171.47	1105.84	1236.96	1318.41	952.276	1526.9	1125.85	1225.43	798.675	1108.13	1102.79	789.28	920.445	951.097	1137.48	823.565	748.552	779.53	755.475	803.033	960.444	754.163	962.51	808.576	769.66	926.14	886.462	1463.85	1000.55	789.05	717.896	727.122	1101.88	871.7	1507	653.265	1098.1	1117.66	1348.34	1123.96	1287.62	1112.91	1127.45	1450.93	891.338
98	1066.88	1345.63	888.465	891.718	1168.37	1103.06	1237.14	1283.72	961.48	1505.78	1133.92	1225.98	795.782	1102.59	1102.05	806.39	899.585	917.492	1134.16	853.214	739.214	792.614	754.737	786.114	926.126	752.875	938.624	795.323	754.608	911.468	898.224	1392.59	1023.37	801.611	705.579	728.674	1111.99	904.556	1549.53	639.662	1078	1105.18	1326.38	1128.17	1287.19	1091.28	1112.02	1410.62	886.019
100	1051.72	1310.66	887.457	881.75	1176.49	1033.97	1236.62	1297.96	954.656	1555.64	1125.92	1248.96	784.887	1099.68	1054.37	788.576	895.868	913.458	1114.7	847.247	741.186	776.504	706.667	725.725	928.904	719.871	949.281	798.283	743.167	896.608	917.673	1399.9	956.18	795.928	714.167	697.804	1110.38	915.756	1494.26	621.576	1150.87	1076.91	1330.3	1128.17	1283.05	1037.28	1110.41	1411.99	865.886
102	1021.17	1262.35	860.777	872.397	1169.85	1016.13	1201.68	1267.72	963.344	1480.33	1095.21	1239.78	762.528	1074.81	1095.67	795.205	891.535	909.809	1083.22	842.805	735	785.301	724.942	749.326	889.678	713.121	924.19	793.384	715.716	911.176	917.222	1352.46	983.66	755.139	718.958	724.233	1091.27	887.389	1520.14	651.779	1083.46	1079.82	1365.22	1114.44	1306.01	1100.67	1114.61	1405.72	865.324
104	1004.79	1244.95	879.406	860.782	1139.36	1038.72	1181.01	1200.81	899.068	1533.25	1085.24	1205.93	759.298	1091.27	1032.75	768.186	867.913	916.351	1094.16	820.091	717.533	755.528	722.754	754.736	898.237	697.854	922.467	759.323	711.425	908.448	884.744	1294.4	955.257	798.056	713.538	701.307	1103.76	889.378	1462.07	651.762	1074.16	1053.65	1339.08	1088.89	1301.07	1108.97	1116.03	1392.66	887.048
106	1031.39	1221.84	865.703	846.526	1133.94	977.825	1169.14	1198.88	899.262	1489.76	1086.12	1189.5	766.153	1080.31	1076.66	776.03	881.675	912.258	1089.7	835.539	702.005	730.861	730.808	742.652	903.341	709.883	936.552	774.939	735.242	855.09	872.569	1305.84	967.603	742.439	722.55	727.848	1085.58	866.233	1465.7	632.976	1063.16	1030.69	1329.05	1096.5	1278.85	1059.68	1073.36	1377.81	873.052
108	1010.44	1260.08	846.215	870.186	1143.58	980.092	1145.53	1201.33	856.507	1519.92	1038.69	1185.76	769.998	1097.91	1064.36	759.648	904.655	901.017	1058.23	820.26	716.462	720.626	711.954	761.201	858.041	668.954	909.833	770.379	737.183	860.566	883.974	1370.18	969.66	758.028	716.188	722.107	1113.33	881.078	1464.06	630.562	1056.38	1059.98	1305.46	1096.69	1247.37	1071.32	1091.67	1397.78	894.962
110	960.967	1300.12	846.895	863.051	1155.85	1017.58	1156.81	1199.11	827.489	1468.25	1076.36	1203.06	770.133	1091.59	1038.24	744.216	864.577	875.1	1025.83	852.396	702.048	748.507	706.15	721.714	873.196	644.683	893.286	781.677	705.536	889.922	883.903	1296.08	976.96	731.811	687.058	721.193	1075.28	887.533	1437.88	664.315	1028.34	1053.92	1330.27	1071.74	1242.88	1080.46	1081.92	1395.87	938.214
112	957.709	1290.42	844.516	827.545	1115.06	976.942	1131.92	1276.94	833.747	1474.12	1030.89	1189.85	761.938	1052.15	1053.19	756.534	886.899	896.622	1018.97	823.409	710.724	710.414	717.292	710.121	838.978	667.596	932.681	788.758	696.961	870.664	873.27	1297.64	970.673	755.983	686.9	722.678	1104.85	864.5	1450.72	652.403	1060.95	1064.18	1307.97	1066.32	1187.88	1096.61	1065.65	1402.01	856.257
114	998.072	1294.62	850.48	819.891	1160.22	967.933	1118.3	1219.81	793.032	1454.77	1062.74	1181.56	759.544	1069.58	1026.4	717.644	885.882	874.355	1006.74	830.065	714.905	717.154	714.892	728.407	838.515	625.779	897.271	748.561	706.941	881.885	872.5	1258.29	964.403	749.606	694.646	739.115	1086	838.367	1442.75	635.526	1044.58	1070.16	1312.49	1063.82	1212.58	1080.24	1103.43	1351.95	884.133
116	963.176	1290.39	880.191	876.237	1149.93	953.892	1151.34	1241.54	838.498	1429.57	1041.06	1211.2	766.95	1061.45	1064.3	741.17	866.818	904.308	998.401	819.714	703.105	704.287	735.771	738.062	819.311	615.817	928.576	779.874	715.81	873.375	888.873	1248.44	999.037	703.178	697.567	729.341	1119.52	943.722	1401	673.344	990.598	1051.99	1334.51	1042.37	1238.74	1089.8	1060.85	1358.08	897.333
118	990.686	1247.51	893.285	850.955	1145.33	932.558	1118.14	1135.96	762.299	1462.87	987.022	1202.2	748.315	1072.69	1054.93	768.875	886.426	903.793	995.337	847.558	708.6	702.629	675.179	727.473	796.304	634.362	907.481	769.157	682.261	896.132	865.567	1246.58	949.77	723.144	681.333	674.726	1085.66	879.644	1350.8	683.774	972.417	1073.86	1295.35	1052.81	1230.38	1108.05	1078.22	1333.45	923.3
[truncated: 14 more columns]

## Sheet: Fluo4 raw data experiment 3
w/o I-Hg, carbachol
time [s]	cell #1	cell #2	cell #3	cell #4	cell #5	cell #6	cell #7	cell #8	cell #9	cell #10	cell #11	cell #12	cell #13	cell #14	cell #15	cell #16	cell #17	cell #18	cell #19	cell #20	cell #21	cell #22	cell #23	cell #24	cell #25	cell #26	cell #27	cell #28	cell #29	cell #30	cell #31	cell #32	cell #33	cell #34	cell #35	cell #36	cell #37	cell #38	cell #39	cell #40	cell #41	cell #42	cell #43	cell #44	cell #45	cell #46	cell #47	cell #48	cell #49
0	2598.11	1819.59	2429.18	2420.97	2726.29	1464.18	2900.97	1726.56	2594.11	2135.84	2461.68	2374.2	2246.04	1800.91	2324.74	1957.46	1850.47	1414.14	1466.17	1532.76	1550.69	1094.03	1144.98	1522.57	1601.62	1808.51	1421.8	1593.28	1373.01	1317.05	1159.62	1230.68	1220.38	1227.2	1622.24	1470.76	1419.29	1373.42	1150.54	1091.87	1430	1232.93	1312.15	1358.52	1354.01	1206.24	1341.25	1713.6	1102.66
2	2662.93	1828.62	2529.31	2378.07	2781.42	1446.25	2958.2	1823.36	2623.61	1982.43	2460.77	2406.92	2303.73	1735.7	2330.9	1955.44	1896.62	1375.64	1383.4	1481.7	1559.36	1086.2	1160.68	1560.35	1600.82	1822.73	1443.13	1658.69	1414.12	1215.75	1216.31	1258.83	1214.83	1240.48	1747.12	1499.87	1444.69	1463.63	1162.96	1072.16	1465.8	1231.65	1392.98	1395.22	1365.58	1236.09	1415.97	1626.48	1088.98
4	2621.37	1855.27	2469.67	2474.95	2782.25	1507.7	3096.27	1838.57	2679.19	1982.7	2437.62	2360.25	2158.48	1656.71	2225.16	2004.38	1756.76	1374.59	1337.71	1488.75	1511.46	1066.17	1166.6	1552.61	1539.02	1854.49	1394.89	1671.26	1421.84	1317.54	1222.52	1284.35	1247.11	1231.85	1734.76	1475.77	1394.99	1426.13	1171.21	1048.08	1466.83	1212.34	1454.1	1354.52	1366.36	1294.23	1408.9	1718.38	1132.54
6	2648.6	1849.2	2559	2391.86	2785.09	1497.83	3132.22	1791.58	2622.12	1991.39	2359.58	2405.75	2216.82	1685.04	2297.29	1994.01	1890.6	1349.75	1348.52	1463.83	1484.28	1148.58	1154.49	1505.99	1658.7	1901.75	1461.76	1593.41	1407.33	1274.26	1221.32	1232.18	1282.69	1183.29	1744.07	1574.92	1393.48	1451.85	1168.74	1114.95	1458.87	1232.65	1399.65	1394.71	1363.22	1242.27	1446.45	1620.31	1149.49
8	2639.71	1892.36	2561.38	2380.22	2694.85	1522.61	3175.93	1796.26	2594.74	1935	2420.16	2384.4	2226.48	1635.7	2215.85	1964.75	1843.29	1366.33	1323.99	1511.99	1540.47	1106.18	1166.81	1482.4	1771	1816.92	1411.73	1656.83	1453.16	1352.44	1259.36	1214.39	1232.88	1190.11	1788.97	1425.74	1368.78	1362.83	1168.1	1069.53	1502.77	1213.93	1460.88	1427.53	1394.57	1219.72	1362.03	1625.67	1141.38
10	2687.63	1971.65	2486.75	2362.34	2740.87	1563.88	3178.84	1861.75	2561.62	2030.52	2399.13	2358.94	2107.72	1669.03	2193.28	1968.16	1836.92	1627.57	1338.83	1458.21	1484.54	1108.77	1165.32	1552.77	1607.5	1786.6	1405.07	1692.35	1394.53	1293.11	1251.31	1304.71	1293.99	1253.53	1779.16	1460.02	1465.14	1452.46	1181.77	1075.61	1511.32	1277.62	1407.96	1373.29	1434.12	1242.13	1361.03	1527.03	1150.7
12	3854.19	3256.88	3709.92	3586.71	3759.77	2576.13	3858.35	3097.32	3800.51	3106.43	3696.19	3387.88	3407.06	2727.2	3477.13	3001.59	2947.54	2694.93	2328.18	2542.96	2340.32	1990.77	2028.22	2708.79	2838.91	3025.94	2496.61	2897.61	2390.25	2291.12	2261.7	2274.22	2199.8	2173.41	3038.6	2424.15	2491.79	2479.81	2015.42	2024.96	2567.85	2215.9	2623.6	2429.08	2397.29	2197.69	2465.74	2612.94	2022.13
14	3768.86	3102.37	3653.95	3574.96	3789.01	2660.05	3858.58	3129.59	3752.67	2980.64	3483.2	3328.7	3078.51	2578.98	3293.32	2973.72	2741.05	2458.39	2194.06	2377.88	2182.12	1945.67	1968.28	2525.73	2617.22	3065.16	2466.38	2835.92	2332.54	2097.64	1977.24	2208.3	2039.93	2089.24	2797.81	2267.17	2463.62	2464.31	2026.88	1867.49	2518.82	2072.02	2462.95	2369.21	2368.23	2112.33	2435.91	2445.15	1929.43
16	3706.35	2969.16	3427.81	3337.07	3612.75	2437.28	3785.65	2792.58	3607.87	2902.36	3404.09	3262.48	2998.86	2466.56	3185.57	2749.1	2661.92	2299.25	1981.67	2304.51	2125.39	1771.83	1874.57	2353.45	2694.25	2822.16	2233.06	2662.51	2183.23	1966.22	1943.83	2051.85	1997.7	1956.21	2735.15	2170.98	2286.06	2226.27	1907.1	1615.71	2186.23	1951.59	2322.92	2151.02	2127.77	1863.7	2084	2190.77	1707.95
18	3588.29	2821.62	3367.89	3180.15	3495.4	2280.85	3671.54	2645.46	3534.46	2713.49	3190.64	3032.78	2720.46	2252.64	2909.12	2770.92	2521.51	2232.88	1955.99	2221.6	1996.44	1701.38	1760.56	2221.31	2476.63	2696.18	2073.88	2544.53	2085.52	1858.77	1891.74	1903.98	1886.32	1886.57	2560.39	2152.12	2212.96	2005	1771.79	1638.13	2094.32	1861.27	2119.28	2117.7	1976.19	1826.29	2036.71	1968.42	1634.19
20	3472.92	2766.48	3281.92	3016.28	3386.6	2053.32	3644.14	2428.23	3369.88	2535.82	3079.24	2965.38	2545.92	2160.89	2763.16	2587.38	2312.34	1960.12	1840.49	1923.55	1868.73	1568.15	1637.19	2208.85	2379.24	2436.29	2026.75	2397.59	2008.07	1838.56	1781.82	1839.14	1776.47	1732.63	2403.06	1970.24	1935.54	1999.54	1632.66	1463.06	2007.53	1659.91	1943.51	1904.97	1905.36	1652.32	1757.72	1798.08	1596.59
22	3154.06	2354.22	2976.56	2741.99	3115.06	1802.82	3451.88	2178.02	3067.04	2330.92	2812.45	2658.57	2276.96	1955.78	2416.96	2365.8	2041.1	1623.78	1622.45	1704.33	1633.42	1408.83	1485.15	1967.04	2065.57	2258.91	1819.38	2121.5	1812.18	1701.88	1512.15	1632.97	1593.12	1640.65	2210	1803.12	1789.07	1640.46	1482.51	1317.96	1769.28	1541.24	1798.15	1725.51	1675.13	1428.67	1671.36	1651.75	1414.29
24	2999	2395.05	2891.53	2565.58	2931.63	1736.18	3357.39	2022.83	2891.45	2204.19	2666.65	2642.78	1996.52	1816.62	2225.38	2151.41	2038.59	1568.97	1496.73	1588.86	1483.05	1381.71	1364.94	1797.12	1953.16	2121.61	1671.72	2008.04	1705.47	1500.56	1497.9	1518.36	1450.64	1523.8	2082.88	1673.28	1727.88	1679.54	1451.65	1321.95	1829.61	1519.71	1752.84	1599.72	1688.83	1503.04	1610.32	1525.51	1350.25
26	2799.42	2235.3	2739.5	2438.16	2823.53	1701.68	3220.37	1886.33	2785.95	2041.27	2498.45	2373.77	1867.38	1690.59	2081.65	2123.01	1835.87	1462.96	1444.01	1508.41	1368.4	1285.16	1266.32	1748.19	1838.07	2045.09	1613.34	1908.08	1647.78	1443.71	1369.01	1490.08	1402.19	1408.63	1939.75	1616.64	1634.01	1588.04	1298.41	1190.5	1686.46	1437.83	1593.99	1543.65	1536.32	1372.83	1599.55	1448.77	1287.5
28	2585.54	2048.62	2576.84	2284.86	2676.68	1570.13	3079.28	1854.25	2646.27	1876.81	2339.59	2341.2	1707.07	1558.54	1849.32	2019.39	1747.96	1288.86	1255.99	1406.87	1303.56	1176.28	1213.14	1548.2	1795.01	1921.25	1536.5	1817.35	1524.51	1365.89	1323.21	1368.11	1310.15	1312.26	1833.52	1533.87	1493.17	1502.4	1253.34	1224.93	1569.13	1318.56	1544.11	1418.19	1513.79	1359.73	1502.99	1337.72	1219.37
30	2581.94	2145.59	2577.94	2252.6	2765.75	1612.63	2950.06	1767.62	2551.4	1923.36	2355.58	2304.87	1753.56	1572.35	1817.16	1948.97	1774.26	1240.65	1273.02	1393.9	1245.94	1142.08	1200.75	1606.55	1765.7	1986.9	1496.45	1763.15	1501.57	1369.26	1242.18	1363.37	1372.53	1322.96	1837.75	1494.48	1532.09	1413.92	1238.41	1151.33	1554.15	1339.48	1507.26	1368.87	1519.32	1432.83	1476.43	1293.56	1281.01
32	2571.49	2179.79	2609.3	2212.47	2695.67	1524.74	2928.63	1714.5	2591.89	1838.91	2261.11	2311.32	1646.49	1536.14	1758.99	1907.44	1762.24	1202.14	1255.44	1411.05	1246.79	1184.8	1201.12	1604.94	1700.06	1944.09	1514.29	1714.44	1489.18	1366.27	1367.78	1377.35	1342.71	1266.56	1909.15	1539.88	1549.03	1419.98	1278.08	1163.64	1557.99	1293.85	1459.94	1409.3	1523.14	1325.58	1408.36	1202.47	1249.11
34	2515.48	2261.12	2543.06	2245.03	2716.73	1546.35	2827.05	1677.76	2585.04	1821.55	2303.8	2264.3	1614.38	1492.89	1650.29	1999.79	1666.87	1244.3	1234.32	1405.35	1205.95	1162.22	1203.13	1589.75	1783.69	1997.85	1490.37	1768.06	1540.4	1354.06	1375.64	1368.34	1374.97	1285.97	1815.83	1502.05	1627.57	1581.63	1232.35	1138.81	1541.85	1311.76	1480.92	1254.52	1496.44	1292.22	1432.7	1285.79	1234.04
36	2487.54	2221.7	2523.96	2181.06	2620.88	1538.53	2802.73	1729.55	2524.43	1866.51	2240.54	2320.72	1606.98	1452.64	1719.63	1983.89	1725.97	1248.92	1269.44	1459.08	1172.33	1171.98	1231.16	1614.64	1796.17	2006.31	1501.07	1771.7	1517.76	1322.72	1362.08	1372.69	1336.45	1323.78	1858.66	1521.44	1539.86	1431.75	1267.61	1158.63	1571	1287.65	1473.42	1320.04	1439.49	1315.85	1463.9	1280.59	1180.41
38	2474.5	2270.03	2505.24	2196.74	2689.33	1573.69	2791.74	1704.37	2565.87	1903.89	2234.8	2301.1	1531.42	1548.62	1611.2	2044.48	1817.55	1484.19	1297.1	1438.36	1190.97	1210.15	1233.39	1633.83	1742.26	1899.79	1506.38	1800.02	1469.14	1390.08	1344.46	1426.72	1293.17	1358	1874.07	1467.15	1548.21	1493.17	1267.2	1186.77	1580.69	1357.58	1495.4	1348.47	1505.59	1394.11	1485.8	1257.4	1199.34
40	2468.71	2203.13	2462.66	2165.41	2691.1	1536.75	2671.47	1633.2	2535.07	1890.34	2196.41	2258.83	1631.05	1567.64	1651.27	2040.97	1798.85	1389.34	1258.88	1377.36	1151.49	1232.65	1235.37	1620.01	1808.71	1925.71	1554.44	1806.15	1541.82	1413.76	1311.04	1406.16	1366.18	1357.97	1855.23	1464.92	1538.88	1431.31	1265.31	1157.15	1572.6	1360.09	1443.71	1355	1509.46	1391.1	1487.82	1201.41	1186.94
42	2392.65	2226.47	2486.11	2147.39	2640.5	1490.76	2566.85	1646.65	2580.38	1863.95	2186.85	2299.32	1543.42	1500.53	1562.04	2012.36	1727.75	1339.64	1307.3	1330.49	1179.51	1211.78	1235.34	1639.39	1748.47	1950.18	1531.48	1786.49	1530.69	1382.59	1368.82	1406.74	1368.21	1350.05	1791.89	1506.58	1501.36	1435.1	1286.93	1130.58	1573.04	1336.33	1410.1	1282.35	1457.82	1360	1471.19	1220.47	1207.3
44	2355.59	2206.95	2471.49	2186.31	2652.75	1494.71	2603.47	1591.37	2582.77	1797.96	2180.76	2261.87	1582.68	1473.63	1526.39	1927.65	1765.92	1281.66	1223.7	1338.66	1112.68	1170.44	1241.54	1581.83	1741.93	2030.62	1488.13	1832.21	1556.33	1346.04	1380.12	1390.67	1410.94	1352.26	1842.22	1486.83	1548.12	1502.08	1247.69	1189.35	1605.22	1314.56	1487.41	1268.78	1503.53	1332.96	1443.31	1139.69	1258.49
46	2278.78	2150.78	2425.15	2183.35	2674.49	1527.77	2575.41	1541.88	2495.4	1822.91	2094.2	2310.4	1501.48	1375.26	1569.86	1937.23	1712.64	1265.89	1255.39	1346.15	1111.93	1160.53	1283.47	1615.2	1843.03	1968.1	1502.12	1807.69	1522.67	1389.3	1343.61	1457.95	1332.08	1322.63	1850.16	1549.96	1559.38	1457.85	1278.24	1128.04	1621.75	1330.38	1434.38	1306.98	1512.09	1377.14	1470.94	1132.65	1175.23
48	2308.65	2206.62	2468.74	2145.67	2653.04	1528.22	2382.63	1461.48	2451.6	1740.78	2123.27	2210.4	1537.06	1430.77	1509.58	1971.62	1639.13	1204.82	1230.13	1321.4	1064.42	1194.04	1224.85	1558.71	1733.57	1903.32	1456.99	1836.97	1525.47	1438.91	1313.33	1349.96	1359.66	1369.39	1912.78	1471.28	1546.71	1580.73	1286.5	1197.6	1599.47	1360.99	1463.6	1319.62	1550.01	1320.18	1517.71	1092.34	1189.5
50	2188.17	2100.39	2424.83	2108.17	2620.02	1513.25	2362.99	1470.18	2459.58	1749.51	2122.71	2225.7	1495.67	1449.53	1423.89	1957.4	1747.18	1170.52	1250.18	1356.45	1075.11	1202.75	1258.89	1598.32	1682.5	1929.72	1540.8	1809.07	1512.71	1362.02	1361.52	1371.81	1349.74	1331.46	1848.82	1485.84	1476.61	1548.54	1325.55	1171.3	1587.17	1306.37	1460.74	1296.53	1602.57	1384.08	1538.48	1063.82	1240.5
52	2178.03	2087.1	2393.3	2162.99	2584.26	1574.18	2326.56	1452.74	2513.04	1708.53	2082.2	2155.93	1360.82	1359.47	1477.5	1978.38	1656.34	1161.31	1214.04	1362.31	1044.5	1173.73	1250.75	1583.77	1754.32	1995.68	1546.72	1813.28	1518.19	1420.03	1346.06	1417.55	1356.5	1315.09	1867.93	1415.38	1574.29	1606.1	1259.28	1216.61	1566.07	1316.67	1467.83	1332.41	1508.02	1340	1508.01	1029.28	1224.77
54	2102.68	2085.29	2393.68	2163.65	2683.73	1542.5	2251.01	1427.86	2503.81	1585.1	2122.05	2209.73	1392.13	1394.65	1411.84	1911.79	1607.75	1079.45	1246.79	1298.92	1037.91	1147.19	1261.81	1567.97	1720.56	1962.6	1517.48	1862.65	1535.67	1328.84	1334.26	1388.73	1341.3	1295.52	1837.63	1512.03	1556.86	1527.46	1287.16	1178.98	1565.92	1431	1437.74	1308.27	1523.39	1335.52	1526.06	1029.86	1219.89
56	2071.59	2132.79	2393.8	2104.52	2680.75	1598.75	2221.43	1378.18	2504.02	1672.85	2054.63	2196.42	1323.18	1374.73	1452.24	1954.96	1734.9	1112.76	1192.79	1269.54	1041.74	1200.56	1241.74	1607.86	1687.81	1880.58	1549.42	1782.45	1499.54	1347.22	1298.65	1363.15	1315.68	1336.94	1861.95	1480.69	1562.12	1519.27	1293.24	1147.25	1620.28	1313.08	1356.33	1267.03	1521.84	1391.56	1508.36	976.132	1243.56
58	2059.12	2129.96	2414.04	2115.41	2653.84	1690.86	2147.67	1392.21	2422.5	1687.42	2034.11	2162.9	1397.11	1383.59	1389.49	1962.64	1591.76	1189.54	1256.21	1325.24	993.919	1226.02	1225.04	1672.74	1713.74	1965.51	1507.37	1793.53	1494.09	1278.93	1358.82	1431.26	1383.61	1313.88	1882.11	1478.24	1529.14	1640.1	1280.9	1155.92	1605.11	1342.2	1434.95	1312.57	1533.09	1321.95	1547.86	946.757	1235.63
60	2029.59	2214.54	2350.97	2091.69	2693.78	1660.21	2085.04	1395.17	2475.83	1620.62	2009.22	2200.05	1450.93	1321.04	1396.77	2022.09	1684.76	1239.44	1298.6	1276.29	983.274	1206.06	1242.75	1592.12	1735.67	2030.64	1545.49	1804.02	1524.24	1417.94	1347.05	1431.4	1382.69	1289.11	1811.66	1475.16	1514.27	1644.6	1294.19	1201.81	1648.37	1334.35	1369.96	1278.97	1524.03	1346.07	1460.48	948.521	1220.72
62	2046.95	2162.07	2337.01	2077.77	2577.13	1623.75	2056.82	1431.47	2522.58	1584.39	2003.75	2227.17	1305.18	1341.71	1411.33	1964.42	1603.68	1209.8	1276.51	1314.37	942.844	1205.78	1274.53	1619.8	1709.57	1967.59	1618.64	1818.09	1545.8	1336.69	1332.93	1444.76	1373.15	1334.19	1827.73	1546.18	1500.95	1429.88	1279.86	1214.08	1578.59	1314.97	1383.81	1248.67	1531.51	1386.04	1495.52	874.889	1211.5
64	1991.19	2213.89	2387.75	2079.53	2655.29	1644.73	1951.92	1442.15	2459.5	1603.15	2019.63	2110.08	1328.68	1277.8	1367.36	1955.38	1565.43	1152.31	1263.4	1299.95	926.359	1180.81	1233	1578.47	1760.07	1974.17	1533.41	1805.04	1524.92	1405.89	1277.32	1402.18	1451.86	1340.85	1872.52	1441.94	1498.02	1398.04	1301.49	1131.18	1587.03	1374.7	1342.69	1258.74	1585.16	1321.45	1476.85	894.597	1237.81
66	1953.31	2108.61	2365.39	2027.21	2633.42	1602.64	1913.18	1388.77	2442.5	1581.38	2054.68	2223.43	1360.95	1287.25	1363.66	2010.73	1528.3	1079.7	1215.63	1261.69	886.181	1168.45	1233.93	1582.09	1686.66	1935.42	1537.35	1822.21	1516.57	1312.49	1323.92	1440	1334.07	1339.67	1847.82	1441.82	1532.33	1312.17	1289.01	1188.64	1560.37	1346.58	1287.3	1326.41	1562.82	1279.52	1505.39	874.431	1207.01
68	1910.02	2227.14	2336.16	2067.38	2598.37	1566.44	1881.08	1393.26	2394.75	1530.25	1996.17	2205.6	1235.15	1312.73	1356.08	1950.81	1557.73	1057.15	1203.24	1241.22	947.241	1178.85	1237.92	1602.14	1680.25	1997.41	1504.77	1834.54	1533.53	1361.62	1340.85	1372.44	1391.57	1345.38	1865.82	1451.01	1546.74	1618.96	1267.26	1214.74	1628.03	1348.1	1259.97	1278.53	1534.72	1323.88	1581.55	876.819	1192.79
70	1916.95	2276.67	2348.45	2063.67	2529.96	1652.61	1875.37	1307.21	2418.89	1534.4	1992.92	2137.83	1305.21	1269.17	1372.28	1978.31	1530.06	1043.33	1221.81	1249.97	891.593	1199.68	1258.61	1670.89	1804.51	1938.32	1458.5	1810.86	1501.75	1429.44	1281.04	1378.93	1348.6	1339.48	1875.46	1452.58	1574.12	1536.65	1275.46	1206.08	1580.72	1327.4	1300.45	1268.13	1438.31	1396.54	1460.63	905.833	1210.78
72	1931.54	2194.26	2376.42	2049.6	2584.38	1558.15	1886.72	1333.74	2400.35	1506.91	1935.54	2152.87	1213.91	1269.46	1302.26	1969.04	1461.17	1039.6	1217.46	1197.58	920.333	1219.67	1271.87	1578.73	1732.97	2019.3	1456.12	1881.73	1580.1	1401.48	1335.84	1392.56	1360.5	1387.13	1836.4	1374.68	1547.02	1565.75	1286.46	1164.17	1573.5	1357.09	1241.2	1237.83	1537.72	1374.23	1525.02	855.507	1194.03
74	1901.28	2181.05	2401.74	2038.18	2534.98	1603.23	1851.54	1347.64	2402.35	1530.89	1926.51	2108.2	1230.98	1309.27	1354.55	1898.69	1509.37	1117.85	1231.8	1263.72	856.363	1228.69	1249.84	1633.83	1635.61	1901.23	1514.62	1798.09	1523.17	1319.83	1393.34	1451.89	1349.85	1324.59	1857.28	1449.85	1565.34	1511.38	1298.55	1180.63	1572.4	1360.81	1157.92	1210.54	1498.38	1346.32	1541.53	854.528	1229.2
76	1871.94	2168.7	2308.46	2037.51	2548.73	1559.04	1806.71	1382.82	2360.76	1441.44	1922.65	2096.31	1160.3	1307.35	1309.02	1898.08	1436.76	1016.87	1215.76	1228.19	853.548	1224.7	1217.22	1648.36	1666.29	1994.8	1541.8	1842.19	1519.1	1381.71	1323.81	1375.2	1441.95	1336.41	1810.83	1484.46	1516.92	1389.58	1248.75	1168.51	1584.41	1351.77	1218.59	1268.81	1482.63	1312.98	1513.73	893.653	1251.55
78	1872.33	2133.45	2303.91	2014.72	2452.02	1573.88	1774.57	1396.64	2352.22	1455.45	1987.37	2096.58	1201.19	1337.88	1304.85	1934.12	1438.59	1031.46	1222.45	1187.81	864.17	1245.12	1195.99	1606.51	1797.59	1991.73	1427.46	1866.65	1557.55	1359.63	1313.53	1416.78	1387.25	1321.86	1830.08	1444.23	1533.43	1683	1264.92	1159.44	1578.5	1365.33	1188.27	1244.01	1502.42	1367.11	1453.01	833.576	1197.17
80	1833.14	2127.61	2379.12	2008.83	2520.81	1548.16	1747.02	1359.27	2326.07	1410.01	2006.12	2054.26	1220.59	1256.51	1366.37	1961.73	1522.01	1010.64	1239.51	1222.99	890.041	1236.26	1226.46	1675.88	1692.31	1946.55	1473.17	1842.31	1498.97	1339.37	1347.69	1417.5	1365.15	1373.79	1851.24	1432.85	1515.28	1516.21	1263.68	1161.3	1572.49	1390.57	1213.24	1247.78	1612.36	1382.32	1511.04	818.813	1266.88
82	1844.76	2177	2381.97	2020.81	2543.93	1547.49	1710.52	1357.99	2329.8	1421.62	1972.57	2083.35	1228.74	1360.34	1315.69	1928.99	1433.36	1007.1	1214.9	1223.18	842.941	1212.94	1204.84	1576.6	1705.17	1979.99	1467.47	1842.57	1566.64	1397.19	1299.3	1415.74	1407.87	1341.78	1835.56	1412.34	1573.07	1485.04	1307.13	1179.53	1576.25	1292.47	1215.01	1219.52	1578.94	1324.64	1487.54	758.035	1247.6
84	1793.32	2132.68	2289.15	2040.02	2580.98	1563.47	1656.32	1345.47	2338.75	1398.9	1946.78	2071.89	1156.03	1311.51	1343.44	1914.1	1455.21	1005.72	1190.14	1178.22	843.719	1187.94	1283.12	1585.61	1752.19	2008.58	1438.89	1852.93	1548.76	1369.78	1335.21	1396.13	1326.05	1296.03	1823.39	1448.82	1529.08	1461.85	1265.99	1225.31	1574.39	1364.22	1080.51	1276.47	1528.92	1380.79	1504.86	784.083	1287.49
86	1730.11	2141.01	2250.06	2015.44	2552.31	1565.16	1665.16	1403.98	2381.12	1400.1	1915.32	2021.95	1139.79	1306.2	1286.5	1865.4	1382.99	945.87	1154.66	1138.06	862.711	1185.31	1244.23	1600.02	1689.49	1952.94	1524.94	1873.66	1486.49	1418.1	1376.56	1438.68	1374.3	1354.71	1807.64	1441.48	1537.08	1372.46	1262.63	1141.46	1656.4	1324.57	1181.19	1218.81	1514.61	1348.95	1484.25	752.59	1231.78
88	1776.09	2147.28	2412.67	1979.04	2550.87	1506.47	1640.85	1312.54	2337.38	1384.55	1864.6	2052.67	1148.08	1333.97	1320.67	1899.14	1422.5	940.929	1123.47	1182.53	838.493	1226.57	1280.73	1555.14	1679.29	1920.99	1479.4	1803.29	1515.96	1403.94	1333.51	1397.6	1403.22	1322.4	1865.02	1442.66	1559.71	1683.56	1277.52	1201.03	1608.46	1390.7	1175.09	1247.66	1525.41	1433.8	1471.29	779.354	1226.84
90	1772.53	2051.67	2323.1	1995.64	2496.55	1523.22	1614.69	1309.45	2318.54	1322.02	1850.83	2120.22	1142.27	1272.9	1375.95	1916.32	1466.53	951.763	1191.48	1150.19	851.522	1215.63	1235.62	1620.31	1792.5	2006.47	1461.23	1800.8	1469.53	1448.51	1404.52	1459.02	1384.64	1304.91	1862.71	1438.38	1524.86	1395.69	1284.25	1231.99	1605.42	1319.65	1143.26	1299.92	1520.8	1361.05	1525.74	768.889	1262.56
92	1831.62	2191.41	2355.54	1998.39	2546.41	1529.95	1541.65	1335.54	2322.49	1350.16	1908	2039.03	1146.24	1316.29	1297.41	1849.27	1376.52	935.888	1177.83	1150.06	884.248	1210.96	1218.11	1621.02	1687.01	1982.53	1471.82	1843.75	1579.51	1332.12	1298.29	1396.85	1383.12	1317.5	1811.64	1464.03	1536.36	1517.15	1272.82	1211.69	1597.3	1332.75	1160.42	1234.11	1620.5	1347.11	1497.06	755.278	1263.95
94	1770.49	2167.31	2292.66	2031.67	2529.06	1454.83	1533.19	1301.58	2359.13	1315.03	1843.89	2061.92	1129.63	1283.58	1296.05	1840.62	1338.93	998.568	1140.7	1192.05	859.489	1178.36	1247.5	1591.14	1740.93	2056.86	1471.83	1846.52	1536.37	1460.79	1332.09	1389.87	1369.31	1342.17	1827.55	1478.85	1566.58	1490.23	1266.86	1169.48	1624.53	1373.73	1170.46	1239.44	1499.29	1407.99	1410.73	795.215	1258.54
96	1763.39	2287	2298.52	2030.23	2515.09	1442.4	1493.05	1339.26	2267.75	1253.1	1862.01	2064.74	1153.56	1276.66	1346.59	1906.83	1384.61	938.296	1161.52	1175.88	827.104	1199.86	1220.61	1619.74	1761.47	2020.38	1506.84	1827.6	1475.08	1372.73	1358.32	1433.43	1347.75	1346.98	1861.6	1407.98	1524.31	1364.33	1319.54	1204.7	1670.22	1389.33	1193.03	1199.62	1551.33	1375.45	1427.9	758.667	1278.92
98	1791.16	2226.05	2240.83	2026.67	2481.11	1443.43	1448.43	1274.78	2281.21	1318.94	1844.58	2031.57	1178.06	1297.69	1343.03	1877.74	1374.42	952.639	1158.63	1185.37	868.233	1174.92	1222.22	1605.69	1799.6	1941.63	1404.44	1801.95	1490.28	1374.06	1363.74	1408.79	1367.46	1291.33	1856.01	1477.39	1595.68	1584.85	1323.87	1211.5	1655.76	1360.76	1236.72	1243.77	1584.36	1356.7	1505.31	717.063	1225.39
100	1833.21	2245.04	2280.76	1945.68	2436.5	1474.22	1393.47	1337.19	2249.96	1300.97	1805.32	2000.14	1145.2	1237.93	1344.61	1861.5	1306.64	922.556	1146.27	1150.15	814.019	1229.46	1245.97	1648.58	1708.2	1890.34	1416.77	1857.87	1513.05	1353.88	1382.49	1453.47	1411.64	1363.3	1856.79	1509.83	1582.52	1554.71	1274.1	1209.7	1550.01	1373.97	1113.13	1291.13	1570.69	1339.52	1496.54	710.785	1247.76
102	1779.72	2257.35	2245.76	2031.93	2487.7	1396.82	1364.57	1341.32	2299.31	1307.78	1794.44	1962.49	1153.9	1316.97	1309.31	1880.01	1360.24	939.716	1161.25	1195.35	834.607	1167.12	1222.49	1578.05	1728.44	1878.62	1411.66	1890.61	1482.71	1308.36	1320.08	1406.26	1372.78	1355.82	1909.71	1481.48	1567.61	1551.02	1288.68	1171.57	1621.32	1297.06	1193.84	1233.06	1562.43	1382.48	1451.65	725.16	1227.51
104	1768.21	2248.68	2231.52	2039.46	2497.17	1386.47	1306.25	1355.23	2187.3	1276.38	1785.13	2059.93	1119.1	1250.87	1257.45	1800.3	1264.27	964.509	1194.63	1165.03	818.437	1190.18	1240.28	1576.57	1747.74	2019.64	1438.05	1789.34	1601.87	1361.93	1334.92	1455.06	1431.59	1309.13	1885.64	1489.38	1569.37	1655.44	1277.89	1164.9	1543.9	1361.74	1098.13	1238.5	1546.94	1359.63	1524.13	728.625	1214.53
106	1767.27	2195.37	2176.75	1945.53	2473.3	1370.6	1307.87	1355.92	2337.38	1243.74	1814.82	2035.73	1131.61	1259.69	1340.6	1777.09	1294.59	948.811	1159.03	1142.62	809.152	1167.38	1210.48	1608.89	1913.29	1961.32	1475.01	1805.76	1507.87	1399.42	1370.44	1401.1	1442.93	1353.56	1865.93	1426.18	1559.97	1600.29	1270.17	1177.8	1620.15	1374.4	1172.55	1203.04	1553.38	1351.02	1523.24	692.465	1253.9
108	1766.58	2218.07	2261.01	1970.08	2452.94	1449.55	1278.89	1357.43	2315.24	1206.87	1736.56	2017.45	1155.5	1344.38	1339.16	1889.12	1280.91	933.858	1137.43	1167.67	818.437	1229.93	1243.12	1622.79	1717.97	1999.12	1531.72	1889.51	1499.5	1424.69	1330.56	1422.01	1413.84	1358.45	1824.91	1428.82	1520.62	1526.88	1306.46	1130.9	1569.25	1330.37	1110.23	1186.55	1510.89	1335.76	1481.21	676.653	1255.85
110	1724.17	2094.63	2300.51	2058.6	2468.44	1390.09	1275.99	1339.63	2256.08	1253.76	1706.96	1947.93	1216.08	1257.81	1295.79	1804.25	1380.8	901.976	1153.21	1085.17	860.359	1179.31	1258.88	1619.45	1738.4	2036.67	1450.86	1831.98	1560.49	1355.66	1344.64	1501.04	1371.89	1358.09	1873.08	1414.97	1609.28	1597.52	1271.23	1156.43	1611.82	1350.93	1125.06	1303.04	1592.39	1380.55	1560.27	666.028	1279.95
112	1777.43	2167.46	2247.63	2007.85	2464.69	1424.11	1255.93	1334.02	2282.15	1228.82	1758.04	2029.24	1100.26	1265.95	1360.61	1841	1317.88	1059.8	1166.92	1156.29	823.826	1176.37	1267.7	1570.23	1782.58	1959.83	1499.02	1829.15	1496.71	1315.62	1426.01	1460.08	1410.07	1322.41	1765.67	1583.76	1587.59	1581.48	1322.8	1148.4	1650.79	1364.31	1068.51	1224.16	1577.19	1378.3	1507.62	673.014	1288.41
114	1870.49	2321.45	2348.32	2110.94	2558.33	1533.3	1324.75	1452.67	2350.06	1348.79	1849.18	2059.08	1155.02	1359.44	1404.81	1874.5	1346.09	1161.01	1252.34	1220.78	882.633	1246.33	1304.46	1712.73	1842.38	2116.09	1547.31	1905.77	1595.59	1480.91	1450.17	1548.89	1526.62	1459.94	2024.58	1621.82	1646.52	1684.98	1356.33	1178.19	1650.15	1428.13	1221.77	1360.3	1611.54	1438.58	1578.83	685.799	1329.43
116	1859.19	2266.09	2448.1	2114.45	2538.77	1492.53	1314.88	1399.48	2336.88	1360.34	1892.99	2056.95	1183.52	1345.73	1375.93	1926.21	1466.03	1127.44	1277.26	1224.77	918.504	1299.33	1312.83	1653.82	1931.77	2057.85	1491.28	1980.92	1613.42	1435.57	1453.99	1558.67	1522.63	1414.32	1960.38	1531.76	1666.75	1587.46	1364.79	1231.41	1688.55	1395.54	1217.1	1311.24	1589.37	1445.82	1618.63	730.167	1325.23
118	1694.94	2025.64	2294.55	1990.03	2446.34	1361.33	1230.3	1343.47	2278.02	1225.6	1791.22	1948.33	1143.83	1243.91	1262.53	1847.16	1277.23	1087.25	1172.48	1148.76	847.419	1175.16	1214.42	1499.44	1760.82	1977.58	1509.76	1833.06	1533.69	1378.96	1378.38	1463.52	1443.54	1325.53	1834.14	1529.53	1566.52	1601.85	1261.75	1223.98	1607.55	1375.63	1178.18	1212.53	1509.61	1401.79	1474.95	669.514	1232.85
I-Hg, carbachol
time [s]	cell #1	cell #2	cell #3	cell #4	cell #5	cell #6	cell #7	cell #8	cell #9	cell #10	cell #11	cell #12	cell #13	cell #14	cell #15	cell #16	cell #17	cell #18	cell #19	cell #20	cell #21	cell #22	cell #23	cell #24	cell #25	cell #26	cell #27	cell #28	cell #29	cell #30	cell #31	cell #32	cell #33	cell #34	cell #35	cell #36	cell #37	cell #38	cell #39	cell #40	cell #41	cell #42	cell #43	cell #44	cell #45	cell #46	cell #47	cell #48	cell #49
0	872.866	1313.6	933.211	1413.85	1472.85	1434.8	1337.18	1519.75	1601.05	1274.94	2751.29	1470.83	1888.58	1530.34	935.789	1464.04	1081.28	1521.56	1001.49	1258.34	1785.47	946.617	804.124	1085.24	1049.7	1095.03	1751.81	692.695	924.242	922.246	1047.21	1146.99	1066.48	1053.37	936.105	1314.3	588.156	1107.28	1581.36	1396.84	956.113	920.65	1008.83	663.984	1250.79	1008.91	1121.97	741.784	931.545
2	886.625	1306.87	982.338	1454.84	1435.35	1437.47	1314.01	1530.25	1617.14	1242.14	2823.16	1509.76	1929.22	1601.44	976.612	1443.18	1094.12	1481.63	979.873	1282.32	1815.56	916.171	840.762	1080.39	1049.63	1159.88	1741.56	688.441	932.247	872.433	1046.83	1168.29	1067.47	1112.89	947.524	1296.43	585.166	1098.32	1572.23	1387.42	960.874	925.025	930.165	659.706	1197.87	987.857	1120.53	748.09	922.41
4	883.806	1335.11	964.774	1374.96	1406.1	1426.13	1382.99	1496.46	1630.35	1199.47	2863.5	1496.99	1910.7	1573.92	970.415	1457.13	1085.31	1457.07	997.401	1265.71	1827.9	965.545	778.314	1044.18	1016.85	1134.74	1686.09	687.787	926.489	844.6	1065.62	1156.23	985.6	1067.82	974.638	1280.77	573.353	1068.94	1542.71	1334.39	960.791	970.433	875.187	674.179	1182.85	945.709	1159.28	705.749	892.494
6	844.259	1297.16	957.023	1415.31	1375.23	1402.3	1276.97	1434.1	1590.81	1151.42	2821.17	1437.65	1885.09	1548.79	923.384	1434.31	1078.21	1441.26	982.163	1212.84	1755.88	956.762	813.324	1063.93	1009.57	1100.5	1702.36	710.029	935.731	838.454	992.942	1104.33	1019.67	1060.41	988.086	1285.06	560.187	1068.8	1508.32	1427.21	926.291	980.342	823.445	644.294	1209.13	937.571	1167.4	750.4	884.987
8	879.966	1307.07	959.771	1411.89	1384.81	1404.05	1299.35	1452.58	1604.02	1194.67	2918.88	1465.36	1800.54	1500.49	920.834	1376.17	1068.67	1425.69	951.167	1223.2	1760.97	934.968	814.229	1030.57	1021.83	1146.95	1643.69	723.213	891.269	823.663	1023.24	1101.98	997.122	1008.05	972.39	1261.68	584.844	1059.42	1533.1	1383.89	915.761	958.642	835.857	664.306	1187.71	896.791	1219.9	714.514	884.032
10	834.6	1299.57	935.827	1433.31	1339.85	1396.47	1325.73	1444.15	1533.61	1139.84	2851.44	1469.25	1827.2	1542.17	939.27	1394.23	1075.31	1429.96	956.25	1180.66	1770.64	950.791	782.995	1013.45	994.507	1084.93	1629.89	691.335	915.626	809.967	999.026	1037.89	956.8	1019.48	949.557	1247.09	581.793	1059.96	1485.8	1396.95	902.257	938.283	715.786	641.921	1181.78	842.852	1205.25	720.11	900.038
12	1189.65	1774.85	1336.14	1883.24	1834.79	1911.7	1770.65	1973.66	2096.62	1649.74	3698.61	1971.06	2405.91	2047.41	1298.5	1813.8	1452.01	1861.76	1347.23	1628.45	2251.66	1317.7	1077.81	1409.09	1392.51	1516.23	2145.18	995.213	1235.12	1101.76	1318.65	1432.68	1288.22	1326.27	1360.6	1717.03	845.762	1487.41	2009.53	1806.31	1231.16	1267.94	993.291	866.532	1588.48	1208.35	1657.22	1046.76	1207.51
14	1059.74	1658.55	1210.34	1771.12	1723.96	1761.88	1627.72	1827.71	1945.07	1487.62	3561.44	1835.66	2282.95	1907.76	1206.2	1760.26	1405.45	1747.63	1215.67	1478.44	2153.29	1236.75	1035.12	1353.26	1268.03	1419.39	1989.28	921.846	1160.24	1002.89	1217.33	1275.38	1142.1	1273.39	1202.14	1627.02	778.179	1382.27	1835.67	1767.15	1175.59	1267.7	914.121	835.837	1500.78	1123.95	1548.89	939.769	1161.15
16	1070.37	1657.57	1220.94	1760.96	1745.72	1756.08	1650.99	1779.8	1966.03	1539.98	3505.52	1853.88	2208.2	1938	1197.9	1680.62	1385.62	1665.62	1164.77	1390.02	2079.82	1184.39	941.957	1235.42	1149.18	1346.8	1892.55	871.118	1118.68	922.933	1139.55	1113.83	1095.2	1178.44	1184.94	1440.86	713.286	1244.16	1700.8	1605.04	1090.96	1098.81	777.764	792.738	1417.85	987.341	1527.03	906.153	1061.26
18	955.263	1511.06	1143.08	1654.87	1571.45	1641.98	1518.81	1652.73	1846.5	1399.53	3328.17	1764.81	2030.53	1830.88	1112.43	1595.07	1278.93	1642.82	1122.13	1386.23	2032.37	1165.64	918.386	1201.76	1177.03	1356.41	1843.48	842.011	1062.37	923.283	1065.51	1066.48	1096.76	1065.13	1164.49	1481.4	693.315	1283.05	1670.37	1631.13	1118.53	1119.55	821.33	805.865	1318.53	977.077	1440.06	894.353	1036.6
20	887.681	1419.81	1036.44	1547.49	1495.31	1541.56	1361.95	1412.89	1727.98	1287.43	3168.5	1629.71	1924.97	1614.25	1083.22	1461.45	1099.72	1455.88	935.536	1158.41	1850.96	995.507	823.538	1041.03	1003.94	1142.3	1611.38	713.629	954.687	796.408	971.654	947.842	906.722	989.833	1042.15	1269.49	592.166	1063.03	1444.36	1386.88	945.413	991.967	657.901	672.496	1114.95	806.824	1291	787.714	887.231
22	792.569	1339.82	970.741	1437.62	1347.58	1366.51	1375.39	1366.93	1618.85	1163.88	2859.13	1550.56	1755.42	1493.42	1021.8	1317.29	1112.61	1458.64	955.988	1123.1	1812.49	1013.01	803.081	1078.31	969.147	1161.33	1580.38	690.386	936.198	762.462	995.429	971.546	880.756	918.093	985.252	1258.44	600.524	1069.3	1456.71	1325.67	912.47	983.725	642.22	647.147	1083.51	834.308	1235.39	778.808	910.263
24	788.156	1313.54	967.59	1407.08	1314.37	1376.62	1323.96	1363.57	1579.59	1200.19	2860.11	1527.81	1738.7	1491.93	1008.6	1307.63	1084.83	1396.36	927.325	1117.52	1829.83	992.293	798.833	1067.44	1000.63	1095.07	1564.97	677.415	922.681	754.704	914.09	862.689	893.522	908.467	1032.1	1265.35	619.187	1043.5	1405.66	1331.7	912.474	976.367	609.313	649.802	1117.65	839.209	1257.21	778.314	903.782
26	759.525	1299.78	954.82	1420.39	1305.18	1375.92	1247.9	1364.86	1587.43	1125.01	2863.48	1477.29	1722.54	1461.31	1025.42	1261.33	1070.68	1412.26	926.29	1119.04	1856.28	995.296	771.024	1053.68	987.456	1130.33	1498.84	703.268	895.423	713.692	887.853	851.056	864.256	986.567	1010.02	1235.05	599.737	1074.01	1416.8	1335.21	902.152	992.917	616.956	654.972	1058.24	821.885	1222.01	784.302	894.692
28	780.578	1291.62	981.297	1331.41	1266.58	1319.35	1306.65	1305.22	1579.95	1123.22	2852.54	1511.02	1671.62	1457.84	1093.16	1250.91	1117.42	1407.53	930.357	1109.8	1809.53	998.301	773.681	1033.55	952.232	1128.66	1481.71	674.915	920.522	682.629	939.647	830.821	957.989	914.673	1018.64	1210.94	591.56	1033.52	1378.9	1319.32	928.022	978.65	615.676	664.381	1012.6	818.434	1222.85	759.8	889.821
30	796.131	1314.36	971.098	1416.01	1259.41	1339.62	1273.09	1315.07	1564.97	1123.76	2763.32	1462.99	1707.09	1438.69	1041.81	1267.54	1089.19	1380.15	897.29	1079.88	1817.44	992.293	789.752	1010.55	958.636	1152.84	1467.82	653.908	906.901	673.046	912.872	874.383	876.956	905.093	1039.44	1204.72	580.808	1036.53	1368.17	1258.63	932.709	954.067	619.159	680.313	1009.18	806.522	1205.83	747.851	866.526
32	792.484	1326.84	978.59	1326.46	1226.08	1376	1288.89	1282.29	1558.98	1080.33	2708.68	1503.92	1656.4	1456.67	1054.82	1232.28	1089.89	1361.41	923.452	1132.62	1763.6	991.107	761.914	1021.25	953.86	1159.98	1430.51	641.71	895.819	651.546	894.545	803.724	870.844	884.173	1013.15	1224.28	581.261	993.304	1361.04	1316.75	875.017	994.617	553.418	664.19	1036.47	815.038	1222.14	763.808	900.109
34	766.813	1271.01	961.662	1378.07	1210.98	1345.24	1247	1294.41	1540.99	1054.52	2727.65	1507.01	1619.74	1426.56	1052.57	1249.81	1120.62	1363.59	898.246	1078.3	1800.96	993.278	756.195	989.905	929.518	1101.6	1418.3	623.574	877.83	647.267	875.269	773.801	869.456	866.42	1000.07	1216.1	614.926	1024.57	1331.17	1297.89	874.043	978.792	557.066	673.944	1050.2	788.17	1167.27	770.396	900.064
36	782.766	1343.5	948.004	1375.9	1215.66	1271.12	1196.96	1253	1521.55	1023.29	2669.92	1409.81	1580.71	1377.99	1089.82	1231.06	1105.2	1364.54	891	1108.71	1732.16	976.533	757.862	990.602	932.643	1182.86	1439.62	632.882	876.192	625.95	917.41	734.23	834.144	855.833	971.514	1183.64	590.517	1036.36	1323.11	1256.14	914.9	919.392	563.247	682.603	1039.9	785.731	1151.22	746.851	928.192
38	748.781	1311.85	941.977	1322.59	1192.44	1277.05	1231.96	1247.72	1576.73	1070.51	2677.06	1535.15	1581.84	1333.55	1061.06	1261.67	1084.78	1376.62	885.944	1022.97	1746.03	1001.04	749.305	1002	917.57	1095.39	1374.17	636.482	887.39	606.629	867.571	793.219	822.778	848.093	1019.66	1202.68	577.235	956.772	1342.17	1212.38	858.613	910.367	561.846	647.202	1006.06	759.187	1124.53	760.365	852.878
40	723.163	1286.73	969.038	1315.23	1165.13	1252.67	1190.44	1250.62	1497.95	1039.39	2613.48	1479.57	1595.95	1347.16	1098.27	1252.47	1070.27	1335.91	889.917	1059.34	1748.06	1006.57	769.124	987.729	923.853	1113.29	1371.93	621.71	864.297	578.908	877.154	756.546	788.9	822.14	1002.53	1188.41	605.834	993.763	1281.19	1179.39	891.852	964.75	571.066	677.397	997.615	765.978	1151.98	726.125	874.455
42	717.144	1276.35	939.158	1356.03	1183.12	1282.65	1217.28	1233.38	1528.08	1065.42	2564.78	1491.49	1546.86	1316.53	1056.23	1223.51	1077.87	1327.76	882.262	1040.17	1722	978.293	774.938	973.032	914.327	1137.38	1346.82	607.136	902.385	565.933	863.16	790.668	770.911	851.54	989.6	1164.43	610.499	957.598	1308.58	1165.38	850.978	969.017	559.989	647.286	1009.54	793.995	1127.38	755.247	875.955
44	714.844	1251.75	964.372	1372.25	1166.29	1221.52	1201.56	1182.5	1546.13	1044.43	2549.75	1472.85	1543.77	1318.51	1079.09	1218.86	1110.12	1318.53	900.345	1012.22	1777.08	996.962	771.057	1012.45	929.268	1093.94	1317.56	609.849	892.379	556.154	857.147	747.699	779.556	827.66	1013.65	1147.78	598.317	1000.05	1288.51	1220.1	864.539	915.033	561.154	677.976	973.071	787.808	1121.31	732.522	836.929
46	706.288	1266.24	937.094	1343.71	1138.94	1235.86	1254.22	1157.9	1506.93	1050.72	2546.46	1471.41	1490.85	1276.69	1080.15	1190.12	1070.92	1290.68	855.905	1114.88	1732.2	1000.98	767.395	1000.11	929.735	1140.48	1298	624.901	905.011	590.458	876.737	710.25	788.956	806.64	1010.24	1181.81	598.317	984.589	1253.59	1175.81	860.783	985.817	530.357	671.365	987.167	737.89	1088.24	738.757	877.654
48	735.106	1232.42	943.481	1323.3	1132.45	1229.69	1177.98	1177.41	1502.02	1056.96	2527.21	1455.94	1506.19	1258.38	1105.45	1170.22	1099.67	1275.59	844.857	1037.18	1819.67	1001.84	766.381	1008.48	901.695	1084.12	1302.02	583.335	889.456	583.217	864.006	724.112	810.789	808.213	1027.43	1172.45	588.974	968.692	1252.65	1155.67	844.326	994.05	530.302	684.933	973.064	749.341	1060.16	744.792	864.962
50	676.397	1288	933.368	1327.24	1121.13	1228.29	1201.02	1138.35	1503.73	994.481	2453.56	1377.53	1487.08	1272.89	1105.18	1160.62	1061.97	1273.8	866.187	1056.77	1776.5	1026.72	738.429	928.412	922.665	1090.16	1265.83	595.301	890.187	593.108	882.391	755.704	824.289	823.22	969.595	1170.63	612.176	924.25	1223.18	1119.58	834.226	966.625	557.775	715.694	1004.27	761.621	1111.28	741.639	827.853
52	694.425	1226.85	950.474	1284.11	1081.95	1228.44	1157.95	1172.73	1463.14	974.987	2463.48	1445.08	1491.31	1246.15	1066.62	1107.04	1089.89	1268.09	866.012	1045.47	1773.5	1000.48	752.91	951.484	928.68	1106.29	1233.54	585.868	883.56	532.95	852.679	717.357	819.244	810.427	1005.72	1161.61	585.386	933.21	1192.18	1116.64	856.748	967.958	559.121	710.206	940.346	770.176	1098.73	756.396	872.942
54	688.697	1297.83	921.32	1301.62	1096.1	1194.64	1182.36	1134.01	1466.99	987.513	2332.41	1432.8	1509.06	1254.16	1119.3	1124.72	1066.48	1282.32	876.841	1069.53	1789.09	994.188	755.905	949.186	874.581	1082.66	1246.01	523.787	887.478	567.992	840.391	694.281	780.156	771.547	983.229	1175.78	614.859	923.902	1211.07	1125.81	855.065	952.383	533.071	694.425	958	766.308	1059	732.447	829.5
56	704.031	1254.44	943.109	1289.76	1068.52	1167.39	1162.08	1160.38	1442.33	998.635	2225.65	1422.29	1498.89	1205.3	1147.25	1121.07	1072.24	1279.86	847.683	1058.5	1814.65	985.362	721.329	992.638	911.537	1127.71	1194.17	545.985	912.879	516.404	876.103	680.709	806.789	765.647	1014.94	1129.07	573.824	880.763	1163.35	1109.87	865.404	964.042	560.236	670.563	935.038	740.626	1044.08	718.882	837.667
58	702.853	1275.03	966.654	1266.9	1037.11	1166.21	1135.4	1120.95	1458.43	1012.43	2180.46	1392.92	1456.37	1212.51	1125.8	1126.89	1057.18	1258.06	876.992	1059.88	1712.87	986.128	758.062	948.665	860.393	1094.75	1216.82	561.165	908.159	515.133	813.628	648.209	688	803.433	977.914	1123.73	597.724	950.281	1178.86	1105.55	835.939	964.892	549.995	676.258	939.545	757.093	976.264	762.816	829.699
60	695.444	1247.95	940.553	1292.31	963.84	1168.98	1171.97	1086.88	1459.99	1010.65	2158.94	1365.2	1436.26	1152.4	1096.55	1088.92	1067.61	1243.94	833.889	1027.13	1723.78	1008.16	733.343	967.507	893.728	1120.21	1191.1	552.301	856.967	527.663	826.199	661.286	713.189	826.607	1003	1130.11	581.233	926.527	1141.81	1088.05	862.352	953.692	555.099	635.869	949.474	746.462	961.333	792.522	868.538
62	677.138	1257.74	947.188	1269.6	974.663	1161.8	1191.99	1095.91	1438.64	977.154	2071.13	1434.73	1397.82	1135.51	1024.48	1059.12	1086.62	1265.49	835.512	1024.65	1771.89	991.67	747.138	977.109	854.706	1120.13	1182.65	533.857	843.352	553.208	837.641	655.214	678.589	835.133	996.033	1178.73	617.688	915.746	1156.86	1047.17	844.443	948.15	530.56	668.464	886.821	762.802	953.396	720.2	848.192
64	674.163	1242.59	931.887	1263.58	950.954	1164.68	1148.28	1113.94	1433.87	985.622	2022.36	1367.22	1407.12	1137.98	1075.84	1053.37	1081.65	1247.55	834.857	1023.35	1675.06	995.67	756	920.385	851.54	1101.01	1176.62	529.776	894.033	548.108	858.974	602.48	636.756	793.24	1009.91	1131.16	597.747	895.545	1148.38	1045.59	822.6	981.683	550.126	705.317	918.141	755.236	961.34	724.494	838.218
66	641.528	1233.67	939.962	1278.15	951.986	1130.9	1111.36	1069.99	1453.88	981.724	2013.78	1300.36	1412.75	1135.37	1083.28	1046.55	1061.49	1207.66	844.623	1004.73	1691.59	988.426	756.295	931.158	869.824	1130.94	1163.85	532.11	854.363	513.167	793.263	592.107	621.333	820.027	1000.69	1068.84	594.409	892.719	1112.63	1058.22	839.439	939.025	508.363	655.167	895.494	759.907	959.993	708.114	822.519
68	668.219	1216.55	948.707	1225.88	963.28	1157.38	1141.97	1049.52	1404.27	1017.16	1928.98	1372.59	1387.29	1112.14	1024.94	1033.52	1068.99	1245.91	824.69	1024.69	1694.13	997.499	719.905	923.353	861.919	1066.35	1148.51	535.313	829.626	519.7	813.66	586.26	607.711	804.987	1003.63	1101.13	601.997	861.504	1120.22	1007.49	833.191	945.017	563.604	694.433	916.147	745.599	978.958	719.871	802.949
70	655.003	1220.53	929.361	1210.78	924.704	1114.11	1158.71	1019.41	1397.23	1008.97	1882.02	1387.71	1379.88	1111.34	1022.43	1041.54	1064.02	1230.99	857.159	1016.7	1710.69	1008.54	764.257	936.796	869.746	1082.96	1126.25	506.625	870.571	534.929	812.314	573.796	579.478	803.253	1026.23	1120.92	581.353	890.888	1084.25	1026.31	834.43	928.808	538.725	659.317	903.34	731.802	926.049	701.004	817.737
72	676.484	1250.34	923.575	1212.06	910.745	1109.85	1107.13	1043.12	1315.2	986.026	1813.96	1387.72	1350.45	1040.97	1030.98	1064.37	1078.26	1247.28	817.321	963.813	1755.62	1027.1	786.4	947.733	845.434	1074.24	1099.53	511.261	842.604	516.892	822.41	567.765	543.944	779.88	1013.81	1110.81	615.55	889.674	1074.46	1003.61	804.309	913.667	537.582	688.258	877.885	720.11	912.438	706.349	793.385
74	647.122	1250.19	951.489	1206.1	897.938	1102.89	1128.92	1047.37	1398.18	955.333	1806.37	1313.98	1305.77	1042.66	995.979	1044.23	1058.99	1251.15	808.889	1025.98	1675.05	999.968	739.21	939.498	837.529	1098.27	1090.62	507.607	861.725	535.933	762.038	574.903	503.822	818.987	1022.16	1083.62	582.373	883.179	1100.44	977.385	799.161	926.533	580.258	662.845	867.756	734.857	907.729	710.071	844.519
76	664.581	1234.36	930.117	1231.61	883.698	1062.41	1183.13	1018.86	1388.81	989.417	1739.4	1329.78	1387.03	1090.28	1062.56	997.316	1059.05	1246.78	841.008	1030.68	1714.28	979.235	739.281	895.109	853.934	1067.34	1091.95	510.14	871.868	508.05	790.859	566.046	505.922	779.173	1015.71	1113.97	577.652	829.938	1077.94	976.374	789.23	935.058	547.269	653.984	865.5	739.896	900.792	700.698	823.596
78	660.159	1223.06	934.35	1190.23	903.995	1069.68	1146.02	1047.98	1333.42	929.282	1677.52	1365.84	1333.77	1030.16	986.706	973.635	1037.27	1218.58	804.488	987.734	1695.2	1003.24	750.39	904.014	847.478	1084.16	1063.33	504.989	889.099	496.067	789.141	542.245	461.678	821.887	1004.04	1073.47	566.164	862.536	1053.83	969.672	822.839	960.675	570.538	699.429	827.25	688.544	910.785	709.788	818.359
80	656.622	1212.09	938.327	1209.02	893.666	1028.45	1107.44	1011.07	1347.9	952.904	1633.7	1343.89	1294.61	1021.13	961.107	1020.23	1036.77	1193.69	834.425	994.5	1673.38	1004.64	713.795	948.149	842.467	1105.53	1038.94	514.912	891.533	500.971	742.917	581.051	432.356	796.64	966.229	1096.49	585.315	847.616	1024.88	949.677	800.717	935.525	581.912	647.587	831.532	696.17	909.139	738.929	779.321
82	638.134	1225.79	911.729	1165.83	910.209	1040.38	1084.96	1011.53	1346.79	949.263	1543.78	1300.66	1335.08	1015.59	969.135	1017.5	1053.87	1229.34	820.869	965.266	1661.27	1018.21	775.852	898.145	835.915	1116.17	1032	502.985	864.533	491.375	766.564	533.189	486.322	737.987	982.59	1057.79	569.685	871.563	1070.92	956.908	817.765	901.483	597.396	705.139	800.301	712.335	876.583	709.843	826.808
84	647.322	1222.24	943.549	1170.66	878.674	1073.44	1119.53	990.6	1343.52	998.327	1501.48	1347.73	1345.79	1021.15	972.45	1016.1	1042.64	1181.25	789.385	1011.87	1719.28	993.896	760.814	929.665	820.665	1072.76	1018.97	485.452	866.582	535.525	769.128	517.781	420.644	783.08	988.024	1057.18	572.977	866.866	1023.49	975.492	782.004	936.867	598.473	661.71	818.91	708.901	922.535	696.639	819.071
86	650.975	1203.25	936.192	1186.88	857.891	1044.37	1093.52	955.708	1339.46	981.167	1434.77	1352.97	1267.46	1008.03	934.035	992.655	1033.41	1204.91	803.516	950.063	1684.46	997.484	740.852	927.05	874.11	1058.54	1001.63	464.305	883.879	514.396	791.974	509.668	414.867	779.407	980	1099.72	573.379	890.594	1001.55	984.149	791.483	918.625	659.478	674.73	808.218	738.841	927.458	696.431	806.006
88	648.141	1230.69	936.5	1166.64	857.427	1032.57	1097.1	972.61	1323.51	932.16	1360.49	1335.08	1286.06	1018.22	914.785	995.096	1031.83	1165.35	808.413	974.43	1729.06	963.386	748.91	892.923	842.904	1089.14	969.059	470.643	880.247	525.679	802.827	504.577	384.4	810.24	965.529	1045.2	586.529	842.362	1026.4	945.323	770.087	916.167	652.951	697.421	816.487	724.758	851.896	670.408	803.173
90	606.862	1214.58	940.669	1143.72	883.804	1052.09	1065.02	979.821	1302.93	970.692	1420.66	1410.24	1283.57	1008.5	929.343	990.316	1044.86	1207	811.151	1031.06	1630.65	959.487	740.124	966.244	831.702	1130.23	988.485	484.522	845.055	528.1	777.487	515.066	400.422	776.753	986.757	1067.45	558.573	888.201	1016.38	946.846	768.87	871.775	696.797	695.464	802.769	678.302	891.903	695.678	786.712
92	629.684	1205.58	940.237	1201.72	840.217	1065.18	1099.41	943.241	1315.78	962.218	1300.15	1413.4	1256.88	1035.38	931.779	1007.66	1033.31	1176.69	836.135	986.945	1692.14	1002.57	732.805	898.149	849.581	1121.62	976.36	473.165	871.588	508.271	770.705	513.362	383.933	753.827	1015.92	1034.22	569.473	851.263	979.99	943.108	766.33	918.442	691.368	643.278	815.295	688.407	887.271	680.051	793.603
94	652.306	1209.53	955.241	1157.81	840.755	1033.82	1110.33	948.544	1328.42	935.737	1345.5	1359.83	1237.43	1010.27	880.768	995.8	1054.47	1157.35	796.567	1001.5	1696.84	956.319	751.5	880.176	815.188	1097.28	946.542	493.353	865.654	525.308	790.494	469.342	339	813.493	975.971	1046.02	559.136	871.589	1001.26	966.877	753.93	886.95	716.242	693.286	828.724	710.753	848.743	718.11	798.34
96	658.831	1188.3	984.113	1123.66	846.057	1041.13	1094.62	940.954	1325.8	982.179	1319.13	1333.89	1260.39	990.707	859.869	940.661	1078.55	1158.12	794.187	972.156	1658.03	957.122	736.567	917.281	799.393	1102.65	923.855	479.515	840.363	498.479	743.955	449.551	415.378	781.713	1003.76	1034.45	591.67	823.884	970.02	948.405	767.587	894.167	764.445	680.917	808.147	673.67	834.91	719.576	823.115
98	652.097	1211.24	941.496	1144.39	842.128	1014.74	1121.15	935.923	1305.7	938.199	1321.57	1338.99	1281.56	1043.63	858.007	991.997	1050.98	1194.89	813.996	978.141	1662.51	954.365	738.519	923.516	830.074	1053.33	934.43	478.368	879.165	487.692	764.904	446.357	377.767	758.307	1009.15	1016.36	584.675	848.138	961.875	969.277	766.409	911.467	755.407	679.476	780.276	730.341	805.569	704.051	854.833
100	637.856	1223.23	910.226	1120.21	871.758	1037.79	1086.76	952.246	1270.28	1009.02	1335.28	1334.52	1225.91	1009.41	893.024	972.154	1057.76	1170.27	779.528	976.414	1699.53	970.235	728.395	888.018	852.254	1067.72	937.037	473.055	867.511	504.233	745.346	467.031	354.633	792.58	995.91	1057.74	577.568	820.879	970.671	942.318	768.252	924.958	789.489	686.274	821.237	679.313	837.396	694.506	787.756
102	689.206	1168.51	924.282	1160.16	857.777	1023.1	1091.4	953.615	1321.29	928.885	1325.52	1353.15	1289.12	1002.49	895.363	984.554	1064.3	1180.53	785.087	997.523	1640.91	956.371	694.886	925.538	830.658	1118.47	898.866	450.515	842.143	496.033	750.391	447.995	317.844	774.627	985.257	1013.65	576.777	840.554	937.47	972.626	780.061	901.183	774.44	685.798	780.058	642.429	800.431	719.322	775.282
104	673.131	1223.6	957.237	1173.85	883.546	1052.94	1117.13	947.723	1277.21	965.404	1302.81	1313.59	1252.93	988.168	879.484	990.406	1035.48	1148.44	796.75	909.109	1659.82	971.571	732.948	907.977	839.456	1109.42	888.02	475.449	855.038	522.342	764.372	445.852	361.456	791.113	998.91	1054.76	574.013	826.089	990.53	961.046	763.126	932.883	798.516	708.718	766.096	684.071	798.132	698.424	816.16
106	664.275	1223.52	930.293	1109.99	861.948	1014.94	1082.52	901.656	1229.26	969.654	1278.84	1306.5	1214.8	1015.35	886.55	968.594	1038.38	1153.09	800.873	932.836	1657.66	955.791	766.605	923.507	835.246	1047.19	869.605	485.066	845.593	495.225	755.814	468.342	339.989	808.013	960.457	1043.63	582.281	811.424	973.691	939.682	741.748	893.617	804.434	694.234	744.885	688.802	760.417	697.843	807.782
108	676.2	1194.97	963.842	1149.48	885.677	1018.33	1084.41	935.821	1280.89	933.295	1204.67	1304.17	1189.83	1043.59	872.436	979.757	1019.28	1206.25	797.548	992.219	1626.33	981.545	737.895	874.204	830.401	1080.36	874.971	489.949	863.703	529.763	753.75	458.816	331.167	813.333	977.648	1023.45	591.233	830.786	979.766	952.764	759.235	890.442	783.434	709.294	745.045	688.89	767.118	691.965	807.782
110	646.237	1203.2	963.425	1180.56	899.264	1063.58	1038.74	950.533	1273.7	957.026	1230.49	1300.1	1194.61	1028.63	883.623	964.696	1029.98	1158.26	827.484	963.859	1652.25	995.806	757.881	932.701	808.665	1128.55	844.682	489.864	840.813	502.692	763.827	437	345.956	799.88	943.967	1041.32	568.202	849.656	941.809	937.005	753.404	922.7	750.786	691.421	754.929	667.533	784.333	699.282	750
112	653.038	1178.37	936.515	1124.25	868.454	974.511	1052.13	916.718	1297.85	985.487	1138.69	1314.73	1256.47	1026.28	864.637	985.809	1051.56	1167.7	789.234	919.375	1663.69	978.435	766.471	900.43	818.29	1106.47	837.107	466.537	853.978	507.204	732.019	416.556	352.844	779.36	982.633	1020.42	591.391	834.308	944.76	948.846	751.522	928.525	778.593	678.683	756.532	680.912	724.896	683.573	757.269
114	675.659	1166.59	970.692	1128.17	895.527	1027	1099.87	913.564	1250.72	985.596	1164.84	1285.43	1235.94	1047.78	864.661	976.794	1056.99	1169.73	832.456	959.898	1676.62	973.316	748.438	923.706	830.511	1074.45	847.322	496.886	849.242	487.925	754.199	419.811	346.589	806.033	1000.46	1028.04	585.107	809.031	930.388	863.277	754.422	946.267	756.28	714.119	754.41	674.352	781.479	718.831	758.128
116	653.334	1182.94	1001.12	1095.85	883.467	1005.97	1035.94	889.287	1234.58	956.083	1147	1321.41	1226.63	1056.46	887.388	1000.5	1047.49	1195.05	802.802	954.398	1701.18	972.643	770.4	960.095	822.243	1088.79	848.95	472.809	875.038	481.458	773.859	398.449	335.678	804.88	963.767	1011.84	567.747	810.549	981.27	964.344	757.591	919.292	726.593	677.889	737.872	697.753	741.167	675.714	828.083
118	636.938	1204.55	1008.53	1114.85	889.451	999.339	1046.25	898.785	1258.14	950.897	1144.63	1281.98	1196.56	1061.78	865.453	967.713	1049.59	1160.43	810.984	956.984	1657.15	988.426	729.59	940.104	824.599	1102.24	818.164	488.456	850.049	508.483	756.808	408.99	364.322	780.687	1021.38	991.283	585.639	819.839	951.355	963.062	761.165	976.942	715.709	693.167	754.179	692.253	754.632	693.69	799.224
w/o I-Hg, KCl
time [s]	cell #1	cell #2	cell #3	cell #4	cell #5	cell #6	cell #7	cell #8	cell #9	cell #10	cell #11	cell #12	cell #13	cell #14	cell #15	cell #16	cell #17	cell #18	cell #19	cell #20	cell #21	cell #22	cell #23	cell #24	cell #25	cell #26	cell #27	cell #28	cell #29	cell #30	cell #31	cell #32	cell #33	cell #34	cell #35	cell #36	cell #37	cell #38	cell #39	cell #40	cell #41	cell #42	cell #43	cell #44	cell #45	cell #46	cell #47	cell #48	cell #49
0	2183.99	1664.72	2024.53	1320.69	561.374	1237.43	1072.16	2087.59	1876.07	702.976	708.333	1175.31	1524.13	854.914	1237.04	2301.09	2444.6	1115.18	1918	2120.19	2044.08	1424.63	1497.36	873.605	992.797	1578.05	2167.4	2913.96	1485.51	1624.05	712.827	1100.71	1656.91	917.696	545.578	573.836	1013.88	1195.83	1290.44	814.929	2374.59	1253.99	1730.26	1674.76	617.518	2003.89	1475.19	906.321	1279.68
2	2217.73	1734.42	2168.45	1344.07	554.892	1334.33	1083.48	2213.29	1938.61	773	799.542	1189.95	1766.85	887.539	1239.2	2303.51	2375.67	1168.64	2018.74	2049.19	2098.04	1414.05	1494.06	876.371	985.571	1854.71	2124.39	2922.26	1741	1644.41	743.24	1171.03	1654.41	955.79	582.672	603.698	1078.98	1243.86	1407.52	837.958	2373.41	1239.38	1718.43	1687.78	637.064	1979.79	1453.8	881.321	1335.97
4	2158.42	1836.86	2237.98	1344.54	560.013	1437.8	1123.94	2265.88	1956.99	793.171	767.5	1215.07	1871.97	914.753	1193.2	2310.37	2340.22	1135.73	2021.11	2028.93	2133.78	1426.27	1473.33	881.852	1011.9	1871.94	2118.94	2783.47	1981.24	1643.05	778.778	1295.79	1576.59	976.076	598.406	597.685	1233.15	1193.77	1394.75	838.832	2338.16	1183.78	1716.06	1615.94	655.135	1975.08	1441.36	856.218	1278.78
6	2151.12	1858.48	2270.58	1279.26	565.726	1536.62	1150.31	2250.78	1867.41	919.724	769.233	1213.17	1953.46	923.618	1206.02	2280.89	2386.44	1147.09	2034.89	2001.68	2070.19	1363.48	1432.29	864.962	979.657	1942.62	2147.68	2699.12	2188.46	1619.1	754.902	1321.69	1538.54	984.821	579.106	609.225	1286.23	1191.31	1431.76	842.592	2326.72	1203.38	1696.33	1630.21	673.573	1912.59	1413.09	864.679	1213.81
8	2109.42	1961.57	2232.65	1277.82	564.079	1599.44	1199.16	2276.46	1855.05	934.362	822.3	1197.46	2065.2	926.678	1132.37	2255.5	2311.68	1125.52	1995.5	1983.85	1987.2	1390.41	1395.6	874.4	974.149	1974.58	2178.88	2669.04	2323.89	1563.96	768.551	1408.7	1536.87	950.585	613.639	612.151	1297.2	1149.17	1444.35	817.697	2332.31	1140.71	1608.83	1641.87	736.947	1913.37	1412.27	854.814	1179.56
10	2092.7	1910.77	2249.14	1335.35	562.939	1672.09	1207.32	2351.92	1902.91	982.795	847.608	1149.68	2118.85	946.602	1103.08	2167.36	2155.26	1149.02	1949.75	1927.47	2041.87	1408.8	1416.72	869.233	975.2	2010.73	2169.93	2609.09	2459.81	1588.45	799.396	1408.03	1469.83	958.031	623.656	627.235	1311.32	1060.75	1380.9	851.017	2258.6	1095.09	1570.48	1624.53	762.044	1908.44	1418.33	876.378	1234.4
12	4014.21	3599.81	4004.05	3100.59	1507.5	3578.52	3080.47	3888.61	3760.46	2751.91	2344.74	2747.33	4021.16	2461.08	2840.4	3946.52	4032.59	2812.51	3690.93	3830.71	3887.97	3062.96	3111.04	2144.18	2360.15	3863.37	4033.37	4053.51	3400.41	3539.36	2075.26	3216.34	3310.77	2407.55	1707.98	1715.76	3149.08	2881.21	3269.64	2198.39	4046.96	2661.87	3401.19	3370.43	2020.21	3671.32	3236.24	2260.63	2816.58
14	3983.45	3649.94	3983.6	3053.41	1568.28	3645.18	3060.69	3918.09	3790.46	2902.8	2286.33	2788.91	4042.65	2452.69	2746.2	3942.6	4029.12	2813.22	3719.6	3777.33	3867.69	3078.17	3129.49	2202.19	2362.71	3873.3	4070.74	4072.79	3378.78	3492.74	2117.05	3234.37	3319.68	2313.08	1697.07	1717.24	3107.96	2798.54	3288.7	2295.02	3993.82	2575.74	3334.43	3472.38	1935.58	3706.93	3234.71	2198.4	2806.68
16	3969.77	3668.09	4007.65	3051.07	1647.26	3692.44	3091.39	3894.64	3783.05	3115.28	2364.07	2770.82	3999.01	2425.04	2661.26	3936.3	3992.64	2903.74	3689.51	3768.99	3847.74	3038.98	3053.44	2253.91	2308.45	3837.39	4044.29	4074.6	3384.84	3403.68	1998.19	3009.22	3081.48	2169.57	1693.91	1596.95	2772.8	2604.8	3034.66	2122.9	3967.92	2572.74	3369.21	3304.92	1933.6	3618.93	2950.34	2016.34	2712.67
18	3772.63	3606.45	3901.81	2815.21	1464.62	3498.69	2900.61	3863.04	3580.06	2809.33	2217.46	2503.33	3912.84	2170.72	2418.71	3798.1	3897.45	2592.71	3543.41	3469.71	3667.1	2786.26	2748.96	1938.57	2138.13	3642.34	3955.1	4011.76	3353.69	3137.47	1850.32	2829.68	2717.9	1939.55	1485.13	1437.37	2483.45	2307.12	2632.07	1942.39	3888.9	2248.15	3037.13	2929.97	1737.8	3394.02	2713.52	1903.07	2312.79
20	3402.58	3404.11	3565.6	2418.54	1181.08	3120.78	2486	3720.95	3159.77	2580.76	1821.19	2149.69	3593.87	1776.5	2020.39	3524.87	3433.64	2187.92	3248.08	3054.73	3225.5	2422.03	2281.19	1671.32	1772.36	3329.63	3736.16	3855.81	3251.68	2723.02	1534.42	2532.22	2271.84	1693.1	1396.24	1278.05	1999.2	1878.62	2313.85	1672	3482.11	1960.06	2532.86	2721.23	1599.57	3175.29	2353.57	1708.99	2262.97
22	3208.41	3282.75	3414.4	2314.11	1139.89	3015.72	2449.48	3681.49	2937.09	2547.22	1615.59	2026.33	3365.94	1729.55	1859.11	3414.59	3176.03	2105.11	3092.83	2898.99	3097.96	2273.98	2058.5	1534.79	1686.08	3081.54	3635.29	3655.4	3180.11	2540.43	1443.22	2377.24	2068.35	1607.87	1298.6	1194.44	1873.5	1857.72	2129.18	1620.9	3240.8	1759.78	2341.62	2579.66	1536.92	3001.63	2172.48	1635.24	1925.44
24	3133.72	3264.9	3401.99	2286.43	1133.14	3081.27	2479.68	3658.57	2751.84	2511.04	1611.38	1906.68	3208.89	1620.12	1736.1	3390.34	3180.32	2040.57	2966.43	2737.71	2961.82	2156.76	1959.9	1458.19	1568.91	3026.9	3526.06	3641.22	3192.83	2367.75	1388.36	2235.5	1955.4	1478.62	1188.38	1108.94	1563.55	1566.98	2027.29	1499.58	3214.26	1668.95	2250.91	2428.99	1312.1	2677.64	1953.21	1373.22	1769.96
26	2806.95	3017.59	3005.06	1934.2	1019.17	2728.42	2243.33	3516.22	2615.37	2430.39	1556.66	1756.97	2942.27	1543.93	1616.38	3146.04	2900.79	1778.09	2698.16	2526.72	2705.37	1990.38	1771.26	1377.44	1446.7	2719.02	3237.1	3338.37	3080.6	2164.61	1221.57	2050.05	1707.55	1380.88	1130.45	1060.35	1429.3	1583.17	1790.96	1350.21	3056.73	1472.1	2052.64	2271.08	1304.42	2506.79	1716.29	1300.37	1627.82
28	2588.92	2599.01	2578.64	1741.76	890.561	2400.19	1986.44	3292.79	2372.1	2337.49	1393.33	1581.03	2517.56	1378.06	1430.24	2794.02	2536.1	1505.31	2451.85	2181.07	2461.46	1791.65	1578.61	1220.79	1305.63	2179.55	2882.44	2947.85	2923.52	1912.61	1091.62	1782.45	1549.12	1231.93	942.439	854.432	1110.16	1285.93	1437.11	1200	2693.21	1282.81	1868.22	1982.46	1056.69	2170.52	1530.85	1178.2	1477.56
30	2309.88	2416.83	2396.73	1607.17	819.403	2239.33	1880.43	3080.23	2203.32	2266.81	1276.58	1511.97	2354.26	1257.76	1343.88	2594.71	2409.36	1450.91	2291.79	2071.36	2235.35	1602.9	1469.39	1140.03	1244.31	2056.42	2743.58	2716.31	2706.25	1788.06	989.738	1683.53	1429.93	1118.08	950.367	879.367	993.712	1259.43	1476.03	1138.19	2566.71	1239.06	1716.95	1862.31	1045.29	2105.66	1488.98	1143.72	1474.9
32	2247.52	2348.7	2360.12	1489.85	793.524	2240.53	1835.99	3131.44	2192.19	2344.81	1294.85	1508.3	2279.52	1218.88	1304.66	2600.26	2358.99	1409.17	2270.82	2045.42	2174.24	1598.35	1460.49	1131.43	1237.42	2066.27	2738.49	2681.88	2618.21	1798.75	1026.55	1662.65	1417.66	1081.33	933.444	877.253	932.871	1234.82	1356.26	1177.38	2547.36	1185.81	1661.34	1871.02	977.547	2093.43	1463.95	1150.46	1333.42
34	2247.67	2382.61	2288.57	1522.38	866.468	2207.56	1832.69	3137.77	2257.19	2415.83	1237.68	1489.69	2212.56	1199.25	1331.06	2578.58	2382.18	1426.57	2252.24	1992.1	2139.78	1596.86	1350.11	1180.07	1233.04	1981.32	2744.04	2639.42	2638.67	1719.46	1027.85	1670.78	1419.5	1120.53	918.617	905.343	862.008	1150.66	1361.79	1127.25	2491.3	1142.02	1679.32	1875.97	964.918	2070.36	1394.55	1196.57	1348.97
36	2182.28	2287.92	2254.56	1501.44	864.342	2208.27	1806.3	3176.04	2159.01	2466.61	1228.87	1484.61	2217.77	1187.44	1319.42	2553.83	2384.58	1322.78	2192.95	1958.36	2082.74	1590.04	1349.97	1137.84	1238.02	1837.1	2691.69	2570.58	2609.27	1710.76	1040.08	1623.48	1337.88	1116.53	887.006	876.444	806.098	1229.8	1320.89	1085.58	2479.37	1164.51	1589.14	1803.2	983.711	2080.97	1420.43	1150.1	1435.19
38	2118.57	2252.88	2199.12	1502.04	861.647	2109.02	1774.23	3173.01	2135.11	2392.95	1260.63	1546.64	2126.72	1197.95	1208.79	2522.52	2380.49	1351.22	2190.53	1862.27	2033.37	1517.13	1325.18	1127.67	1231.94	1809.43	2623.82	2538.9	2581.82	1733.26	1026.98	1591.04	1360.47	1100.96	901.772	873.951	754.47	1174.21	1281.39	1069.97	2395.75	1118.71	1610.65	1851.97	955.205	2062.87	1394.36	1150.64	1329.46
40	2113.62	2187.52	2138.13	1481.36	844.429	2114.71	1790.3	3137.97	2151.64	2471.03	1180.71	1514.03	2099.76	1116.17	1286.75	2468.57	2326.06	1282.9	2155.35	1858.78	1934.87	1505.13	1311.33	1132.21	1222.57	1821.99	2728.68	2525.77	2476.15	1692.28	982.911	1547.51	1317.2	1077.37	926.606	879.546	674.735	1124.9	1204.17	1058.5	2419.92	1051.16	1594.61	1799.73	951.31	2032.12	1359.26	1133.94	1375.19
42	2143.39	2223.22	2137.42	1508.46	851.697	2173.61	1769.18	3148.09	2112.42	2411.68	1174.49	1485.06	2008.66	1102.01	1232.47	2484.1	2417.69	1320.05	2113.8	1825.81	1890.36	1521.57	1293.88	1111.11	1213.49	1887.8	2724.61	2415.92	2432.48	1670.56	1016.47	1513.82	1333	1071.29	950.728	889.728	615.144	1115.14	1196.13	1000.83	2473.83	1045.35	1464.43	1764.76	937.813	1969.34	1326.68	1127.37	1270.34
44	2033.48	2054.95	2080.63	1460.91	846.405	2097.98	1794.69	3189.26	2148.92	2479.6	1117.93	1465.27	2006.73	1137.26	1225.75	2441	2273.6	1287.06	1980.36	1761.77	1900.74	1445.74	1253.92	1134.57	1197.37	1804.73	2690.88	2440.98	2402.1	1674.4	994.262	1485.24	1274.54	1025.96	904.639	841.256	564.364	1057.17	1138.6	1000.86	2394.25	1056.7	1534.24	1767.38	883.883	2040.04	1260.85	1149.03	1295.94
46	1989.61	2016.1	2004.77	1409.28	861.424	2077.58	1717.66	3092	2062.05	2510.54	1079.13	1458.98	1881.88	1088.87	1177.75	2346.09	2353.7	1256.61	2039.34	1788.7	1836.81	1450.28	1263.2	1126.04	1175.08	1786.62	2659.59	2363.83	2312.35	1648.91	968.729	1491.64	1266.56	1030.06	963.122	823.086	562.879	1048.17	1025.99	964.454	2377.4	1065.91	1511.18	1767.08	868.743	2015.61	1250.5	1117.6	1304.19
48	2018.45	1989.86	1897.43	1434.56	844.295	2025.56	1696.2	3092.82	2046.67	2519.52	1091.57	1475.78	1898.91	1031.56	1173.4	2310.7	2343.08	1175.05	1985.83	1724.82	1807.65	1441.8	1232.34	1076.05	1184.51	1612.16	2741.36	2303.6	2343	1646.91	954.951	1496.45	1199.82	1047.6	921.572	869.491	479.023	1101.64	1054.47	904.597	2332.75	989.314	1497.81	1801.62	862.564	1919.83	1242.75	1125.36	1268.08
50	1999.67	1949.75	1970.67	1434.12	860.768	2009.74	1660.31	3151.96	2038.62	2550.31	1079.15	1465.02	1809.71	1036.16	1196.02	2405.05	2350.55	1183.02	1956.02	1703.72	1797.88	1447.78	1236.19	1150.4	1208.95	1616.45	2761.19	2368.56	2273.7	1615.78	982.102	1418.94	1196.53	986.951	887.644	838.071	495.083	1042.91	1029.01	926.118	2320.15	1002.21	1431.95	1702.69	857.523	1873.36	1220.05	1142.65	1275.51
52	1941.93	1953.45	1959.94	1407.58	886.047	1911.04	1674.21	3010.62	2029.05	2564.98	1086.55	1498.98	1681.5	984.951	1151.65	2275.32	2322.28	1227.84	1982.79	1634.35	1738.59	1409.19	1201.34	1097.51	1162.2	1611.66	2741.72	2253.82	2313.37	1585.97	970.893	1441.82	1117.46	975.08	877.711	863.105	496.341	1038.54	1052.61	853.441	2317.6	974.109	1440.33	1702.38	840.626	1868.24	1161.61	1152.81	1278.14
54	1944.38	1906.38	1908.76	1397.76	884.116	1912.71	1653.54	2953.28	1967.1	2596.4	1108.49	1496.01	1676.38	967.796	1113.16	2314.57	2277.6	1197.15	1920.1	1572.52	1677.68	1393.94	1180.11	1101.03	1136.67	1570.65	2627.73	2197.17	2279.8	1589.3	986.604	1416.17	1111.73	933.049	922.028	880.994	499.409	1006.55	982.796	826.231	2296.02	995.314	1405.21	1688.99	821.149	1892.68	1166.69	1104.59	1290.91
56	1858.25	1865.81	1875.02	1320.41	845.739	1777.43	1548.58	2951.1	1998.43	2663.63	1204.79	1485.24	1622.44	960.559	1117.87	2241.73	2213.79	1244.49	1892.64	1513.04	1614.74	1375.41	1179.79	1101.84	1103.85	1565.64	2739.88	2205.56	2260.47	1571.24	998.044	1344	1105.06	977.969	815.933	881.969	444.515	1044.93	1027.83	838.992	2271.71	997.301	1391.19	1692	871.339	1834.58	1170.41	1144.85	1253.46
58	1822.82	1796.31	1838.65	1364.27	875.484	1747.21	1565.65	2909.97	2074.88	2644.89	1280.35	1455.21	1595.07	934.444	1098.81	2239.54	2158.79	1172.47	1853.72	1500.39	1560	1369.18	1159.26	1107.11	1113.69	1540.71	2749.7	2194.37	2197.73	1520.38	942.2	1349.52	1021.56	919.036	842.017	865.346	434.379	1016.63	924.199	841.218	2291.58	1005.36	1385.79	1679.73	817.982	1866.24	1141.93	1095.81	1222.14
60	1824.48	1861.58	1826.68	1341.95	877.947	1665.21	1563.34	2887.69	2102.84	2638.58	1454.66	1529.21	1538.96	933.635	1086.23	2172.34	2204.31	1172	1827.56	1475.01	1560.69	1351.49	1172.36	1079.49	1085.82	1482.25	2662.78	2115.83	2093.94	1539.61	942.787	1319.21	1019.94	941.281	836.244	864.593	441.371	975.066	913.959	810.584	2225.99	925.801	1295.14	1673.85	828.892	1895.48	1148.63	1142.38	1234.89
62	1805.34	1814.24	1775.63	1309.8	856.605	1616.83	1545.69	2885.34	2002.89	2646.95	1541.61	1459.09	1508.85	939.02	1111.92	2162.95	2166.84	1146.3	1803.72	1455.96	1593.33	1343.77	1158.23	1092.05	1076.69	1374.37	2718.36	2041	2086.93	1536.71	880.724	1300.07	981.297	942.116	782.928	847.466	425.098	935.917	908.546	809.462	2265.35	954.269	1341.59	1658.63	808.909	1791.52	1034.88	1111.65	1234.64
64	1792.72	1749.09	1731.25	1315.6	829.292	1640.84	1521.06	2834.97	1968.82	2667.95	1621.28	1503.58	1464.33	921.836	1073.5	2116.56	2152.32	1110.26	1767.78	1479.08	1542.62	1330.92	1130.76	1093.13	1080.88	1377.44	2765.93	2102.69	2083.6	1533.37	934.84	1275.9	971.154	891.768	813.339	860.895	409.75	918.711	876.276	814.172	2224.09	941.423	1306.02	1672.4	796.015	1840.76	1056.06	1126.47	1168.63
66	1739.7	1672.07	1659.34	1316.95	867.992	1557.08	1526.96	2791.54	1898.84	2650.87	1606.38	1478.27	1449.44	895.918	1058.37	2069.12	2187.71	1086.91	1703.96	1488.73	1487.65	1288.65	1113.19	1091.87	1075.17	1313.86	2784.17	1929.54	2070.13	1467.38	921.28	1229.08	977.41	864.299	781.489	861.241	416.485	889.579	889.122	743.151	2235.02	929.397	1332.98	1599.16	786.602	1798.73	1032.53	1118.96	1149.66
68	1798.48	1683.38	1630.37	1290.67	854.063	1494.89	1490.8	2710.35	1941.6	2619.39	1507.35	1506.85	1398.04	902.013	1051.45	2053.35	2122.13	1103.83	1722.62	1479.88	1563.34	1275.87	1099.34	1068.84	1036.05	1277.56	2679.74	2039.74	2065.4	1495.07	894.276	1241.55	962.846	899.442	791.55	825.123	381.773	881.339	865.781	743.21	2225.41	911.385	1270.17	1679.03	738.032	1761.01	1004.13	1154.72	1196.55
70	1730.25	1675.07	1571.14	1239.35	859.532	1479.62	1502.3	2711.1	1905.9	2637.7	1488.21	1504.37	1342.36	883.25	1036.59	2038.59	2070.61	1070.24	1700.5	1434.21	1489.99	1240.78	1126.07	1076.04	1028.72	1279.14	2653.71	1976.03	2045.19	1476.03	881.702	1206.35	928.287	895.866	731.067	863.5	372.909	866.521	817.464	729.189	2197.76	912.814	1232.39	1602.58	736.901	1736.61	961.055	1184.58	1175.75
72	1745.68	1564.87	1582.53	1260.14	841.416	1411.31	1450.75	2746.91	1829.83	2516.17	1550.98	1515.91	1329.82	881.178	1041.88	2008.09	2038.85	1130.17	1696.21	1366.98	1476.38	1232.7	1102.26	1108.54	1011.94	1271.77	2609.49	1941.63	2036.49	1447.48	865.733	1153.2	918.113	891.674	748.278	866.506	357.606	902.471	813.337	745.815	2237.42	930.987	1235.47	1647.31	715.202	1739.44	957.324	1078.21	1123.88
74	1707.48	1544.49	1562.61	1210.18	882.518	1303.64	1359.03	2631.82	1804.98	2549.79	1570.59	1481.6	1205.04	892.888	1002.48	2041.38	2076.39	1102.44	1658.94	1366.46	1462.83	1237.3	1066.17	1072.47	1013.89	1258.14	2673.64	1948.42	1933.72	1441.88	884.516	1177.95	876.656	899.473	773.567	870.636	380.977	880.24	815.735	704.416	2155.74	900.494	1236.07	1574.73	724.401	1672.93	900.242	1089.53	1119.49
76	1653.16	1554.6	1520.97	1183.75	858.058	1230.91	1373.76	2559.41	1782.46	2478.11	1638.72	1514.49	1227.25	879.97	964.779	1955.69	2021.54	1055.57	1586.79	1379.61	1366.58	1192.41	1054.14	1063.71	1016.46	1225.85	2673.37	1893.18	1964.76	1429.45	862.187	1124.41	878.979	875.379	755.65	859.235	352.523	799	819.811	735.941	2133.04	850.327	1184.24	1663.83	691.284	1675.8	873.236	1140.12	1143.36
78	1716.76	1486.21	1472.52	1225.57	879.095	1178	1356.88	2517.35	1829.63	2528.31	1622.75	1524.13	1175.96	865.276	964.519	1957.76	1990.34	1042.84	1550.23	1313.85	1390.96	1233.51	1051.68	1084.4	999.022	1156.04	2738.8	1894.33	1861.35	1407.37	855.742	1156.45	857.072	873.96	748.144	885.469	370.227	900.595	809.684	724.168	2062.31	843.468	1172.1	1563.92	700.944	1661.71	864.89	1083.72	1178.39
80	1674.56	1469.02	1427.5	1228.39	884.645	1169	1343.45	2536.2	1749.69	2466.91	1582.68	1527.13	1154.13	861.464	974.87	1904.81	1927.69	1081.33	1537.24	1326.42	1382.37	1203.32	971.235	1038.71	1009.4	1140.48	2668.24	1903.63	1870.55	1351.25	842.422	1114.95	827.974	859.473	744.156	917.241	370.652	813.628	759.398	706.172	2163.81	871.051	1148.57	1527.69	691.067	1640.21	874.489	1172.59	1149.64
82	1597.12	1455.57	1431.68	1157.7	906.608	1126.17	1271.55	2458.51	1752.1	2445.08	1581.85	1535.66	1116.55	855.576	967.784	1908.44	1936.83	1030.43	1552.49	1312.24	1382.85	1184.76	1005.87	1080.72	1013.45	1117.15	2682.73	1853.46	1789.02	1423.03	842.009	1141.5	799.831	855.906	790.744	953.41	339.765	790.264	804.01	678.916	2128.86	888.244	1171.99	1500.83	688.149	1581.96	877.176	1102.64	1131.56
84	1632.18	1425.33	1390.71	1182.08	897.592	1026.94	1260.87	2471.93	1761.46	2373.52	1534.26	1534.83	1094.85	819.174	968.813	1853.38	1947.35	1019.92	1542.03	1284.59	1336.38	1172.32	1025.5	1099.28	1017.75	1118.14	2682.21	1834.69	1788.9	1383.33	801.031	1096.03	805.19	843.973	763.311	944.864	366.553	773.099	821.49	665.21	2178.48	863.071	1112.57	1534.41	667.155	1583.74	867.874	1084.97	1119.62
86	1577.12	1371.75	1330.28	1126.08	877.971	1023.12	1183.12	2428.71	1731.47	2348.23	1471.64	1502.89	1068.13	840.273	952.014	1862.27	1864.96	1057.21	1505.01	1289.61	1292.49	1171.51	994.073	1060.84	1016.63	1087.74	2661.4	1827.66	1704.19	1327.41	769.951	1071.61	756.636	864.857	749.383	981.614	343.962	809.264	794.219	676.878	2131.9	816.327	1126.79	1525.48	664.409	1571.18	826.577	1136.45	1106.48
88	1501.99	1378.5	1271.07	1127.15	878.166	1009.69	1197.34	2413.37	1713.48	2368.74	1408.69	1469.84	1040.89	820.566	947.38	1856.49	1897.89	1026.45	1423.5	1258.37	1324.79	1154.79	968.696	1096.37	1010.88	1100.62	2681.45	1770.99	1611.31	1316.14	813.547	1054.91	723.328	836.513	759.778	1005.49	383.409	753.793	811.408	670.172	2102.47	870.218	1118.88	1445.24	620.956	1605.25	852.923	1134.49	1066.56
90	1489.81	1402.32	1268.62	1121.65	858.479	947.442	1150.96	2455.97	1760.95	2274.79	1399.56	1522.18	1020.15	829.599	907.942	1861.07	1914.61	1039.99	1415.04	1211.12	1276.22	1118.65	994.227	1064.6	1025.86	1091.59	2579.21	1817.26	1575.11	1293.57	797.489	1007.84	790.518	819.915	735.811	1026.28	378.75	755.107	786.827	653.824	2106.25	846.782	1070.85	1444.57	601.284	1547.42	834.319	1186.51	1038.3
92	1515.85	1319.6	1236.39	1085.12	884.379	896.317	1112.49	2359.39	1661.28	2283.82	1291.04	1501.57	955.78	828.128	915.495	1838.25	1856.99	1010.42	1445.56	1228.84	1296.81	1140	970.198	1035.66	995.873	1070.32	2608.12	1747.44	1566.06	1311.41	748.587	983.403	749.815	770.527	720.872	1019.09	381.03	764.041	787.031	655.164	2108.59	832.301	1073.45	1424.55	609.719	1574.83	808.857	1123.72	1031.03
94	1442.48	1338.87	1166.15	1069.59	879.455	875.808	1118.28	2326.05	1611.49	2260.5	1243.83	1490.55	965.035	808.53	905.885	1800.94	1852.03	1058.96	1373.35	1206.88	1318.78	1092.04	1001.91	1054.07	1011.58	1040.87	2667.66	1720.85	1591.99	1348.88	762.631	971.807	699.487	791.705	708.456	1026.87	379.159	735.231	816.612	638.861	2059.97	837.391	1029.74	1459.07	590.111	1537.01	804.912	1111.4	989.63
96	1473.31	1273.87	1213.66	1097.2	873.087	846.741	1097.69	2248.84	1529.03	2215.58	1216.88	1586.79	921.345	811.553	888.361	1706.74	1804.22	1002.82	1423.31	1171.9	1302.96	1100.02	1009.51	1071.41	1004.79	984.769	2599.21	1671.08	1542.78	1285.51	773.187	915.189	678.713	811.554	761.483	1065.01	419.394	739.355	796.694	654.13	2001.34	833.481	1033.51	1411.63	607.518	1508.45	744.566	1161.73	1032.71
98	1589.04	1328.97	1266.43	1159.2	964.411	882.433	1165.11	2349.11	1647.04	2401.06	1300.09	1614.59	962.569	870.263	958.995	1808.21	1906.58	1062.43	1517.25	1261.99	1336.73	1124.68	1050.32	1098.93	1034.01	1086.93	2842.74	1781.23	1575.13	1363.34	781.004	994.387	701.436	827.723	776.661	1054.4	433.712	723.562	885.311	673.992	2226.66	884.596	1079.36	1523.83	644.474	1585.95	816.099	1208.54	1156.48
100	1595.03	1310.15	1245.08	1112.54	956.284	881.085	1160.49	2337.34	1633.09	2322.57	1230.36	1636.2	897.616	861.336	945.014	1791.92	1848.06	1069.78	1443.49	1225.82	1269.87	1101.57	1042.43	1144.53	1030.97	953.585	2838.86	1757.17	1516.64	1370.43	838.68	973.412	722.277	815.107	796.672	1080.02	456.833	751.628	868.673	689.416	2189.83	865.763	1098	1536.25	638.05	1570.43	792.819	1224.58	1093.51
102	1547.37	1351.32	1188.29	1109.7	973.7	852.192	1076.06	2341.54	1610.39	2267.78	1222.81	1569.57	901.773	862.99	955.288	1799.73	1814.94	1051.16	1466.09	1183.97	1314.63	1144.58	991.502	1123.82	1045.94	956.869	2827.12	1797.62	1501.39	1323.34	816.2	986.643	727.021	814.549	778	1031.06	420.417	760.57	830.061	698.37	2150.42	893.558	1061.59	1504.61	606.594	1585.93	799.209	1150.72	1082.57
104	1500.72	1244.48	1172.85	1125	938.168	904.728	1063.2	2350.8	1616.53	2176.34	1214.91	1605.01	846.11	828.599	923.923	1756.5	1848.23	1056.63	1424.12	1173.65	1300.12	1134.19	994.595	1129.86	1066.77	876.2	2857.64	1832.71	1494.42	1327.34	765.778	939.777	684.308	821.674	768.811	951.086	438.992	735.273	844.51	681.21	2124.86	863.096	1063.3	1522.22	587.073	1575.78	740.445	1155.94	1045.66
106	1469.38	1280.69	1118.82	1151.61	961.558	921.107	1029.82	2297.03	1606.86	2236.29	1203.76	1610.85	854.588	868.836	920.582	1727	1773.61	1074.86	1429.56	1185.96	1246.95	1091.22	1025.56	1145.22	1042.73	873.415	2842.06	1757.76	1452.73	1359.22	794.538	957.639	664.246	829.286	731.072	970.596	436.076	710.298	885.092	673.681	2171.45	869.096	1051.34	1494.88	602.763	1528.55	765.143	1225.9	1030.42
108	1533.24	1259.18	1089.7	1092.96	963.326	921.344	1018.55	2278.53	1573.54	2126.52	1211.7	1601.42	800.686	878.322	946.894	1718.81	1804.06	1064.32	1392.76	1186.46	1261.84	1098.91	990.34	1110.97	1022.04	843.7	2838.48	1769.62	1400.67	1335.44	790.093	929.748	637.995	833.348	735.961	907.46	430.333	706.942	857.031	694.542	2156.39	858.75	1058.34	1464.94	585.468	1481.58	739.159	1220.94	1032.83
110	1562.72	1188.92	1090.85	1078.2	916.513	927.335	943.77	2238.68	1525.45	2046.04	1176.68	1630.06	813.208	872.27	903.577	1704.88	1822.17	1087.75	1416.98	1160.61	1246.6	1073.35	1000.18	1118.94	1010.44	758.831	2903.14	1754.92	1345.56	1344.63	744.613	911.029	667.923	803.777	720.383	889.843	427.462	746.306	863.255	661.975	2144.36	853	1016.15	1491.57	577.48	1483.17	761.522	1279.19	1040.78
112	1462.02	1191.73	992.063	1117.87	943.379	915.982	928.297	2209.81	1575.43	2050.95	1084.7	1613.84	785.62	819.234	885.716	1697.91	1770.24	1084.4	1395.17	1135.08	1245.4	1046.05	975.061	1100.32	973.381	749.577	2807.93	1742.51	1310.86	1277.67	774.804	864.769	647.369	745.112	735.689	837.71	472.955	738.769	847.954	682.908	2117.2	867.045	1031.49	1439.48	565.187	1433.11	746.522	1193.72	1071.55
114	1467	1196.81	993.603	1068.99	928.218	959.045	930.487	2211.57	1557.62	2023.94	1041.67	1639.38	765.722	868.931	876.202	1661.82	1833.74	1059.23	1380.87	1167.13	1155.73	1069.67	1009.94	1097.56	994.213	696.3	2800.26	1681.94	1281.68	1296.65	779.138	861.227	615.544	765.415	739.183	813.744	428.212	721.074	856.372	680.08	2070.64	851.321	1005.77	1464.95	553.395	1491.58	708.868	1164.16	1033.15
116	1423.6	1183.55	964.54	1104.82	937.292	982.375	912.479	2178.06	1503.15	1955.01	929.775	1606.89	758.024	807.408	879.101	1617.03	1779.26	1074.16	1383.88	1103.22	1155.45	1030.73	959.506	1097.04	994.622	686.008	2857.07	1725.99	1221.5	1336.98	758.427	876.828	600.985	764.29	728.067	771.012	440.129	660.86	848.133	651.029	2082.89	878.878	1022.52	1425.01	556.977	1412.74	709.934	1179.33	1004.41
118	1400.22	1193.18	966.671	1014.95	982.568	982.888	858.706	2144.35	1525.63	1981.34	867.317	1678.72	767.984	841.602	916.25	1626.08	1764.56	1073.42	1338	1130.12	1141.99	1017.24	971.692	1075.89	959.619	694.069	2795.18	1757.29	1169.82	1328.67	805.409	896.929	603.579	791.772	735.972	745.67	481.167	689.355	863.719	652.824	2078.86	813.333	1044.63	1446.43	533.357	1418.13	665.753	1225.83	987.487
I-Hg, KCl
time [s]	cell #1	cell #2	cell #3	cell #4	cell #5	cell #6	cell #7	cell #8	cell #9	cell #10	cell #11	cell #12	cell #13	cell #14	cell #15	cell #16	cell #17	cell #18	cell #19	cell #20	cell #21	cell #22	cell #23	cell #24	cell #25	cell #26	cell #27	cell #28	cell #29	cell #30	cell #31	cell #32	cell #33	cell #34	cell #35	cell #36	cell #37	cell #38	cell #39	cell #40	cell #41	cell #42	cell #43	cell #44	cell #45	cell #46	cell #47	cell #48	cell #49
0	1671.18	1257.11	1431.23	1358.91	1155.72	1819.34	1094.73	1538.87	1232.72	1164.4	991.218	1459.09	1097.46	1182.6	896.857	1296.4	883.888	659.181	736.272	760.555	1533.31	682.434	1034.71	1224.69	1102.78	953.012	1723.77	1141.09	919.139	1100.19	1497.64	767.406	987.741	776.321	627.679	470.994	804.071	1070.74	1070.85	1217.18	798.538	732.519	868.131	1019.58	465.676	1374.64	949.624	1262.06	801.8
2	1652.81	1293.97	1452.03	1365.98	1190.89	1797.05	1100.49	1467.94	1252.17	1106.8	1033.23	1376.1	1113.39	1212.24	892.278	1280.93	821.683	682.929	735.207	752.027	1532.23	682.919	1100.09	1206.51	1100.65	932.731	1749.11	1165.94	894.617	1132.77	1448.29	767.58	997.253	805.292	638.333	452.313	786.219	1073.87	1086.14	1192.79	823.657	673.438	846.187	968.217	485.127	1349.88	969.152	1227.95	791.491
4	1580.21	1238.45	1427.15	1329.4	1133.89	1708.07	1107.26	1451.57	1236.52	1075.24	1055.97	1357.51	1061.72	1165.41	866.411	1275.75	823.879	652.795	735.763	754.336	1524.21	715.62	1088.62	1116.67	1068.22	902.284	1779.82	1128.4	854.672	1072.29	1463.67	756.601	1019.91	775.908	600.975	458.574	786.188	1019.19	1072.31	1213.92	803.881	693.136	821.744	1010.73	480.684	1302.12	907.188	1240.11	716.939
6	1598.86	1231.9	1391.78	1353.71	1125.08	1697.08	1049.45	1392.97	1218.7	1037.25	1074.26	1340.52	1054.08	1165.94	843.535	1226.31	832.951	685.476	708.16	720.991	1479.22	656.968	1113.21	1163.5	1017.89	888.529	1763.15	1128.88	823.061	1091.64	1436.17	717.434	964.158	782.171	629.111	472.165	763.362	1012.76	1019.43	1184.34	798.957	665.265	839.287	1010.38	470.191	1273.47	903.927	1216.85	687.921
8	1601.23	1218.44	1407.67	1324.53	1092.82	1599.29	1023.5	1349.64	1223.4	1008.58	1064.94	1335.6	1038.46	1140.37	831.352	1212.98	798.183	656.233	705.296	669.709	1494.03	673.208	1088.35	1079.78	978.215	874.292	1725.75	1127.04	800.528	1035.49	1432.52	724.49	970.268	834.742	578.877	462.182	732.429	997.049	987.088	1176.41	791.452	647.642	816.54	961.8	475.816	1286.61	895.048	1214.66	613.206
10	1569.1	1171.07	1355.66	1291.32	1073.79	1576.24	1033.18	1273.26	1185.82	976.331	1034.07	1305.02	1010.11	1152.83	801.726	1196.61	759.701	670.876	706.533	716.855	1516.82	684.502	1109.91	1082.85	939.646	845.719	1744.22	1200.38	824.472	984.8	1415.64	725.699	979.923	796.883	587.519	507.46	738.746	972.059	963.069	1125.43	833.005	601.16	833.284	941.75	482.265	1310.17	921.582	1175.81	609.527
12	2808.12	2221.91	2591.44	2456.44	2047.69	2789.82	1952.46	2459.5	2263.42	1838.39	2091.35	2365.36	1899.15	2043.46	1540.95	2252.06	1483.25	1376.82	1371.94	1363.54	2730.41	1468.4	2162.07	2066.51	1779.26	1620.08	3147.27	2244.22	1653.94	1915.63	2667.66	1537.24	1851.93	1610.6	1190.28	1094.66	1427.65	1828.05	1803.79	2080.39	1679.22	1223.46	1583.83	1896.56	1029.5	2437.38	1830.33	2205.49	1158.08
14	2713.09	2087.67	2502.99	2369.54	1962.86	2822.38	1921.87	2318.94	2267.44	1847.92	2040.19	2381.55	1840.8	2035.04	1557.32	2228.01	1445.52	1337.05	1389.08	1384.49	2764.01	1399.33	2139.32	2046.07	1890.38	1628.83	3185.44	2236.28	1546.17	1957.08	2649.17	1424.28	1810.94	1543.37	1085.37	1081.13	1475.51	1831.57	1789.44	2096.88	1617.5	1200.67	1598.3	1764.86	1003.93	2397.02	1724.16	2232.9	1115.35
16	2682.07	2075.73	2408.64	2396.92	1914.93	2674.82	1890.94	2192.12	2272.85	1711.18	2098.56	2312.46	1844.2	1970.47	1486.6	2207.79	1395.08	1365.8	1272.07	1366.33	2702.64	1502.66	2170.12	1945.2	1760.25	1470.41	3009.32	2102.33	1464.66	1703.6	2339.74	1370.92	1685.56	1406.25	991.864	1011.09	1251.89	1613.49	1540.94	1797.53	1412.44	1019.6	1416.44	1575.89	875.343	2100.09	1506.85	2007.23	924.509
18	2451.15	1809.05	2085.91	2040.1	1687.32	2418.73	1640.12	1859.88	1980.12	1488.47	1862.79	1973.15	1606.48	1819.56	1332.63	1936.86	1268.36	1197.21	1199.69	1106.82	2400.64	1305.14	1930.12	1747.42	1566.72	1384.64	2864.33	2083.47	1440.04	1663.76	2324.83	1218.57	1539.65	1251.13	939.086	921.773	1255.01	1547.56	1525.13	1760.06	1417.97	1028.17	1317.32	1487.55	881.387	2051.65	1535.62	1916.1	871.012
20	2182.47	1520.25	1800.4	1792.75	1457.03	2073.45	1424.25	1598.76	1681.19	1246.95	1623.2	1718.2	1378.84	1557.41	1158.61	1675.81	1056.3	1023.67	1002.86	962.636	2105.33	1178.92	1723.1	1460.3	1293.06	1159.46	2495.85	1805.89	1113.01	1358.47	2032.74	1158.94	1346.86	1094.38	803.716	823.625	1055.1	1391.56	1279.73	1535.99	1251.7	866.951	1157.42	1291.38	743.387	1835.3	1276.26	1660.74	777.067
22	2150.86	1475.8	1769.62	1699.25	1505.39	2040.95	1421.37	1487	1673.59	1249.85	1626.9	1715.3	1309.62	1584.13	1118.31	1539.5	963.366	955.871	893.988	903.964	2126.52	1061.41	1579.43	1402.42	1235.44	1068.54	2391.74	1723.28	1092.38	1276.88	1875.49	1071.24	1255.34	1016.75	753.877	784.432	990.335	1209.54	1212.36	1447.25	1100.24	819.494	1069.06	1189.75	713.397	1717.22	1243.01	1568.39	724.012
24	1912.95	1255.54	1494.81	1543.22	1305.6	1772.38	1174.56	1318.46	1428.45	1096.86	1470.16	1463.97	1166.62	1399.91	987.624	1471.91	889.92	908.467	856.663	812.8	1819.01	1003.37	1491.26	1291.87	1162.14	982.845	2247.38	1587.38	990.222	1144.06	1757.77	1007.32	1155.77	906.292	639.642	737.653	888.513	1175.64	1066.06	1307.46	1031.47	747.099	977.048	1102.46	641.934	1581.53	1095.42	1476.69	648.279
26	1779.86	1115.58	1337.18	1406.44	1186.07	1569.16	1055.92	1179.5	1331.66	1026.62	1361.56	1333.69	1071.39	1327.91	889.28	1313.29	811.799	878.776	783.343	712.736	1715.47	908.683	1411.66	1212.94	1068.98	886.506	2133.23	1553.91	879.75	1096.97	1645.04	906.986	1078.8	793.554	613.531	677.739	814.277	1056.52	972.685	1169.44	943.243	657.914	905.152	1032.33	595.032	1493.28	1043.35	1400.89	581.788
28	1618.7	1029.96	1208.31	1255.61	1098.24	1436.72	955.755	1122.6	1241.1	927.37	1319.96	1203.56	945.355	1216.75	813.504	1209.16	707.371	788.038	706.077	638.991	1564.96	832.774	1327.87	1092.5	980.514	802.863	1956.09	1407.69	779.767	984.2	1490.14	805.168	983.818	710.204	528.79	601.761	742.156	967.389	862.463	1104.73	872.7	580.049	823	953.358	526.929	1363.16	982.539	1330.47	529.515
30	1610.14	1004	1191.5	1260.46	1074.71	1423.27	966.958	1078.68	1221.28	930.63	1309.85	1167.36	938.522	1170.06	794.896	1157.62	721.058	795.019	731.071	612.427	1579.87	861.742	1304.26	1018.73	952.819	795.231	1938.93	1428.76	778.589	915.222	1503.8	800.958	978.979	711.192	488.802	615.403	734.679	983.615	815.12	1092.55	898.157	586.895	815.512	888.733	541.907	1336.78	976.685	1314.12	494.133
32	1598.93	988.879	1098.19	1218.25	1055.97	1407.02	929.731	1050.77	1177.79	868.195	1308.32	1168.49	931.007	1183.96	781.287	1176.09	678.888	785.486	714.225	600.236	1548.58	836.706	1377.96	1011.24	1001.98	770.968	1969.51	1423.4	762.583	883.411	1519.09	810.161	976.923	694.75	530.259	619.153	719.089	923.542	778.954	1082	864.176	547.333	814.173	855.508	531.483	1356.43	938.497	1314.66	514.139
34	1567.44	953.073	1062.98	1243.2	1093.42	1351.48	929.898	1055.2	1200.29	861.623	1313.84	1184.59	900.315	1177.99	767.376	1183.2	669.147	792.71	664.201	590.955	1571.5	877.357	1344.07	995.947	1005.52	731.708	1929.13	1422.85	741.144	926.622	1491.42	829.098	971.247	654.933	449.37	620.403	723.013	918.198	767.981	1049.65	824.838	558.772	769.512	847.258	540.525	1346.48	974.012	1279.3	501.036
36	1551.14	915.996	1041.44	1232.01	1032.88	1308.93	879.727	1018	1174.85	885.883	1275.32	1082.42	881.855	1153.18	742.828	1164.72	665.214	827.043	691.953	611.782	1553.94	826.719	1350.52	927.992	974.097	702.825	1962.69	1456.44	716.456	952.233	1448.67	793.671	918.429	615.829	473.185	651.557	717	928.878	721.727	1062.28	801.371	553.735	785.111	881.15	536.355	1343.3	915.703	1292.94	513.048
38	1508.97	922.984	1019.58	1170.17	1046.6	1294.87	901.968	1011.65	1169.85	895.727	1254.51	1097.68	886.467	1152.74	746.661	1155.48	659.304	822.319	670.84	597.6	1558.35	813.751	1330.54	906.955	982.306	736.404	1942.61	1446.41	718.633	897.756	1454.99	811.545	903.61	579.367	495.494	600.449	698.223	874.479	722.481	1073.81	807.905	575.549	773.73	889.883	559.725	1331.96	917.145	1284.18	508.285
40	1508.31	863.024	978.547	1165.78	1015.68	1229.02	871.634	950.043	1111.01	915.916	1285.79	1041.39	852.866	1119.56	714.43	1120.16	653.268	809.348	679.71	606.491	1551.15	818.973	1335.92	913.606	949.625	684.865	1917.92	1474.63	693.239	931.244	1488.22	824.392	884.128	537.971	458.383	644.028	701.884	869.215	677.315	1004.03	813.076	582.278	756.657	837.7	529.404	1284.98	917.115	1243.93	502.382
42	1489.47	871.915	957.604	1108.87	1021.9	1190.91	851.333	928.087	1104.88	870.266	1280.85	1034.33	869.96	1139.82	718.633	1088.23	647.098	801.505	645.828	582.418	1491.72	804.71	1334.47	912.356	950.118	679.705	1898.61	1511.08	658.517	890.078	1388.63	804.748	890.202	513.704	467.58	621.83	691.406	873.434	637.088	995.669	815.029	518.926	748.495	817.108	522.385	1319.26	932.703	1213.59	475.491
44	1504.89	786.915	962.916	1138.73	962.833	1187.51	854.935	909.26	1114.26	878.955	1275.91	1017.21	840.319	1129.33	699.437	1077.56	636.424	854.281	640.521	603.764	1546.38	792.973	1308.12	881.273	926.59	655.345	1868.29	1489.5	670.594	824.522	1400.68	813.308	850.929	507.35	452.877	607.966	692.415	868.017	646.884	1011.05	756.095	539.747	719.363	785.317	520.664	1284.32	884.703	1262.01	494.303
46	1467.12	809.271	922.558	1123.31	976.24	1174.9	849.287	862.135	1084.12	835.37	1266.61	1027.63	861.315	1123.92	678.304	1087.26	637.554	824.162	624.728	598.036	1524.85	757.335	1319.07	900.697	926.292	636.81	1884.55	1471.21	631.6	841.6	1376.81	810.357	840.69	494.188	468.531	596.682	690.871	851.25	612.347	980.503	753.314	527.753	744.869	744.767	524.042	1271.69	891.091	1218.84	432.945
48	1481.51	824.684	860.309	1109.33	931.24	1146.2	857.764	859.005	1105.82	836.266	1249.94	992.417	876.764	1120.22	694.954	1065.29	614.866	788.29	654.266	581.618	1484.15	755.959	1303.35	865.447	937.201	626.953	1824.92	1469.6	642.139	852.333	1377.65	800.07	835.146	450.75	481.383	618.222	693.129	818.257	622.407	975.538	752.281	535.42	736.834	714.158	528.65	1273.03	929.127	1226.79	438.703
50	1466.45	797.146	825.73	1082.11	967.734	1169.57	846.032	842.12	1046.92	818.396	1247.81	977.875	846.17	1119.7	649.572	1028.11	632.781	803.424	628.846	544.509	1484.31	743.204	1233.51	892.136	889.542	618.83	1830.52	1434.69	605.956	857.367	1378.91	781.413	815.503	445.325	405.716	572.176	665.268	821.378	587.028	938.036	749.086	486.352	706.353	695.067	529.167	1233.83	902.685	1175.45	435.103
52	1470.38	769.202	822.621	1054.75	958.932	1076.3	851.718	804.692	1048.21	839.539	1201.83	941.245	864.098	1076.63	657.863	1035.81	600.688	829.019	624.077	613.618	1479.94	725.344	1264.57	858.038	849.965	614.415	1800.18	1372.81	589.533	824.878	1316.31	802.448	801.292	445.092	450.815	548.949	642.973	807.389	570.352	951.734	702.7	497.753	690.201	704.442	515.645	1226.4	878.964	1174.32	405.715
54	1430.37	749.105	813.453	1030.1	911.036	1060.81	836.903	799.817	1069.45	864.253	1208.88	930.12	825.518	1083.92	643.046	1055.62	580.996	775.195	647.964	541.7	1479.78	685.385	1271.92	833.667	888.396	597.76	1769.38	1369.62	565.306	759.678	1334.78	796.615	778.577	445.079	410.272	574.443	662.339	801.486	555.671	934.189	684.952	469.642	676.581	687.267	534.826	1234.92	897.503	1154.47	454.515
56	1388.14	742.045	764.684	1040	878.599	1047.02	793.014	782.779	1021.42	835.552	1188.29	915.297	819.957	1085.61	640.222	975.326	571.777	814.195	610.994	521.573	1491.69	699.995	1293.2	837.311	888.021	590.444	1720.19	1370.81	578	760.456	1363.1	822.14	770.869	443.704	408.728	529.688	620.96	784.955	544.162	935.834	712.343	502.617	680.215	694.325	523.537	1232.33	884.406	1131.04	412.709
58	1367.84	736.619	754.056	985.684	823.135	1015.54	858.639	768.529	1048.44	814.675	1187.71	889.766	819.047	1069.45	631.637	978.319	566.272	810.067	598.426	536.609	1448.93	666.597	1271.54	755.273	868.91	542.213	1734.83	1343.36	562.572	796.733	1339.66	779.238	749.878	406.988	375.074	546.761	626.031	750.84	514.176	897.757	676.033	516.821	678.121	663.775	521.245	1186.21	917.303	1161.59	431.521
60	1327.62	714.636	732.263	991.015	862.078	974.496	843.593	728.394	1034.46	815.5	1174.86	895.854	824.29	1069.2	632.27	964.221	548.165	804.081	579.314	534.009	1437.72	664.271	1281.48	770.606	863.542	581.909	1693.08	1335.3	532.706	791.111	1294.39	769.811	769.512	418.696	429.543	502.023	605.246	753.771	510.185	884.84	673.348	519.512	645.983	657.55	532.826	1183.48	896.394	1065.78	405.236
62	1364.23	669.733	724.161	996.669	856.359	1018.3	800.995	724.101	999.671	779.175	1115.51	881.318	805.217	1009.47	625.911	979.144	536.603	786.71	576.87	552.373	1424.13	648.385	1236.53	759.167	877.736	563.453	1679.94	1406.43	583.372	813.156	1286.21	798.839	728.949	418.571	412.086	516.199	607.598	744.059	510.736	876.627	669.381	513.747	645.938	639.967	512.147	1172.09	889.321	1063.29	443.885
64	1346.76	644.66	699.765	976.382	830.734	1020.1	811.884	740.356	1008.18	778.773	1125.27	893.62	829.873	1016.08	627.896	989.239	557.143	770.586	580.183	569.245	1439.62	655.054	1267.38	734.121	891.639	588.48	1685.65	1325.7	536.872	790.1	1294.9	764.601	723.601	418.863	381.531	518.903	584.491	731.576	498.454	868.775	647.605	504.352	623.235	632.95	497.056	1173.94	857.673	997.724	402.376
66	1335.11	598.644	695.309	932.654	787.88	970.578	824.602	708.284	987.872	787.084	1157.18	867.885	788.507	1025.2	600.887	966.204	530.5	768.938	592.592	551.064	1400.49	642.724	1219.85	730.788	851.319	558.155	1628.83	1327.64	585.483	769.156	1282.33	803.622	693.429	398.042	384.556	501.659	579.232	704.979	476.514	837.775	620.648	469.66	626.45	625.925	511.895	1148.68	884.642	1053.96	415.552
68	1341.79	584.879	664.175	928.243	768.5	946.68	799.157	701.197	974.299	775.325	1122.32	818.083	822.576	991.165	601.846	967.663	518.232	720.076	556.456	571.882	1412.8	610.1	1255.53	743.788	863.083	550.968	1635.78	1346.57	532.006	745.922	1253.75	813.175	704.405	406.117	400.37	528.989	599.058	721.688	491.593	848.095	610.519	481.167	604.502	609.85	527.098	1162.8	866.291	977.734	384.794
70	1363.93	585.858	641.818	925.548	756.438	895	797.343	708.139	982.632	727.721	1152.44	825.443	790.072	993.993	582.491	964.481	539.174	747.81	576.485	576.6	1423.01	630.14	1244.6	677.432	875.451	533.956	1584.42	1331.47	539.183	739.389	1249.54	749.399	712.598	398.354	404.37	523.71	572.763	689.458	465.866	841.669	594.643	451.167	601.533	625.4	513.164	1160.09	854.927	913.734	421.97
72	1334.72	565.915	636.947	924.298	706.141	892.473	768.843	684.808	967.026	717.851	1142.49	822.12	802.069	986.3	589.061	944.253	528.629	750.605	562.858	548.991	1426	606.357	1225.2	748.985	852.632	521.614	1562.28	1279.78	502.311	745.322	1272.86	783.923	688.595	407.033	408.926	517.216	587.893	705.076	475.556	816.828	575.729	460	596.412	604.133	507.243	1124.43	872.218	930.635	421.564
74	1310.69	546.348	660.842	890.173	707.531	893.738	791.838	668.817	951.679	726.351	1164.82	809.651	805.025	981.879	603.641	907.853	501.174	744.205	560.006	539.191	1346	593.407	1205.25	681.985	833.361	542.982	1537.8	1264.43	526.2	729.733	1253.96	796.07	681.095	401.325	434.568	509.818	564.496	693.483	462.528	798.97	546.362	442.846	618.533	567.375	505.713	1127.74	840.697	880.37	428.848
76	1312.62	534.717	640.565	888.739	730.021	826.766	788.94	671.322	973.786	699.37	1124.4	793.604	793.471	971.388	586.265	902.796	503.504	738.786	551.858	555.691	1393.6	594.769	1230.16	720.25	869.819	529.146	1483.97	1251.99	485.222	764.222	1235.86	798.888	689.435	416.288	371.617	497.648	605.571	683.392	471.819	803.243	578.924	468.272	588.007	585.808	512.547	1136.89	859.527	866.995	429.879
78	1317.74	533.089	639.33	870.632	734.01	826.27	780.269	703.183	951.261	672.455	1184.38	773.573	773.627	956.85	566.276	894.418	506.522	739.362	535.84	579.245	1376.44	616.348	1214.45	710.174	851.639	528.102	1491.82	1204.24	488.311	739.422	1228.66	765.42	662.598	404.137	368.63	536.392	584.299	680.184	475.88	783.828	530.571	442.914	597.796	595.983	501.199	1116.41	826.061	864.844	431.315
80	1299.15	538.316	644.284	901.537	716.901	799.996	770.458	681.303	926.761	687.877	1128.88	789.359	792.605	958.894	559.357	919.947	486.585	753.305	514	560.573	1365.67	597.864	1196.88	684.182	833.924	525.509	1468.25	1192.27	511.044	699.533	1222.13	804.965	679.92	400.938	375.778	510.216	586.723	684.417	456.319	775.817	536.448	444.173	606.294	578.142	497.941	1086.9	844.788	864.813	416.715
82	1261.05	509.219	635.975	899.018	687.823	805.781	745.569	685.635	941.184	693.065	1098.55	788.099	806.543	965.425	580.613	922.46	489.08	727.776	558.473	573.091	1353.59	626.869	1194.23	645.144	867.896	516.52	1479.9	1154.2	493.083	668.567	1215.65	767.713	639.321	385.767	373.556	511.188	584.469	693.184	465.412	780.089	571.067	460.537	584.55	551.992	483.083	1110.19	860.697	782.052	413.388
84	1287.35	510.417	622.544	875.592	706.516	801.719	728.208	677.827	950.085	679.786	1126.46	754.875	788.199	926.238	567.352	884.646	474.929	761.333	560.609	549.809	1359.26	631.167	1200.42	654.742	864.854	502.576	1438.64	1159.51	488.439	716.167	1179.12	762.741	658.432	406.087	425.099	499.227	575.147	654.149	464.389	744.959	530.324	463.123	576.872	581.325	510.625	1119.48	852.467	796.089	418.242
86	1243.27	475.389	599.561	885.338	689.885	795.098	719.44	645.981	947.88	681.032	1083.13	810.542	790.681	951.264	558.535	896.954	476.897	766.962	543.107	528.691	1370.88	634.471	1180.72	661.583	874.125	509.599	1436.28	1112.43	497.222	702.933	1168.81	747.608	652.542	424.633	400.963	499.977	578.42	649.517	452.236	746.615	528.781	462.667	573.837	547.808	505.819	1093.52	856.945	777.406	406.212
88	1238.33	487.899	642.902	850.96	675.589	804.102	755.157	646.471	926.547	646.006	1079.48	755.469	828.438	923.967	559.828	871.298	508.08	783.71	529.308	529.136	1368.44	624.24	1161.45	647.22	851.063	510.015	1395.44	1074.88	462.194	715.089	1195.17	796.797	650.515	420.196	428.79	510.438	580.982	658.91	453.37	764.26	530.233	422.475	572.073	526.558	493.301	1106.81	830.158	722.547	415.315
90	1255.24	502.312	601.467	853.592	690.141	806.219	732.926	663.5	944.91	628.117	1076.04	741.036	770.388	881.612	551.478	850.253	468.777	781.348	550.917	529.927	1367.42	647.253	1159.15	620.174	843.729	499.696	1339.75	1062.82	494.933	662.4	1168.28	796.182	663.464	414.883	400.259	534.847	564.982	633.201	476.037	740.166	500.895	424.056	549.419	528.308	487.811	1095.52	843.2	713.354	434.8
92	1256.68	496.87	604.151	833.327	651.87	819.648	710.926	618.207	903.932	631.545	1031.08	770.734	804.572	911.245	552.661	845.411	470.933	787.848	530.42	525.209	1338.06	654.136	1149.49	648.735	837.458	524.711	1332.55	1035.86	478.95	693.756	1154.38	802.196	653.42	405.387	447.617	512.415	568.067	631.538	464.204	721.349	481.095	451.494	571.239	547.042	511.375	1081.24	813.552	697.219	470.812
94	1236.81	459.162	587.077	817.29	664.818	802.711	725.324	619.096	915.013	637.065	1032.82	722.823	803.101	889.905	540.887	834.537	490.585	814.1	510.893	521.091	1384.89	644.43	1171.96	626.348	896.958	513.406	1294.77	1008.12	503.406	666.967	1130.36	794.042	642.801	426.625	418.099	508.222	558.763	646.83	440.31	727.994	474.562	403.432	549.298	478.883	521.404	1076.66	822.376	696.042	481.018
96	1259.95	469.745	590.923	812.276	666.922	775.492	689.718	593.99	911.274	593.006	1036.58	741.807	810.047	854.19	533.687	843.989	479.451	842.386	513.716	535.418	1350.73	622.131	1158.24	624.189	820.229	496.661	1309.37	944.218	472.556	644.5	1137.69	801.483	633.217	410.833	397.185	503.028	540.674	604.288	439.389	708.574	479.452	422.13	552.187	489.208	497.706	1046.03	831.782	697.948	487.248
98	1254	470.607	598.189	834.213	656.026	787.297	687.944	603.899	926.466	603.422	1033.43	726.281	787.268	859.527	548.911	831.765	475.29	837.738	531.941	479.809	1336.08	607.258	1128.79	618.273	857.34	505.316	1249.63	928.685	493.506	691.556	1125.08	775.042	624.429	441.863	392.284	512.852	583.183	604.271	446.37	679.408	466.924	420.741	575.81	490.442	497.64	1046.14	822.903	650.62	466.327
100	1224.69	473.623	607.828	823.827	669.375	779.969	678.213	609.462	916.91	626.968	977.364	689.339	774.678	850.088	532.865	859.614	461.692	835.981	532.994	509.164	1322.99	655.321	1117.98	600.72	848.465	498.909	1241.6	904.542	480.222	687.378	1113.58	795.909	589.732	434.55	441.062	533.068	557.558	601.264	446.296	702.55	429.69	419.679	578.512	449.842	494.083	1058.35	821.782	662.224	482.739
102	1216.97	457.182	604.674	781.423	648.245	793.789	678.88	618.563	902.051	583.084	1000.13	737.495	788.714	856.33	528.626	838.698	468.21	857.119	523.74	509.691	1332.06	597.778	1100.57	593.106	818.285	487.567	1221.33	868.412	499.672	652.6	1105.63	781.217	591.018	435.738	393.358	498.216	567.455	628.045	457.486	711.343	446.214	403.747	550.152	453.5	495.89	1025.64	813.333	671.542	470.715
104	1214.13	450.534	591.137	799.154	652.583	790.688	642.292	598.048	915.278	586.175	971.698	741.188	773.899	844.516	540.42	813.975	451.71	872.01	501.503	501.164	1338.56	583.67	1133.74	615.909	777.16	497.62	1164.96	842.259	477.728	691.867	1123.5	787.049	577.58	447.433	422.123	516.778	546.554	593.503	465.773	686.136	438.919	397.926	578.661	447.483	490.76	1023.3	802.479	663.344	454.788
106	1169.49	464.927	589.989	755.868	618.938	773.188	622.565	604.553	909.679	557.74	957.72	724.87	759.438	805.418	529.226	823.218	455.442	867.314	508.243	494.682	1312.25	617.425	1085.26	585.621	791.84	513.772	1183.69	821.773	458.989	669.756	1086.63	808.448	580.527	406.071	411.185	512.966	535.344	615.101	457.292	680.402	425.481	406.123	534.128	452.85	499.757	1030.05	842.206	646.214	445.636
108	1208.27	442.709	590.807	774.662	630.615	775.777	642.671	564.635	916.372	533.396	945.929	692.99	784.743	831.597	531.37	802.484	484.112	876.238	503.107	495.1	1343.67	610.733	1120.42	594.174	828.278	514.272	1170.98	784.06	448.411	675.911	1078.99	767.986	589.911	406.988	393.975	492.085	541.179	584.542	449.546	639.148	441.114	385.099	569.349	442.867	466.36	1028.18	808.097	605.755	443.582
110	1198.75	440.992	588.509	755.625	653.714	788.203	612.616	601.726	927.282	546.24	920.969	735.589	796.42	822.095	527.689	809.095	461.942	886.657	509.58	522.173	1297.57	609.149	1128.52	576.788	782.528	492.661	1108.62	775.097	448.367	662.456	1081.38	802.86	586.604	419.242	441.704	491.25	546.585	588.278	445.236	653.822	425.419	420.142	558.412	426.208	461.243	1019.24	782.194	652.526	445.479
112	1183.34	412.518	592.025	747.176	615.568	815.496	603.769	612.399	950.274	560.825	911.04	736.104	777.272	797.791	550.374	806.095	460.08	868.71	535.787	482.727	1303.68	582.955	1090.93	581.311	785.569	513.392	1121.65	779.62	448.133	659.311	1107.59	801.203	573.411	415.75	449.407	524.869	525.433	577.163	445.352	656.278	408.51	402.42	583.336	443.725	454.809	1012.43	783.982	605.589	468.812
114	1199	417.453	600.056	733.963	632.13	768.156	595.856	586.178	940.543	586.325	877.849	697.51	789.08	822.982	527.135	809.242	465.482	824.733	484.237	481.755	1308.93	574.986	1062.66	581.833	793.229	512.193	1103.63	767.838	460.106	643.289	1046.35	782.951	573.205	411.329	451.852	510.261	526.098	597.417	452.963	618.065	411.062	414.006	563.775	425.808	477.645	984.324	761.042	610.729	443.739
116	1138.8	414.291	589.811	731.706	671.896	745.465	576.333	561.952	915.321	549.805	839.822	714.964	794.38	823.842	536.039	804.396	460.152	873.738	485.503	490.3	1267.09	579.475	1100.44	577.75	821.451	495.158	1074.37	710.889	464.794	633.156	1125.15	787.692	564.815	413.292	452.988	490.307	558.563	616.733	496.282	672.343	435.757	435.154	597.782	496.633	508.627	1063.8	843.952	633.677	513.176
118	1229.8	458.121	619.793	804.651	711.578	798.746	610.194	619.947	969.731	614.779	908.493	724.927	834.703	844.505	573.122	857.414	521.321	952.157	540.521	514.573	1380.38	617.439	1169.35	596.045	885.667	544	1144.22	792.542	492.378	707.856	1110.88	815.755	610.813	451.637	463.815	560.364	567.183	610.156	506.065	675.207	422.052	462.117	622.266	460.825	494.289	1048.58	849.558	650.359	496.715
[truncated: 89 more columns]
