# Supplementary material for: Amyloid domains in the cell nucleus controlled by nucleoskeletal protein lamin B1 reveal a new pathway of mercury neurotoxicity
Source: PeerJ. 2015 Feb 5;3:e754. doi: 10.7717/peerj.754 (PMC4327309; doi:10.7717/peerj.754)
Supplement: Data S2 — Raw data of mass spectrometry results, e.g., aggregome components in Tables S1 and S2. [file peerj-03-754-s015.xlsx]

## Sheet: HEp-2 ground state
HEp-2 ground state aggregome
entry name	protein name	Subcellular location main	PANTHER protein class	Features	beta strand	coiled coil	cross-link	DNA binding	disulfide bond	helix	metal binding	nucleotide binding	repeat	zinc finger
ACTB_HUMAN	Actin, cytoplasmic 1	Cytoplasm	actin and actin related protein; actin binding protein, tubulin	Chain (2); Initiator methionine (1); Modified residue (12); Natural variant (6); Sequence conflict (2)	0	0	0	0	0	0	0	0	0	0
ACTN4_HUMAN	Alpha-actinin-4	Cytoplasm & Nucleus	actin and actin related protein; actin binding protein, tubulin	Beta strand (3); Calcium binding (2); Chain (1); Compositional bias (1); Cross-link (1); Domain (5); Erroneous initiation (1); Frameshift (1); Helix (18); Modified residue (6); Natural variant (3); Region (1); Repeat (4); Sequence conflict (13); Turn (3)	3	0	1	0	0	18	0	0	4	0
CBX3_HUMAN	Chromobox protein homolog 3	Nucleus	DNA/chromatin-binding protein; histone	Beta strand (6); Chain (1); Domain (2); Helix (6); Modified residue (8); Sequence conflict (4)	6	0	0	0	0	6	0	0	0	0
H12_HUMAN	Histone H1.2	Nucleus	DNA/chromatin-binding protein; histone	Chain (1); Cross-link (2); Domain (1); Initiator methionine (1); Modified residue (17); Mutagenesis (1); Natural variant (3)	0	0	2	0	0	0	0	0	0	0
H2A2A_HUMAN	Histone H2A type 2-A	Nucleus	DNA/chromatin-binding protein; histone	Chain (1); Cross-link (3); Initiator methionine (1); Mass spectrometry (1); Modified residue (10); Mutagenesis (1)	0	0	3	0	0	0	0	0	0	0
H2B1H_HUMAN	Histone H2B type 1-H	Nucleus	DNA/chromatin-binding protein; histone	Chain (1); Cross-link (1); Glycosylation (1); Initiator methionine (1); Modified residue (21)	0	0	1	0	0	0	0	0	0	0
H4_HUMAN	Histone H4	Nucleus	DNA/chromatin-binding protein; histone	Beta strand (3); Chain (1); Cross-link (1); DNA binding (1); Frameshift (1); Helix (4); Initiator methionine (1); Modified residue (24); Natural variant (1); Sequence conflict (2)	3	0	1	1	0	4	0	0	0	0
K1C17_HUMAN	Keratin, type I cytoskeletal 17	Cytoplasm	structural protein;intermediate filament	Chain (1); Frameshift (1); Initiator methionine (1); Modified residue (6); Mutagenesis (11); Natural variant (15); Region (11); Sequence conflict (57)	0	0	0	0	0	0	0	0	0	0
K1C9_HUMAN	Keratin, type I cytoskeletal 9	Cytoplasm	structural protein;intermediate filament	Chain (1); Compositional bias (1); Mutagenesis (1); Natural variant (18); Region (8); Sequence conflict (9)	0	0	0	0	0	0	0	0	0	0
K2C1_HUMAN	Keratin, type II cytoskeletal 1	Cytoplasm	structural protein;intermediate filament	Chain (1); Compositional bias (2); Initiator methionine (1); Modified residue (7); Natural variant (25); Region (8); Sequence conflict (14); Site (1)	0	0	0	0	0	0	0	0	0	0
K2C8_HUMAN	Keratin, type II cytoskeletal 8	Cytoplasm & Nucleus	nuclear matrix;intermediate filament	Chain (1); Compositional bias (1); Initiator methionine (1); Modified residue (41); Mutagenesis (3); Natural variant (5); Region (9); Sequence conflict (21); Site (1)	0	0	0	0	0	0	0	0	0	0
LMNA_HUMAN	Lamin-A/C	Nucleus	nuclear matrix;intermediate filament	Alternative sequence (3); Beta strand (10); Chain (2); Cross-link (1); Frameshift (1); Helix (3); Lipidation (1); Modified residue (42); Motif (1); Mutagenesis (2); Natural variant (118); Propeptide (2); Region (9); Site (4); Turn (1)	10	0	1	0	0	3	0	0	0	0
PLEC1_HUMAN	Plectin-1	Cytoplasm	actin and actin related protein; actin binding protein, tubulin	Alternative sequence (13); Beta strand (6); Chain (1); Coiled coil (1); Domain (3); Helix (31); Modified residue (47); Natural variant (16); Region (5); Repeat (37); Sequence conflict (54); Turn (3)	6	1	0	0	0	31	0	0	37	0
VIME_HUMAN	Vimentin	Cytoplasm	structural protein;intermediate filament	Chain (1); Coiled coil (3); Helix (5); Initiator methionine (1); Modified residue (49); Region (8); Sequence caution (1); Sequence conflict (11); Site (1); Turn (1)	0	3	0	0	0	5	0	0	0	0

## Sheet: HEp-2 I-Hg induced
HEp-2 I-Hg-induced aggregome
entry name	protein name	Subcellular location main	PANTHER protein class	Features	beta strand	coiled coil	cross-link	DNA binding	disulfide bond	helix	metal binding	nucleotide binding	repeat	zinc finger
ANXA2_HUMAN	Annexin A2	Cytoplasm	transfer/carrier protein	Alternative sequence (1); Beta strand (3); Chain (1); Erroneous initiation (1); Helix (20); Initiator methionine (1); Modified residue (22); Mutagenesis (1); Natural variant (1); Region (1); Repeat (4); Sequence conflict (3); Turn (3)	3	0	0	0	0	20	0	0	4	0
CH60_HUMAN	60 kDa heat shock protein, mitochondrial	Cytoplasm	chaperone	Chain (1); Modified residue (17); Natural variant (2); Sequence conflict (5); Transit peptide (1)	0	0	0	0	0	0	0	0	0	0
DDX21_HUMAN	Nucleolar RNA helicase 2	Nucleus	mRNA processing factor; mRNA splicing factor; ribonucleoprotein; ribosomal protein; RNA binding protein	Alternative sequence (1); Chain (1); Domain (2); Erroneous initiation (1); Modified residue (12); Motif (2); Natural variant (1); Nucleotide binding (1); Region (1); Repeat (3); Sequence conflict (1)	0	0	0	0	0	0	0	1	3	0
DDX3X_HUMAN	ATP-dependent RNA helicase DDX3X	Cytoplasm & Nucleus	mRNA processing factor; mRNA splicing factor; ribonucleoprotein; ribosomal protein; RNA binding protein	Alternative sequence (1); Beta strand (16); Chain (1); Compositional bias (1); Domain (2); Helix (20); Initiator methionine (1); Modified residue (12); Motif (2); Mutagenesis (20); Natural variant (1); Nucleotide binding (2); Region (6); Sequence conflict (2)	16	0	0	0	0	20	0	2	0	0
DDX5_HUMAN	Probable ATP-dependent RNA helicase DDX5	Nucleus	mRNA processing factor; mRNA splicing factor; ribonucleoprotein; ribosomal protein; RNA binding protein	Beta strand (9); Binding site (1); Chain (1); Cross-link (1); Domain (2); Helix (11); Modified residue (11); Motif (2); Mutagenesis (4); Natural variant (1); Nucleotide binding (2); Region (1); Turn (3)	9	0	1	0	0	11	0	2	0	0
FLNA_HUMAN	Filamin-A	Cytoplasm	actin and actin related protein; actin binding protein, tubulin	Alternative sequence (1); Beta strand (68); Chain (1); Domain (3); Erroneous initiation (1); Helix (26); Initiator methionine (1); Modified residue (30); Natural variant (39); Region (4); Repeat (24); Sequence conflict (4); Site (1); Turn (5)	68	0	0	0	0	26	0	0	24	0
FLNB_HUMAN	Filamin-B	Cytoplasm	actin and actin related protein; actin binding protein, tubulin	Alternative sequence (10); Beta strand (122); Chain (1); Cross-link (1); Domain (3); Frameshift (1); Helix (30); Modified residue (21); Mutagenesis (1); Natural variant (27); Region (8); Repeat (24); Sequence conflict (13); Turn (15)	122	0	1	0	0	30	0	0	24	0
FUS_HUMAN	RNA-binding protein FUS	Nucleus	mRNA processing factor; mRNA splicing factor; ribonucleoprotein; ribosomal protein; RNA binding protein	Alternative sequence (1); Beta strand (6); Chain (1); Compositional bias (3); Domain (1); Helix (3); Modified residue (25); Natural variant (15); Sequence conflict (1); Site (2); Turn (3); Zinc finger (1)	6	0	0	0	0	3	0	0	0	1
FUSIP_HUMAN	FUS-interacting serine-arginine-rich protein 1	Nucleus	mRNA processing factor; mRNA splicing factor; ribonucleoprotein; ribosomal protein; RNA binding protein	Active site (1); Beta strand (20); Binding site (6); Chain (1); Helix (13); Initiator methionine (1); Modified residue (41); Natural variant (2); Nucleotide binding (1); Region (3); Sequence conflict (1); Site (2); Turn (7)	20	0	0	0	0	13	0	1	0	0
G3P_HUMAN	Glyceraldehyde-3-phosphate dehydrogenase	Cytoplasm & Nucleus	dehydrogenase	Beta strand (8); Chain (1); Helix (3); Modified residue (12); Natural variant (4); Sequence conflict (8); Transit peptide (1); Turn (1)	8	0	0	0	0	3	0	0	0	0
GRP75_HUMAN	Stress-70 protein, mitochondrial	Cytoplasm & Nucleus	chaperone	Chain (1); Domain (1); Initiator methionine (1); Modified residue (17); Natural variant (3); Sequence conflict (1)	0	0	0	0	0	0	0	0	0	0
H15_HUMAN	Histone H1.5	Nucleus	DNA/chromatin-binding protein; histone	Alternative sequence (1); Chain (1); Cross-link (1); Erroneous initiation (1); Initiator methionine (1); Mass spectrometry (1); Modified residue (4); Natural variant (1)	0	0	1	0	0	0	0	0	0	0
H2AV_HUMAN	Histone H2A.V	Nucleus	DNA/chromatin-binding protein; histone	Chain (1); Cross-link (1); Glycosylation (1); Initiator methionine (1); Modified residue (21)	0	0	1	0	0	0	0	0	0	0
H2B1B_HUMAN	Histone H2B type 1-B	Nucleus	DNA/chromatin-binding protein; histone	Chain (1); Cross-link (1); Glycosylation (1); Initiator methionine (1); Modified residue (21)	0	0	1	0	0	0	0	0	0	0
H2B1D_HUMAN	Histone H2B type 1-D	Nucleus	DNA/chromatin-binding protein; histone	Beta strand (3); Chain (1); Helix (4); Initiator methionine (1); Modified residue (51); Sequence conflict (4); Turn (1)	3	0	0	0	0	4	0	0	0	0
H31_HUMAN	Histone H3.1	Nucleus	DNA/chromatin-binding protein; histone	Beta strand (3); Chain (1); Erroneous gene model prediction (1); Helix (4); Initiator methionine (1); Modified residue (52); Sequence conflict (1)	3	0	0	0	0	4	0	0	0	0
H33_HUMAN	Histone H3.3	Nucleus	DNA/chromatin-binding protein; histone	Alternative sequence (2); Chain (1); Compositional bias (4); Domain (2); Erroneous initiation (1); Modified residue (4); Mutagenesis (1); Region (2)	0	0	0	0	0	0	0	0	0	0
HNRDL_HUMAN	Heterogeneous nuclear ribonucleoprotein D-like	Cytoplasm & Nucleus	mRNA processing factor; mRNA splicing factor; ribonucleoprotein; ribosomal protein; RNA binding protein	Chain (2); Domain (3); Initiator methionine (1); Modified residue (13); Region (2); Repeat (4); Sequence conflict (1)	0	0	0	0	0	0	0	0	4	0
HNRH1_HUMAN	Heterogeneous nuclear ribonucleoprotein H	Nucleus	mRNA processing factor; mRNA splicing factor; ribonucleoprotein; ribosomal protein; RNA binding protein	Alternative sequence (7); Chain (1); Compositional bias (1); Domain (2); Modified residue (7); Natural variant (2)	0	0	0	0	0	0	0	0	0	0
HNRH3_HUMAN	Heterogeneous nuclear ribonucleoprotein H3	Nucleus	mRNA processing factor; mRNA splicing factor; ribonucleoprotein; ribosomal protein; RNA binding protein	Alternative sequence (3); Beta strand (4); Chain (1); Compositional bias (1); Cross-link (1); Domain (1); Erroneous initiation (1); Helix (3); Initiator methionine (1); Modified residue (21); Motif (1); Mutagenesis (2); Natural variant (1); Sequence conflict (8); Turn (2)	4	0	1	0	0	3	0	0	0	0
HNRPC_HUMAN	Heterogeneous nuclear ribonucleoproteins C1/C2	Nucleus	mRNA processing factor; mRNA splicing factor; ribonucleoprotein; ribosomal protein; RNA binding protein	Alternative sequence (2); Beta strand (3); Chain (1); Compositional bias (2); Cross-link (1); Domain (3); Erroneous initiation (1); Helix (5); Mass spectrometry (1); Modified residue (11); Mutagenesis (2); Region (7); Repeat (9); Sequence conflict (1); Turn (1)	3	0	1	0	0	5	0	0	9	0
HNRPG_HUMAN	Processed heterogeneous nuclear ribonucleoprotein G	Nucleus	mRNA processing factor; mRNA splicing factor; ribonucleoprotein; ribosomal protein; RNA binding protein	Alternative sequence (1); Beta strand (15); Chain (1); Compositional bias (2); Domain (3); Erroneous initiation (1); Helix (8); Modified residue (5); Sequence conflict (2); Turn (3)	15	0	0	0	0	8	0	0	0	0
HNRPK_HUMAN	Heterogeneous nuclear ribonucleoprotein K	Cytoplasm & Nucleus	mRNA processing factor; mRNA splicing factor; ribonucleoprotein; ribosomal protein; RNA binding protein	Alternative sequence (4); Beta strand (5); Chain (1); Compositional bias (1); Cross-link (1); Domain (3); Helix (2); Initiator methionine (1); Modified residue (5); Motif (1); Region (4); Repeat (11); Sequence caution (1); Sequence conflict (5)	5	0	1	0	0	2	0	0	11	0
HNRPL_HUMAN	Heterogeneous nuclear ribonucleoprotein L	Cytoplasm & Nucleus	mRNA processing factor; mRNA splicing factor; ribonucleoprotein; ribosomal protein; RNA binding protein	Alternative sequence (1); Beta strand (4); Chain (1); Compositional bias (2); Domain (3); Helix (3); Initiator methionine (1); Modified residue (5); Motif (1); Region (2); Repeat (3)	4	0	0	0	0	3	0	0	3	0
HNRPQ_HUMAN	Heterogeneous nuclear ribonucleoprotein Q	Cytoplasm & Nucleus	mRNA processing factor; mRNA splicing factor; ribonucleoprotein; ribosomal protein; RNA binding protein	Alternative sequence (4); Chain (1); Compositional bias (1); Domain (3); Frameshift (1); Helix (4); Initiator methionine (1); Modified residue (13); Sequence conflict (3); Turn (3)	0	0	0	0	0	4	0	0	0	0
HNRPR_HUMAN	Heterogeneous nuclear ribonucleoprotein R	Cytoplasm & Nucleus	mRNA processing factor; mRNA splicing factor; ribonucleoprotein; ribosomal protein; RNA binding protein	Alternative sequence (1); Beta strand (20); Chain (1); Helix (17); Initiator methionine (1); Modified residue (23); Natural variant (2); Region (1); Turn (5)	20	0	0	0	0	17	0	0	0	0
HP1B3_HUMAN	Heterochromatin protein 1-binding protein 3	Nucleus	DNA/chromatin-binding protein; histone	Chain (1); Glycosylation (3); Initiator methionine (1); Modified residue (29); Mutagenesis (18); Natural variant (5); Region (11); Sequence conflict (6); Site (3)	0	0	0	0	0	0	0	0	0	0
HSP7C_HUMAN	Heat shock cognate 71 kDa protein	Cytoplasm & Nucleus	chaperone	Chain (1); Erroneous translation (1); Initiator methionine (1); Mass spectrometry (1); Modified residue (18); Natural variant (2); Region (9); Sequence conflict (18); Site (1)	0	0	0	0	0	0	0	0	0	0
K1C18_HUMAN	Keratin, type I cytoskeletal 18	Cytoplasm & Nucleus	nuclear matrix;intermediate filament	Alternative sequence (2); Beta strand (27); Binding site (6); Chain (1); Erroneous initiation (1); Helix (24); Initiator methionine (1); Metal binding (6); Modified residue (17); Mutagenesis (2); Natural variant (1); Region (4); Sequence conflict (10); Site (2); Turn (6)	27	0	0	0	0	24	6	0	0	0
K2C7_HUMAN	Keratin, type II cytoskeletal 7	Cytoplasm	structural protein;intermediate filament	Beta strand (10); Chain (1); Compositional bias (1); Disulfide bond (1); Helix (1); Initiator methionine (1); Lipidation (1); Modified residue (21); Motif (1); Natural variant (1); Propeptide (1); Region (8); Sequence conflict (1); Turn (1)	10	0	0	0	1	1	0	0	0	0
KPYM_HUMAN	Pyruvate kinase isozymes M1/M2	Cytoplasm	carbohydrate kinase	Alternative sequence (1); Chain (1); Domain (2); Erroneous initiation (1); Frameshift (1); Initiator methionine (1); Modified residue (24); Motif (1); Natural variant (1); Sequence conflict (6); Zinc finger (1)	0	0	0	0	0	0	0	0	0	1
LMNB1_HUMAN	Lamin-B1	Nucleus	nuclear matrix;intermediate filament	Alternative sequence (2); Beta strand (2); Chain (1); Coiled coil (1); Domain (2); Frameshift (1); Helix (2); Initiator methionine (1); Modified residue (22); Natural variant (23); Nucleotide binding (1); Region (1); Sequence conflict (10); Turn (1)	2	1	0	0	0	2	0	1	0	0
MATR3_HUMAN	Matrin-3	Nucleus	nuclear matrix;intermediate filament	Alternative sequence (2); Beta strand (8); Chain (1); Compositional bias (3); Cross-link (2); Helix (3); Modified residue (30); Motif (2); Mutagenesis (17); Region (3); Sequence conflict (20); Site (3); Turn (1)	8	0	2	0	0	3	0	0	0	0
MYH9_HUMAN	Myosin-9	Cytoplasm	actin and actin related protein; actin binding protein, tubulin	Beta strand (23); Chain (1); Compositional bias (4); Domain (4); Helix (10); Initiator methionine (1); Modified residue (36); Natural variant (3); Region (1); Repeat (8); Sequence caution (1); Sequence conflict (3); Turn (1)	23	0	0	0	0	10	0	0	8	0
NPM_HUMAN	Nucleophosmin	Cytoplasm & Nucleus	chaperone	Beta strand (22); Binding site (6); Chain (1); Helix (23); Initiator methionine (1); Modified residue (21); Natural variant (12); Nucleotide binding (1); Region (2); Sequence conflict (2); Turn (3)	22	0	0	0	0	23	0	1	0	0
NUCL_HUMAN	Nucleolin	Cytoplasm & Nucleus	mRNA processing factor; mRNA splicing factor; ribonucleoprotein; ribosomal protein; RNA binding protein	Beta strand (12); Chain (1); Cross-link (1); Domain (1); Glycosylation (1); Helix (4); Initiator methionine (1); Modified residue (10); Mutagenesis (2); Sequence conflict (3); Turn (6)	12	0	1	0	0	4	0	0	0	0
PGK1_HUMAN	Phosphoglycerate kinase 1	Cytoplasm	carbohydrate kinase	Alternative sequence (3); Chain (2); Domain (1); Initiator methionine (1); Modified residue (18); Mutagenesis (1); Region (2); Sequence conflict (1)	0	0	0	0	0	0	0	0	0	0
PPIA_HUMAN	Peptidyl-prolyl cis-trans isomerase A	Cytoplasm	isomerase	Chain (1); Initiator methionine (1); Modified residue (3); Sequence conflict (1)	0	0	0	0	0	0	0	0	0	0
RL18_HUMAN	60S ribosomal protein L18	Cytoplasm	mRNA processing factor; mRNA splicing factor; ribonucleoprotein; ribosomal protein; RNA binding protein	Chain (1); Compositional bias (1); Initiator methionine (1); Modified residue (6); Sequence conflict (5)	0	0	0	0	0	0	0	0	0	0
RL4_HUMAN	60S ribosomal protein L4	Cytoplasm	mRNA processing factor; mRNA splicing factor; ribonucleoprotein; ribosomal protein; RNA binding protein	Chain (1); Helix (4); Initiator methionine (1); Modified residue (6); Turn (2)	0	0	0	0	0	4	0	0	0	0
RLA1_HUMAN	60S acidic ribosomal protein P1	Cytoplasm	mRNA processing factor; mRNA splicing factor; ribonucleoprotein; ribosomal protein; RNA binding protein	Alternative sequence (2); Beta strand (10); Chain (1); Compositional bias (1); Cross-link (1); Domain (2); Helix (8); Initiator methionine (1); Modified residue (29); Mutagenesis (3); Natural variant (1); Region (4); Sequence conflict (3); Turn (5)	10	0	1	0	0	8	0	0	0	0
ROA1_HUMAN	Heterogeneous nuclear ribonucleoprotein A1	Cytoplasm & Nucleus	mRNA processing factor; mRNA splicing factor; ribonucleoprotein; ribosomal protein; RNA binding protein	Alternative sequence (1); Beta strand (5); Chain (1); Compositional bias (1); Domain (2); Helix (3); Modified residue (18); Motif (1); Region (1); Sequence conflict (1); Turn (1)	5	0	0	0	0	3	0	0	0	0
ROA2_HUMAN	Heterogeneous nuclear ribonucleoproteins A2/B1	Cytoplasm & Nucleus	mRNA processing factor; mRNA splicing factor; ribonucleoprotein; ribosomal protein; RNA binding protein	Chain (1); Compositional bias (1); Erroneous initiation (1); Modified residue (2); Natural variant (3)	0	0	0	0	0	0	0	0	0	0
RRS1_HUMAN	Ribosome biogenesis regulatory protein homolog	Nucleus	mRNA processing factor; mRNA splicing factor; ribonucleoprotein; ribosomal protein; RNA binding protein	Chain (2); Initiator methionine (1); Modified residue (4); Sequence conflict (1)	0	0	0	0	0	0	0	0	0	0
RS5_HUMAN	40S ribosomal protein S5	Cytoplasm	mRNA processing factor; mRNA splicing factor; ribonucleoprotein; ribosomal protein; RNA binding protein	Chain (1); Compositional bias (1); Modified residue (3)	0	0	0	0	0	0	0	0	0	0
RS7_HUMAN	40S ribosomal protein S7	Cytoplasm	mRNA processing factor; mRNA splicing factor; ribonucleoprotein; ribosomal protein; RNA binding protein	Alternative sequence (1); Chain (1); Compositional bias (11); Domain (2); Modified residue (18); Region (1); Repeat (3); Sequence conflict (1); Site (1)	0	0	0	0	0	0	0	0	3	0
SFPQ_HUMAN	Splicing factor, proline- and glutamine-rich	Nucleus	mRNA processing factor; mRNA splicing factor; ribonucleoprotein; ribosomal protein; RNA binding protein	Alternative sequence (5); Beta strand (2); Chain (1); Domain (4); Erroneous initiation (1); Glycosylation (1); Helix (17); Modified residue (23); Natural variant (1); Region (1); Repeat (17); Sequence conflict (1); Turn (1)	2	0	0	0	0	17	0	0	17	0
SFRS1_HUMAN	Splicing factor, arginine/serine-rich 1	Cytoplasm & Nucleus	mRNA processing factor; mRNA splicing factor; ribonucleoprotein; ribosomal protein; RNA binding protein	Alternative sequence (2); Beta strand (2); Calcium binding (2); Chain (1); Domain (4); Erroneous initiation (1); Helix (12); Modified residue (15); Natural variant (8); Repeat (23); Sequence conflict (15); Site (1)	2	0	0	0	0	12	0	0	23	0
SFRS2_HUMAN	Splicing factor, arginine/serine-rich 2	Nucleus	mRNA processing factor; mRNA splicing factor; ribonucleoprotein; ribosomal protein; RNA binding protein	Alternative sequence (7); Chain (1); Compositional bias (1); Domain (1); Modified residue (14)	0	0	0	0	0	0	0	0	0	0
SPTA2_HUMAN	Spectrin alpha chain, brain	Cytoplasm	actin and actin related protein; actin binding protein, tubulin	Alternative sequence (3); Beta strand (11); Chain (1); Compositional bias (2); Domain (2); Helix (6); Initiator methionine (1); Modified residue (16); Mutagenesis (12); Natural variant (1); Region (1); Turn (1)	11	0	0	0	0	6	0	0	0	0
SPTB2_HUMAN	Spectrin beta chain, brain 1	Cytoplasm	actin and actin related protein; actin binding protein, tubulin	Beta strand (7); Chain (1); Compositional bias (2); Domain (1); Helix (3); Initiator methionine (1); Modified residue (14); Sequence conflict (1)	7	0	0	0	0	3	0	0	0	0
TBB5_HUMAN	Tubulin beta chain	Cytoplasm	actin and actin related protein; actin binding protein, tubulin	Chain (1); Cross-link (2); Modified residue (8); Nucleotide binding (1); Sequence conflict (9)	0	0	2	0	0	0	0	1	0	0
TCP4_HUMAN	Activated RNA polymerase II transcriptional coactivator p15	Nucleus	transcription cofactor;DNA binding protein	Beta strand (5); Chain (1); Compositional bias (3); Helix (1); Initiator methionine (1); Mass spectrometry (2); Modified residue (16); Mutagenesis (5); Natural variant (1); Region (2); Site (1)	5	0	0	0	0	1	0	0	0	0
THOC4_HUMAN	THO complex subunit 4	Cytoplasm & Nucleus	mRNA processing factor; mRNA splicing factor; ribonucleoprotein; ribosomal protein; RNA binding protein	Beta strand (4); Chain (1); Compositional bias (1); Domain (1); Helix (2); Initiator methionine (1); Modified residue (8); Region (1); Sequence conflict (5)	4	0	0	0	0	2	0	0	0	0
TPIS_HUMAN	Triosephosphate isomerase	Cytoplasm	isomerase	Active site (2); Alternative sequence (1); Beta strand (10); Binding site (2); Chain (1); Erroneous initiation (11); Frameshift (1); Helix (15); Modified residue (6); Natural variant (8); Sequence caution (1); Sequence conflict (11); Turn (2)	10	0	0	0	0	15	0	0	0	0

## Sheet: SH-SY5Y ground state
SH-SY5Y ground state aggregome
entry name	protein name	Subcellular location main	PANTHER protein class	Features	beta strand	coiled coil	cross-link	DNA binding	disulfide bond	helix	metal binding	nucleotide binding	repeat	zinc finger
CBX1_HUMAN	Chromobox protein homolog 1	Nucleus	DNA/chromatin-binding protein; histone	Beta strand (7); Binding site (16); Chain (1); Domain (2); Helix (6); Modified residue (2); Mutagenesis (1)	7	0	0	0	0	6	0	0	0	0
DDX5_HUMAN	Probable ATP-dependent RNA helicase DDX5	Nucleus	mRNA processing factor; mRNA splicing factor; ribonucleoprotein; ribosomal protein; RNA binding protein	Beta strand (9); Binding site (1); Chain (1); Cross-link (1); Domain (2); Helix (11); Modified residue (11); Motif (2); Mutagenesis (4); Natural variant (1); Nucleotide binding (2); Region (1); Turn (3)	9	0	1	0	0	11	0	2	0	0
H12_HUMAN	Histone H1.2	Nucleus	DNA/chromatin-binding protein; histone	Chain (1); Cross-link (2); Domain (1); Initiator methionine (1); Modified residue (17); Mutagenesis (1); Natural variant (3)	0	0	2	0	0	0	0	0	0	0
H15_HUMAN	Histone H1.5	Nucleus	DNA/chromatin-binding protein; histone	Chain (1); Domain (1); Initiator methionine (1); Modified residue (17); Natural variant (3); Sequence conflict (1)	0	0	0	0	0	0	0	0	0	0
H2A2A_HUMAN	Histone H2A type 2-A	Nucleus	DNA/chromatin-binding protein; histone	Chain (1); Cross-link (3); Initiator methionine (1); Mass spectrometry (1); Modified residue (10); Mutagenesis (1)	0	0	3	0	0	0	0	0	0	0
H2AV_HUMAN	Histone H2A.V	Nucleus	DNA/chromatin-binding protein; histone	Alternative sequence (1); Chain (1); Cross-link (1); Erroneous initiation (1); Initiator methionine (1); Mass spectrometry (1); Modified residue (4); Natural variant (1)	0	0	1	0	0	0	0	0	0	0
H2B1D_HUMAN	Histone H2B type 1-D	Nucleus	DNA/chromatin-binding protein; histone	Chain (1); Cross-link (1); Glycosylation (1); Initiator methionine (1); Modified residue (21)	0	0	1	0	0	0	0	0	0	0
H2B1H_HUMAN	Histone H2B type 1-H	Nucleus	DNA/chromatin-binding protein; histone	Chain (1); Cross-link (1); Glycosylation (1); Initiator methionine (1); Modified residue (21)	0	0	1	0	0	0	0	0	0	0
H31_HUMAN	Histone H3.1	Nucleus	DNA/chromatin-binding protein; histone	Beta strand (3); Chain (1); Helix (4); Initiator methionine (1); Modified residue (51); Sequence conflict (4); Turn (1)	3	0	0	0	0	4	0	0	0	0
H33_HUMAN	Histone H3.3	Nucleus	DNA/chromatin-binding protein; histone	Beta strand (3); Chain (1); Erroneous gene model prediction (1); Helix (4); Initiator methionine (1); Modified residue (52); Sequence conflict (1)	3	0	0	0	0	4	0	0	0	0
H4_HUMAN	Histone H4	Nucleus	DNA/chromatin-binding protein; histone	Beta strand (3); Chain (1); Cross-link (1); DNA binding (1); Frameshift (1); Helix (4); Initiator methionine (1); Modified residue (24); Natural variant (1); Sequence conflict (2)	3	0	1	1	0	4	0	0	0	0
HNRDL_HUMAN	Heterogeneous nuclear ribonucleoprotein D-like	Cytoplasm & Nucleus	mRNA processing factor; mRNA splicing factor; ribonucleoprotein; ribosomal protein; RNA binding protein	Alternative sequence (2); Chain (1); Compositional bias (4); Domain (2); Erroneous initiation (1); Modified residue (4); Mutagenesis (1); Region (2)	0	0	0	0	0	0	0	0	0	0
HNRPC_HUMAN	Heterogeneous nuclear ribonucleoproteins C1/C2	Nucleus	mRNA processing factor; mRNA splicing factor; ribonucleoprotein; ribosomal protein; RNA binding protein	Alternative sequence (3); Beta strand (4); Chain (1); Compositional bias (1); Cross-link (1); Domain (1); Erroneous initiation (1); Helix (3); Initiator methionine (1); Modified residue (21); Motif (1); Mutagenesis (2); Natural variant (1); Sequence conflict (8); Turn (2)	4	0	1	0	0	3	0	0	0	0
HNRPD_HUMAN	Heterogeneous nuclear ribonucleoprotein D0	Cytoplasm & Nucleus	mRNA processing factor; mRNA splicing factor; ribonucleoprotein; ribosomal protein; RNA binding protein	Alternative sequence (2); Beta strand (13); Chain (1); Compositional bias (3); Domain (2); Frameshift (1); Helix (4); Modified residue (13); Sequence caution (2); Sequence conflict (2); Turn (2)	13	0	0	0	0	4	0	0	0	0
HNRPG_HUMAN	Processed heterogeneous nuclear ribonucleoprotein G	Nucleus	mRNA processing factor; mRNA splicing factor; ribonucleoprotein; ribosomal protein; RNA binding protein	Alternative sequence (2); Beta strand (3); Chain (1); Compositional bias (2); Cross-link (1); Domain (3); Erroneous initiation (1); Helix (5); Mass spectrometry (1); Modified residue (11); Mutagenesis (2); Region (7); Repeat (9); Sequence conflict (1); Turn (1)	3	0	1	0	0	5	0	0	9	0
HNRPK_HUMAN	Heterogeneous nuclear ribonucleoprotein K	Cytoplasm & Nucleus	mRNA processing factor; mRNA splicing factor; ribonucleoprotein; ribosomal protein; RNA binding protein	Alternative sequence (1); Beta strand (8); Chain (1); Compositional bias (2); Domain (3); Helix (4); Initiator methionine (1); Modified residue (12); Region (1); Repeat (27); Sequence conflict (6); Turn (1)	8	0	0	0	0	4	0	0	27	0
HNRPM_HUMAN	Heterogeneous nuclear ribonucleoprotein M	Nucleus	mRNA processing factor; mRNA splicing factor; ribonucleoprotein; ribosomal protein; RNA binding protein	Alternative sequence (1); Beta strand (4); Chain (1); Compositional bias (2); Domain (3); Helix (3); Initiator methionine (1); Modified residue (5); Motif (1); Region (2); Repeat (3)	4	0	0	0	0	3	0	0	3	0
HNRPR_HUMAN	Heterogeneous nuclear ribonucleoprotein R	Cytoplasm & Nucleus	mRNA processing factor; mRNA splicing factor; ribonucleoprotein; ribosomal protein; RNA binding protein	Alternative sequence (1); Chain (1); Compositional bias (5); Domain (2); Initiator methionine (1); Modified residue (25); Natural variant (1); Nucleotide binding (1); Region (1); Sequence caution (1); Sequence conflict (1); Turn (1)	0	0	0	0	0	0	0	1	0	0
HNRPU_HUMAN	Heterogeneous nuclear ribonucleoprotein U	Cytoplasm & Nucleus	mRNA processing factor; mRNA splicing factor; ribonucleoprotein; ribosomal protein; RNA binding protein	Alternative sequence (1); Beta strand (26); Binding site (5); Chain (1); Helix (30); Initiator methionine (1); Modified residue (16); Motif (1); Mutagenesis (3); Natural variant (1); Region (1); Sequence conflict (5); Turn (4)	26	0	0	0	0	30	0	0	0	0
HS90A_HUMAN	Heat shock protein HSP 90-alpha	Cytoplasm	chaperone	Alternative sequence (1); Chain (1); Domain (2); Erroneous initiation (1); Frameshift (1); Initiator methionine (1); Modified residue (24); Motif (1); Natural variant (1); Sequence conflict (6); Zinc finger (1)	0	0	0	0	0	0	0	0	0	1
MATR3_HUMAN	Matrin-3	Nucleus	nuclear matrix;intermediate filament	Beta strand (48); Chain (1); DNA binding (1); Domain (3); Helix (36); Initiator methionine (1); Modified residue (25); Motif (2); Mutagenesis (11); Natural variant (8); Region (1); Sequence conflict (7); Turn (13); Zinc finger (2)	48	0	0	1	0	36	0	0	0	2
PARP1_HUMAN	Poly [ADP-ribose] polymerase 1	Nucleus	glycosyltransferase	Beta strand (6); Chain (1); Domain (3); Frameshift (1); Helix (9); Modified residue (7); Sequence conflict (2); Turn (1)	6	0	0	0	0	9	0	0	0	0
PCBP1_HUMAN	Poly(rC)-binding protein 1	Cytoplasm & Nucleus	mRNA processing factor; mRNA splicing factor; ribonucleoprotein; ribosomal protein; RNA binding protein	Beta strand (12); Chain (1); Cross-link (1); Domain (1); Glycosylation (1); Helix (4); Initiator methionine (1); Modified residue (10); Mutagenesis (2); Sequence conflict (3); Turn (6)	12	0	1	0	0	4	0	0	0	0
PPIA_HUMAN	Peptidyl-prolyl cis-trans isomerase A	Cytoplasm	isomerase	Alternative sequence (3); Chain (2); Domain (1); Initiator methionine (1); Modified residue (18); Mutagenesis (1); Region (2); Sequence conflict (1)	0	0	0	0	0	0	0	0	0	0
ROA1_HUMAN	Heterogeneous nuclear ribonucleoprotein A1	Cytoplasm & Nucleus	mRNA processing factor; mRNA splicing factor; ribonucleoprotein; ribosomal protein; RNA binding protein	Alternative sequence (2); Beta strand (10); Chain (1); Compositional bias (1); Cross-link (1); Domain (2); Helix (8); Initiator methionine (1); Modified residue (29); Mutagenesis (3); Natural variant (1); Region (4); Sequence conflict (3); Turn (5)	10	0	1	0	0	8	0	0	0	0
ROA2_HUMAN	Heterogeneous nuclear ribonucleoproteins A2/B1	Cytoplasm & Nucleus	mRNA processing factor; mRNA splicing factor; ribonucleoprotein; ribosomal protein; RNA binding protein	Alternative sequence (1); Beta strand (5); Chain (1); Compositional bias (1); Domain (2); Helix (3); Modified residue (18); Motif (1); Region (1); Sequence conflict (1); Turn (1)	5	0	0	0	0	3	0	0	0	0
SFPQ_HUMAN	Splicing factor, proline- and glutamine-rich	Nucleus	mRNA processing factor; mRNA splicing factor; ribonucleoprotein; ribosomal protein; RNA binding protein	Alternative sequence (1); Chain (1); Compositional bias (11); Domain (2); Modified residue (18); Region (1); Repeat (3); Sequence conflict (1); Site (1)	0	0	0	0	0	0	0	0	3	0
SFRS1_HUMAN	Splicing factor, arginine/serine-rich 1	Cytoplasm & Nucleus	mRNA processing factor; mRNA splicing factor; ribonucleoprotein; ribosomal protein; RNA binding protein	Alternative sequence (3); Beta strand (11); Chain (1); Compositional bias (2); Domain (2); Helix (6); Initiator methionine (1); Modified residue (16); Mutagenesis (12); Natural variant (1); Region (1); Turn (1)	11	0	0	0	0	6	0	0	0	0
SFRS3_HUMAN	Splicing factor, arginine/serine-rich 3	Nucleus	mRNA processing factor; mRNA splicing factor; ribonucleoprotein; ribosomal protein; RNA binding protein	Beta strand (8); Chain (1); Compositional bias (1); Domain (1); Helix (2); Modified residue (11); Region (1); Repeat (2); Turn (1)	8	0	0	0	0	2	0	0	2	0
SFRS7_HUMAN	Splicing factor, arginine/serine-rich 7	Nucleus	mRNA processing factor; mRNA splicing factor; ribonucleoprotein; ribosomal protein; RNA binding protein	Alternative sequence (4); Beta strand (4); Chain (1); Compositional bias (1); Domain (1); Helix (2); Modified residue (22); Region (1); Repeat (6); Zinc finger (1)	4	0	0	0	0	2	0	0	6	1
TBA1A_HUMAN	Tubulin alpha-1A chain	Cytoplasm	actin and actin related protein; actin binding protein, tubulin	Chain (1); Modified residue (5); Natural variant (8); Nucleotide binding (1); Sequence conflict (6); Site (1)	0	0	0	0	0	0	0	1	0	0
TBB5_HUMAN	Tubulin beta chain	Cytoplasm	actin and actin related protein; actin binding protein, tubulin	Chain (1); Cross-link (2); Modified residue (8); Nucleotide binding (1); Sequence conflict (9)	0	0	2	0	0	0	0	1	0	0
VGF_HUMAN	Neurosecretory protein VGF	Cytoplasm	signaling molecule	Chain (1); Compositional bias (1); Modified residue (1); Peptide (2); Sequence conflict (8); Signal peptide (1)	0	0	0	0	0	0	0	0	0	0

## Sheet: SH-SY5Y I-Hg induced
SH-SY5Y I-Hg-induced aggregome
entry name	protein name	Subcellular location main	PANTHER protein class	Features	beta strand	coiled coil	cross-link	DNA binding	disulfide bond	helix	metal binding	nucleotide binding	repeat	zinc finger
ACTB_HUMAN	Actin, cytoplasmic 1	Cytoplasm	actin and actin related protein; actin binding protein, tubulin	Chain (2); Initiator methionine (1); Modified residue (12); Natural variant (6); Sequence conflict (2)	0	0	0	0	0	0	0	0	0	0
CBX3_HUMAN	Chromobox protein homolog 3	Nucleus	DNA/chromatin-binding protein; histone	Beta strand (6); Chain (1); Domain (2); Helix (6); Modified residue (8); Sequence conflict (4)	6	0	0	0	0	6	0	0	0	0
DDX3X_HUMAN	ATP-dependent RNA helicase DDX3X	Cytoplasm & Nucleus	mRNA processing factor; mRNA splicing factor; ribonucleoprotein; ribosomal protein; RNA binding protein	Alternative sequence (1); Beta strand (16); Chain (1); Compositional bias (1); Domain (2); Helix (20); Initiator methionine (1); Modified residue (12); Motif (2); Mutagenesis (20); Natural variant (1); Nucleotide binding (2); Region (6); Sequence conflict (2)	16	0	0	0	0	20	0	2	0	0
DHX9_HUMAN	ATP-dependent RNA helicase A	Cytoplasm & Nucleus	mRNA processing factor; mRNA splicing factor; ribonucleoprotein; ribosomal protein; RNA binding protein	Alternative sequence (1); Beta strand (7); Chain (1); Domain (4); Helix (10); Modified residue (7); Motif (2); Mutagenesis (7); Natural variant (1); Nucleotide binding (1); Region (4); Sequence conflict (22); Turn (3)	7	0	0	0	0	10	0	1	0	0
EF1A1_HUMAN	Elongation factor 1-alpha 1	Cytoplasm & Nucleus	translation elongation factor	Beta strand (25); Chain (1); Erroneous initiation (1); Helix (15); Modified residue (24); Mutagenesis (1); Nucleotide binding (3); Sequence conflict (2); Turn (11)	25	0	0	0	0	15	0	3	0	0
ELAV1_HUMAN	ELAV-like protein 1	Cytoplasm & Nucleus	mRNA processing factor; mRNA splicing factor; ribonucleoprotein; ribosomal protein; RNA binding protein	Beta strand (8); Chain (1); Domain (3); Helix (6); Modified residue (2); Sequence conflict (1); Turn (2)	8	0	0	0	0	6	0	0	0	0
FUBP1_HUMAN	Far upstream element-binding protein 1	Nucleus	mRNA processing factor; mRNA splicing factor; ribonucleoprotein; ribosomal protein; RNA binding protein	Alternative sequence (2); Beta strand (6); Chain (1); Compositional bias (3); Domain (4); Helix (9); Initiator methionine (1); Modified residue (8); Natural variant (1); Turn (2)	6	0	0	0	0	9	0	0	0	0
FUBP2_HUMAN	Far upstream element-binding protein 2	Nucleus	mRNA processing factor; mRNA splicing factor; ribonucleoprotein; ribosomal protein; RNA binding protein	Beta strand (17); Chain (1); Compositional bias (3); Domain (4); Frameshift (1); Helix (12); Modified residue (11); Region (1); Repeat (4); Sequence caution (1); Sequence conflict (7); Turn (7)	17	0	0	0	0	12	0	0	4	0
FUS_HUMAN	RNA-binding protein FUS	Nucleus	mRNA processing factor; mRNA splicing factor; ribonucleoprotein; ribosomal protein; RNA binding protein	Alternative sequence (1); Beta strand (6); Chain (1); Compositional bias (3); Domain (1); Helix (3); Modified residue (25); Natural variant (15); Sequence conflict (1); Site (2); Turn (3); Zinc finger (1)	6	0	0	0	0	3	0	0	0	1
FUSIP_HUMAN	FUS-interacting serine-arginine-rich protein 1	Nucleus	mRNA processing factor; mRNA splicing factor; ribonucleoprotein; ribosomal protein; RNA binding protein	Active site (1); Beta strand (20); Binding site (6); Chain (1); Helix (13); Initiator methionine (1); Modified residue (41); Natural variant (2); Nucleotide binding (1); Region (3); Sequence conflict (1); Site (2); Turn (7)	20	0	0	0	0	13	0	1	0	0
G3P_HUMAN	Glyceraldehyde-3-phosphate dehydrogenase	Cytoplasm & Nucleus	dehydrogenase	Chain (1); Domain (1); Initiator methionine (1); Modified residue (6); Natural variant (1)	0	0	0	0	0	0	0	0	0	0
H13_HUMAN	Histone H1.3	Nucleus	DNA/chromatin-binding protein; histone	Chain (1); Cross-link (3); Initiator methionine (1); Modified residue (10); Mutagenesis (1)	0	0	3	0	0	0	0	0	0	0
H2A1A_HUMAN	Histone H2A type 1-A	Nucleus	DNA/chromatin-binding protein; histone	Chain (1); Cross-link (3); Initiator methionine (1); Mass spectrometry (1); Modified residue (10); Mutagenesis (1)	0	0	3	0	0	0	0	0	0	0
H2A1C_HUMAN	Histone H2A type 1-C	Nucleus	DNA/chromatin-binding protein; histone	Alternative sequence (2); Beta strand (13); Chain (1); Compositional bias (1); Cross-link (2); Domain (2); Helix (11); Initiator methionine (1); Modified residue (7); Sequence conflict (4); Turn (1)	13	0	2	0	0	11	0	0	0	0
H2AY_HUMAN	Core histone macro-H2A.1	Nucleus	DNA/chromatin-binding protein; histone	Chain (1); Cross-link (1); Glycosylation (1); Initiator methionine (1); Modified residue (21)	0	0	1	0	0	0	0	0	0	0
H2B1B_HUMAN	Histone H2B type 1-B	Nucleus	DNA/chromatin-binding protein; histone	Chain (2); Domain (3); Initiator methionine (1); Modified residue (13); Region (2); Repeat (4); Sequence conflict (1)	0	0	0	0	0	0	0	0	4	0
HNRH1_HUMAN	Heterogeneous nuclear ribonucleoprotein H	Nucleus	mRNA processing factor; mRNA splicing factor; ribonucleoprotein; ribosomal protein; RNA binding protein	Alternative sequence (7); Chain (1); Compositional bias (1); Domain (2); Modified residue (7); Natural variant (2)	0	0	0	0	0	0	0	0	0	0
HNRH3_HUMAN	Heterogeneous nuclear ribonucleoprotein H3	Nucleus	mRNA processing factor; mRNA splicing factor; ribonucleoprotein; ribosomal protein; RNA binding protein	Alternative sequence (1); Beta strand (15); Chain (1); Compositional bias (2); Domain (3); Erroneous initiation (1); Helix (8); Modified residue (5); Sequence conflict (2); Turn (3)	15	0	0	0	0	8	0	0	0	0
HNRPL_HUMAN	Heterogeneous nuclear ribonucleoprotein L	Cytoplasm & Nucleus	mRNA processing factor; mRNA splicing factor; ribonucleoprotein; ribosomal protein; RNA binding protein	Alternative sequence (4); Beta strand (5); Chain (1); Compositional bias (1); Cross-link (1); Domain (3); Helix (2); Initiator methionine (1); Modified residue (5); Motif (1); Region (4); Repeat (11); Sequence caution (1); Sequence conflict (5)	5	0	1	0	0	2	0	0	11	0
HNRPQ_HUMAN	Heterogeneous nuclear ribonucleoprotein Q	Cytoplasm & Nucleus	mRNA processing factor; mRNA splicing factor; ribonucleoprotein; ribosomal protein; RNA binding protein	Alternative sequence (4); Chain (1); Compositional bias (1); Domain (3); Frameshift (1); Helix (4); Initiator methionine (1); Modified residue (13); Sequence conflict (3); Turn (3)	0	0	0	0	0	4	0	0	0	0
HP1B3_HUMAN	Heterochromatin protein 1-binding protein 3	Nucleus	DNA/chromatin-binding protein; histone	Alternative sequence (1); Beta strand (20); Chain (1); Helix (17); Initiator methionine (1); Modified residue (23); Natural variant (2); Region (1); Turn (5)	20	0	0	0	0	17	0	0	0	0
HSP7C_HUMAN	Heat shock cognate 71 kDa protein	Cytoplasm & Nucleus	chaperone	Chain (1); Compositional bias (2); Initiator methionine (1); Modified residue (7); Natural variant (25); Region (8); Sequence conflict (14); Site (1)	0	0	0	0	0	0	0	0	0	0
K2C1_HUMAN	Keratin, type II cytoskeletal 1	Cytoplasm	structural protein;intermediate filament	Beta strand (10); Chain (1); Compositional bias (1); Disulfide bond (1); Helix (1); Initiator methionine (1); Lipidation (1); Modified residue (21); Motif (1); Natural variant (1); Propeptide (1); Region (8); Sequence conflict (1); Turn (1)	10	0	0	0	1	1	0	0	0	0
LMNB1_HUMAN	Lamin-B1	Nucleus	nuclear matrix;intermediate filament	Active site (1); Beta strand (7); Binding site (3); Chain (1); Helix (6); Initiator methionine (1); Modified residue (2); Sequence conflict (6)	7	0	0	0	0	6	0	0	0	0
MIF_HUMAN	Macrophage migration inhibitory factor	Cytoplasm	cytokine	Beta strand (10); Chain (1); Coiled coil (1); Compositional bias (3); Domain (2); Helix (9); Modified residue (9); Mutagenesis (2); Region (1); Sequence conflict (5); Site (1); Turn (1)	10	1	0	0	0	9	0	0	0	0
NONO_HUMAN	Non-POU domain-containing octamer-binding protein	Nucleus	mRNA processing factor; mRNA splicing factor; ribonucleoprotein; ribosomal protein; RNA binding protein	Alternative sequence (2); Beta strand (8); Chain (1); Compositional bias (3); Cross-link (2); Helix (3); Modified residue (30); Motif (2); Mutagenesis (17); Region (3); Sequence conflict (20); Site (3); Turn (1)	8	0	2	0	0	3	0	0	0	0
NPM_HUMAN	Nucleophosmin	Cytoplasm & Nucleus	chaperone	Beta strand (23); Chain (1); Compositional bias (4); Domain (4); Helix (10); Initiator methionine (1); Modified residue (36); Natural variant (3); Region (1); Repeat (8); Sequence caution (1); Sequence conflict (3); Turn (1)	23	0	0	0	0	10	0	0	8	0
NUCL_HUMAN	Nucleolin	Cytoplasm & Nucleus	mRNA processing factor; mRNA splicing factor; ribonucleoprotein; ribosomal protein; RNA binding protein	Beta strand (22); Binding site (6); Chain (1); Helix (23); Initiator methionine (1); Modified residue (21); Natural variant (12); Nucleotide binding (1); Region (2); Sequence conflict (2); Turn (3)	22	0	0	0	0	23	0	1	0	0
PGK1_HUMAN	Phosphoglycerate kinase 1	Cytoplasm	carbohydrate kinase	Beta strand (10); Chain (1); Cross-link (1); Helix (5); Initiator methionine (1); Modified residue (6); Turn (1)	10	0	1	0	0	5	0	0	0	0
PROF1_HUMAN	Profilin-1	Cytoplasm	actin and actin related protein; actin binding protein, tubulin	Alternative sequence (3); Beta strand (5); Chain (1); Coiled coil (2); Domain (1); Helix (10); Modified residue (18); Motif (1); Mutagenesis (7); Sequence conflict (6); Turn (1)	5	2	0	0	0	10	0	0	0	0
PSIP1_HUMAN	PC4 and SFRS1-interacting protein	Nucleus	transcription cofactor;DNA binding protein	Alternative sequence (2); Beta strand (26); Chain (1); Compositional bias (1); Domain (4); Helix (11); Modified residue (5); Turn (6)	26	0	0	0	0	11	0	0	0	0
PTBP1_HUMAN	Polypyrimidine tract-binding protein 1	Nucleus	mRNA processing factor; mRNA splicing factor; ribonucleoprotein; ribosomal protein; RNA binding protein	Alternative sequence (1); Beta strand (5); Chain (1); Compositional bias (1); Domain (1); Helix (3); Modified residue (9); Natural variant (3); Region (1); Sequence conflict (2)	5	0	0	0	0	3	0	0	0	0
RALY_HUMAN	RNA-binding protein Raly	Nucleus	mRNA processing factor; mRNA splicing factor; ribonucleoprotein; ribosomal protein; RNA binding protein	Alternative sequence (2); Beta strand (6); Chain (1); Compositional bias (2); Domain (3); Helix (2); Initiator methionine (1); Modified residue (12); Natural variant (1); Region (4); Turn (2)	6	0	0	0	0	2	0	0	0	0
RBM39_HUMAN	RNA-binding protein 39	Nucleus	mRNA processing factor; mRNA splicing factor; ribonucleoprotein; ribosomal protein; RNA binding protein	Alternative sequence (2); Beta strand (21); Chain (1); Helix (17); Modified residue (2); Mutagenesis (1); Nucleotide binding (1); Sequence conflict (4); Turn (2)	21	0	0	0	0	17	0	1	0	0
RUVB1_HUMAN	RuvB-like 1	Nucleus	transcription cofactor;DNA binding protein	Beta strand (2); Chain (1); Compositional bias (1); Helix (2); Initiator methionine (1); Natural variant (6); Sequence conflict (1); Turn (2)	2	0	0	0	0	2	0	0	0	0
SRP14_HUMAN	Signal recognition particle 14 kDa protein	Cytoplasm	mRNA processing factor; mRNA splicing factor; ribonucleoprotein; ribosomal protein; RNA binding protein	Alternative sequence (7); Chain (1); Compositional bias (1); Domain (1); Modified residue (14)	0	0	0	0	0	0	0	0	0	0
TBB1_HUMAN	Tubulin beta-1 chain	Cytoplasm	actin and actin related protein; actin binding protein, tubulin	Chain (1); Modified residue (1); Natural variant (5); Nucleotide binding (1)	0	0	0	0	0	0	0	1	0	0
TBB2C_HUMAN	Tubulin beta-2C chain	Cytoplasm	actin and actin related protein; actin binding protein, tubulin	Chain (1); Modified residue (5); Nucleotide binding (1)	0	0	0	0	0	0	0	1	0	0
THOC4_HUMAN	THO complex subunit 4	Cytoplasm & Nucleus	mRNA processing factor; mRNA splicing factor; ribonucleoprotein; ribosomal protein; RNA binding protein	Beta strand (4); Chain (1); Compositional bias (1); Domain (1); Helix (2); Initiator methionine (1); Modified residue (8); Region (1); Sequence conflict (5)	4	0	0	0	0	2	0	0	0	0
TIF1B_HUMAN	Transcription intermediary factor 1-beta	Nucleus	transcription cofactor;DNA binding protein	Alternative sequence (1); Beta strand (12); Chain (1); Compositional bias (2); Cross-link (5); Domain (1); Helix (6); Initiator methionine (1); Modified residue (33); Motif (1); Mutagenesis (21); Natural variant (1); Region (5); Sequence conflict (1); Turn (5); Zinc finger (4)	12	0	5	0	0	6	0	0	0	4
TPIS_HUMAN	Triosephosphate isomerase	Cytoplasm	isomerase	Active site (2); Alternative sequence (1); Beta strand (10); Binding site (2); Chain (1); Erroneous initiation (11); Frameshift (1); Helix (15); Modified residue (6); Natural variant (8); Sequence caution (1); Sequence conflict (11); Turn (2)	10	0	0	0	0	15	0	0	0	0
U2AF2_HUMAN	Splicing factor U2AF 65 kDa subunit	Nucleus	mRNA processing factor; mRNA splicing factor; ribonucleoprotein; ribosomal protein; RNA binding protein	Alternative sequence (1); Beta strand (20); Chain (1); Compositional bias (1); Domain (3); Helix (9); Initiator methionine (1); Modified residue (9); Mutagenesis (10); Turn (3)	20	0	0	0	0	9	0	0	0	0
UBIQ_HUMAN	Ubiquitin	Cytoplasm & Nucleus	Ubiquitin		0	0	0	0	0	0	0	0	0	0

## Sheet: complete protein database
complete protein database (UniProtKB)
entry name	protein name	Subcellular location	Peroxisome	Golgi	Endoplasmic reticulum	Mitochondrion	Membrane	Cytoplasm	Nucleus	Cytoplasm & Nucleus	Subcellular location main	Features	beta strand	coiled coil	cross-link	DNA binding	disulfide bond	helix	metal binding	nucleotide binding	repeat	zinc finger
1433B_HUMAN		Cytoplasm. Melanosome.	0	0	0	0	0	1	0	0	Cytoplasm	Alternative sequence (1); Chain (2); Helix (11); Initiator methionine (1); Modified residue (6); Natural variant (1); Site (2); Turn (1)	0	0	0	0	0	11	0	0	0	0
1433E_HUMAN		Cytoplasm. Melanosome.	0	0	0	0	0	1	0	0	Cytoplasm	Alternative sequence (1); Chain (1); Helix (11); Modified residue (7); Sequence conflict (3); Site (2); Turn (1)	0	0	0	0	0	11	0	0	0	0
1433F_HUMAN			0	0	0	0	0	0	0	0		Chain (1); Helix (10); Initiator methionine (1); Modified residue (3); Sequence conflict (3); Site (2); Turn (2)	0	0	0	0	0	10	0	0	0	0
1433G_HUMAN		Cytoplasm.	0	0	0	0	0	1	0	0	Cytoplasm	Chain (2); Helix (11); Initiator methionine (1); Modified residue (5); Sequence conflict (12); Site (2); Turn (1)	0	0	0	0	0	11	0	0	0	0
1433S_HUMAN		Cytoplasm. Nucleus. Secreted.	0	0	0	0	0	1	1	1	Cytoplasm & Nucleus	Alternative sequence (1); Chain (1); Helix (11); Modified residue (3); Natural variant (1); Sequence conflict (3); Site (2)	0	0	0	0	0	11	0	0	0	0
1433T_HUMAN		Cytoplasm.	0	0	0	0	0	1	0	0	Cytoplasm	Chain (1); Helix (9); Modified residue (6); Sequence conflict (1); Site (2); Turn (2)	0	0	0	0	0	9	0	0	0	0
1433Z_HUMAN		Cytoplasm. Melanosome.	0	0	0	0	0	1	0	0	Cytoplasm	Chain (1); Erroneous initiation (2); Helix (11); Modified residue (11); Mutagenesis (4); Sequence conflict (1); Site (2); Turn (2)	0	0	0	0	0	11	0	0	0	0
1A01_HUMAN		Membrane; Single-pass type I membrane protein.	0	0	0	0	1	1	0	0	Cytoplasm	Beta strand (18); Chain (1); Disulfide bond (2); Domain (1); Glycosylation (1); Helix (8); Modified residue (1); Natural variant (16); Region (4); Signal peptide (1); Topological domain (2); Transmembrane (1)	18	0	0	0	2	8	0	0	0	0
1A02_HUMAN		Membrane; Single-pass type I membrane protein.	0	0	0	0	1	1	0	0	Cytoplasm	Beta strand (21); Chain (1); Disulfide bond (2); Domain (1); Glycosylation (1); Helix (8); Modified residue (2); Natural variant (22); Region (4); Sequence caution (1); Sequence conflict (4); Signal peptide (1); Topological domain (2); Transmembrane (1)	21	0	0	0	2	8	0	0	0	0
1A03_HUMAN		Membrane; Single-pass type I membrane protein.	0	0	0	0	1	1	0	0	Cytoplasm	Beta strand (17); Chain (1); Disulfide bond (2); Domain (1); Glycosylation (1); Helix (5); Natural variant (16); Region (4); Sequence conflict (1); Signal peptide (1); Topological domain (2); Transmembrane (1); Turn (3)	17	0	0	0	2	5	0	0	0	0
1A11_HUMAN		Membrane; Single-pass type I membrane protein.	0	0	0	0	1	1	0	0	Cytoplasm	Alternative sequence (1); Beta strand (20); Chain (1); Disulfide bond (2); Domain (1); Glycosylation (1); Helix (7); Natural variant (15); Region (4); Signal peptide (1); Topological domain (2); Transmembrane (1)	20	0	0	0	2	7	0	0	0	0
1A1L1_HUMAN			0	0	0	0	0	0	0	0		Binding site (1); Chain (1); Modified residue (1); Natural variant (5); Sequence conflict (2)	0	0	0	0	0	0	0	0	0	0
1A1L2_HUMAN			0	0	0	0	0	0	0	0		Chain (1); Modified residue (1); Natural variant (1); Sequence conflict (6)	0	0	0	0	0	0	0	0	0	0
1A23_HUMAN		Membrane; Single-pass type I membrane protein.	0	0	0	0	1	1	0	0	Cytoplasm	Chain (1); Disulfide bond (2); Domain (1); Glycosylation (1); Natural variant (5); Region (4); Signal peptide (1); Topological domain (2); Transmembrane (1)	0	0	0	0	2	0	0	0	0	0
1A24_HUMAN		Membrane; Single-pass type I membrane protein.	0	0	0	0	1	1	0	0	Cytoplasm	Beta strand (18); Chain (1); Disulfide bond (2); Domain (1); Glycosylation (1); Helix (7); Natural variant (14); Region (4); Signal peptide (1); Topological domain (2); Transmembrane (1)	18	0	0	0	2	7	0	0	0	0
1A25_HUMAN		Membrane; Single-pass type I membrane protein.	0	0	0	0	1	1	0	0	Cytoplasm	Chain (1); Disulfide bond (2); Domain (1); Glycosylation (1); Natural variant (4); Region (4); Signal peptide (1); Topological domain (2); Transmembrane (1)	0	0	0	0	2	0	0	0	0	0
1A26_HUMAN		Membrane; Single-pass type I membrane protein.	0	0	0	0	1	1	0	0	Cytoplasm	Chain (1); Disulfide bond (2); Domain (1); Glycosylation (1); Natural variant (21); Region (4); Sequence conflict (2); Signal peptide (1); Topological domain (2); Transmembrane (1)	0	0	0	0	2	0	0	0	0	0
1A29_HUMAN		Membrane; Single-pass type I membrane protein.	0	0	0	0	1	1	0	0	Cytoplasm	Chain (1); Disulfide bond (2); Domain (1); Glycosylation (1); Natural variant (8); Region (4); Signal peptide (1); Topological domain (2); Transmembrane (1)	0	0	0	0	2	0	0	0	0	0
1A30_HUMAN		Membrane; Single-pass type I membrane protein.	0	0	0	0	1	1	0	0	Cytoplasm	Chain (1); Disulfide bond (2); Domain (1); Glycosylation (1); Natural variant (20); Region (4); Sequence conflict (1); Signal peptide (1); Topological domain (2); Transmembrane (1)	0	0	0	0	2	0	0	0	0	0
1A31_HUMAN		Membrane; Single-pass type I membrane protein.	0	0	0	0	1	1	0	0	Cytoplasm	Chain (1); Disulfide bond (2); Domain (1); Glycosylation (1); Natural variant (8); Region (4); Signal peptide (1); Topological domain (2); Transmembrane (1)	0	0	0	0	2	0	0	0	0	0
1A32_HUMAN		Membrane; Single-pass type I membrane protein.	0	0	0	0	1	1	0	0	Cytoplasm	Chain (1); Disulfide bond (2); Domain (1); Glycosylation (1); Natural variant (14); Region (4); Signal peptide (1); Topological domain (2); Transmembrane (1)	0	0	0	0	2	0	0	0	0	0
1A33_HUMAN		Membrane; Single-pass type I membrane protein.	0	0	0	0	1	1	0	0	Cytoplasm	Chain (1); Disulfide bond (2); Domain (1); Glycosylation (1); Natural variant (6); Region (4); Sequence conflict (1); Signal peptide (1); Topological domain (2); Transmembrane (1)	0	0	0	0	2	0	0	0	0	0
1A34_HUMAN		Membrane; Single-pass type I membrane protein.	0	0	0	0	1	1	0	0	Cytoplasm	Chain (1); Disulfide bond (2); Domain (1); Glycosylation (1); Natural variant (10); Region (4); Signal peptide (1); Topological domain (2); Transmembrane (1)	0	0	0	0	2	0	0	0	0	0
1A36_HUMAN		Membrane; Single-pass type I membrane protein.	0	0	0	0	1	1	0	0	Cytoplasm	Chain (1); Disulfide bond (2); Domain (1); Glycosylation (1); Natural variant (9); Region (4); Signal peptide (1); Topological domain (2); Transmembrane (1)	0	0	0	0	2	0	0	0	0	0
1A43_HUMAN		Membrane; Single-pass type I membrane protein.	0	0	0	0	1	1	0	0	Cytoplasm	Chain (1); Disulfide bond (2); Domain (1); Glycosylation (1); Natural variant (2); Region (4); Signal peptide (1); Topological domain (2); Transmembrane (1)	0	0	0	0	2	0	0	0	0	0
1A66_HUMAN		Membrane; Single-pass type I membrane protein.	0	0	0	0	1	1	0	0	Cytoplasm	Chain (1); Disulfide bond (2); Domain (1); Glycosylation (1); Natural variant (7); Region (4); Signal peptide (1); Topological domain (2); Transmembrane (1)	0	0	0	0	2	0	0	0	0	0
1A68_HUMAN		Membrane; Single-pass type I membrane protein.	0	0	0	0	1	1	0	0	Cytoplasm	Beta strand (18); Chain (1); Disulfide bond (2); Domain (1); Glycosylation (1); Helix (7); Natural variant (18); Region (4); Sequence conflict (2); Signal peptide (1); Topological domain (2); Transmembrane (1)	18	0	0	0	2	7	0	0	0	0
1A69_HUMAN		Membrane; Single-pass type I membrane protein.	0	0	0	0	1	1	0	0	Cytoplasm	Chain (1); Disulfide bond (2); Domain (1); Glycosylation (1); Natural variant (3); Region (4); Topological domain (2); Transmembrane (1)	0	0	0	0	2	0	0	0	0	0
1A74_HUMAN		Membrane; Single-pass type I membrane protein.	0	0	0	0	1	1	0	0	Cytoplasm	Chain (1); Disulfide bond (2); Domain (1); Glycosylation (1); Modified residue (3); Natural variant (8); Region (4); Signal peptide (1); Topological domain (2); Transmembrane (1)	0	0	0	0	2	0	0	0	0	0
1A80_HUMAN		Membrane; Single-pass type I membrane protein.	0	0	0	0	1	1	0	0	Cytoplasm	Chain (1); Disulfide bond (2); Domain (1); Glycosylation (1); Natural variant (8); Region (4); Signal peptide (1); Topological domain (2); Transmembrane (1)	0	0	0	0	2	0	0	0	0	0
1B07_HUMAN		Membrane; Single-pass type I membrane protein.	0	0	0	0	1	1	0	0	Cytoplasm	Chain (1); Disulfide bond (2); Domain (1); Glycosylation (1); Natural variant (33); Region (4); Sequence conflict (5); Signal peptide (1); Topological domain (2); Transmembrane (1)	0	0	0	0	2	0	0	0	0	0
1B08_HUMAN		Membrane; Single-pass type I membrane protein.	0	0	0	0	1	1	0	0	Cytoplasm	Beta strand (19); Chain (1); Disulfide bond (2); Domain (1); Glycosylation (1); Helix (8); Natural variant (28); Region (4); Signal peptide (1); Topological domain (2); Transmembrane (1)	19	0	0	0	2	8	0	0	0	0
1B13_HUMAN		Membrane; Single-pass type I membrane protein.	0	0	0	0	1	1	0	0	Cytoplasm	Chain (1); Disulfide bond (2); Domain (1); Glycosylation (1); Natural variant (11); Region (4); Signal peptide (1); Topological domain (2); Transmembrane (1)	0	0	0	0	2	0	0	0	0	0
1B14_HUMAN		Membrane; Single-pass type I membrane protein.	0	0	0	0	1	1	0	0	Cytoplasm	Chain (1); Disulfide bond (2); Domain (1); Glycosylation (1); Modified residue (1); Natural variant (16); Region (4); Signal peptide (1); Topological domain (2); Transmembrane (1)	0	0	0	0	2	0	0	0	0	0
1B15_HUMAN		Membrane; Single-pass type I membrane protein.	0	0	0	0	1	1	0	0	Cytoplasm	Beta strand (17); Chain (1); Disulfide bond (2); Domain (1); Glycosylation (1); Helix (8); Natural variant (12); Region (4); Signal peptide (1); Topological domain (2); Transmembrane (1)	17	0	0	0	2	8	0	0	0	0
1B18_HUMAN		Membrane; Single-pass type I membrane protein.	0	0	0	0	1	1	0	0	Cytoplasm	Chain (1); Disulfide bond (2); Domain (1); Glycosylation (1); Natural variant (7); Region (4); Signal peptide (1); Topological domain (2); Transmembrane (1)	0	0	0	0	2	0	0	0	0	0
1B27_HUMAN		Membrane; Single-pass type I membrane protein.	0	0	0	0	1	1	0	0	Cytoplasm	Beta strand (19); Chain (1); Disulfide bond (2); Domain (1); Glycosylation (1); Helix (7); Natural variant (19); Region (4); Sequence conflict (2); Signal peptide (1); Topological domain (2); Transmembrane (1); Turn (1)	19	0	0	0	2	7	0	0	0	0
1B35_HUMAN		Membrane; Single-pass type I membrane protein.	0	0	0	0	1	1	0	0	Cytoplasm	Beta strand (20); Chain (1); Disulfide bond (2); Domain (1); Glycosylation (1); Helix (8); Natural variant (15); Region (4); Signal peptide (1); Topological domain (2); Transmembrane (1)	20	0	0	0	2	8	0	0	0	0
1B37_HUMAN		Membrane; Single-pass type I membrane protein.	0	0	0	0	1	1	0	0	Cytoplasm	Chain (1); Disulfide bond (2); Domain (1); Glycosylation (1); Natural variant (9); Region (4); Signal peptide (1); Topological domain (2); Transmembrane (1)	0	0	0	0	2	0	0	0	0	0
1B38_HUMAN		Membrane; Single-pass type I membrane protein.	0	0	0	0	1	1	0	0	Cytoplasm	Chain (1); Disulfide bond (2); Domain (1); Glycosylation (1); Natural variant (22); Region (4); Sequence conflict (2); Signal peptide (1); Topological domain (2); Transmembrane (1)	0	0	0	0	2	0	0	0	0	0
1B39_HUMAN		Membrane; Single-pass type I membrane protein.	0	0	0	0	1	1	0	0	Cytoplasm	Chain (1); Disulfide bond (2); Domain (1); Glycosylation (1); Natural variant (28); Region (4); Signal peptide (1); Topological domain (2); Transmembrane (1)	0	0	0	0	2	0	0	0	0	0
1B40_HUMAN		Membrane; Single-pass type I membrane protein.	0	0	0	0	1	1	0	0	Cytoplasm	Chain (1); Disulfide bond (2); Domain (1); Glycosylation (1); Natural variant (28); Region (4); Sequence conflict (1); Signal peptide (1); Topological domain (2); Transmembrane (1)	0	0	0	0	2	0	0	0	0	0
1B41_HUMAN		Membrane; Single-pass type I membrane protein.	0	0	0	0	1	1	0	0	Cytoplasm	Beta strand (15); Chain (1); Disulfide bond (2); Domain (1); Glycosylation (1); Helix (7); Natural variant (12); Region (4); Signal peptide (1); Topological domain (2); Transmembrane (1); Turn (1)	15	0	0	0	2	7	0	0	0	0
1B42_HUMAN		Membrane; Single-pass type I membrane protein.	0	0	0	0	1	1	0	0	Cytoplasm	Chain (1); Disulfide bond (2); Domain (1); Glycosylation (1); Natural variant (21); Region (4); Signal peptide (1); Topological domain (2); Transmembrane (1)	0	0	0	0	2	0	0	0	0	0
1B44_HUMAN		Membrane; Single-pass type I membrane protein.	0	0	0	0	1	1	0	0	Cytoplasm	Beta strand (20); Chain (1); Disulfide bond (2); Domain (1); Glycosylation (1); Helix (8); Natural variant (13); Region (4); Sequence conflict (3); Signal peptide (1); Topological domain (2); Transmembrane (1)	20	0	0	0	2	8	0	0	0	0
1B45_HUMAN		Membrane; Single-pass type I membrane protein.	0	0	0	0	1	1	0	0	Cytoplasm	Chain (1); Disulfide bond (2); Domain (1); Glycosylation (1); Natural variant (4); Region (4); Signal peptide (1); Topological domain (2); Transmembrane (1)	0	0	0	0	2	0	0	0	0	0
1B46_HUMAN		Membrane; Single-pass type I membrane protein.	0	0	0	0	1	1	0	0	Cytoplasm	Chain (1); Disulfide bond (2); Domain (1); Glycosylation (1); Natural variant (1); Region (4); Signal peptide (1); Topological domain (2); Transmembrane (1)	0	0	0	0	2	0	0	0	0	0
1B47_HUMAN		Membrane; Single-pass type I membrane protein.	0	0	0	0	1	1	0	0	Cytoplasm	Chain (1); Disulfide bond (2); Domain (1); Glycosylation (1); Natural variant (7); Region (4); Signal peptide (1); Topological domain (2); Transmembrane (1)	0	0	0	0	2	0	0	0	0	0
1B48_HUMAN		Membrane; Single-pass type I membrane protein.	0	0	0	0	1	1	0	0	Cytoplasm	Chain (1); Disulfide bond (2); Domain (1); Glycosylation (1); Natural variant (23); Region (4); Signal peptide (1); Topological domain (2); Transmembrane (1)	0	0	0	0	2	0	0	0	0	0
1B49_HUMAN		Membrane; Single-pass type I membrane protein.	0	0	0	0	1	1	0	0	Cytoplasm	Chain (1); Disulfide bond (2); Domain (1); Glycosylation (1); Natural variant (7); Region (4); Signal peptide (1); Topological domain (2); Transmembrane (1)	0	0	0	0	2	0	0	0	0	0
1B50_HUMAN		Membrane; Single-pass type I membrane protein.	0	0	0	0	1	1	0	0	Cytoplasm	Chain (1); Disulfide bond (2); Domain (1); Glycosylation (1); Natural variant (4); Region (4); Signal peptide (1); Topological domain (2); Transmembrane (1)	0	0	0	0	2	0	0	0	0	0
1B51_HUMAN		Membrane; Single-pass type I membrane protein.	0	0	0	0	1	1	0	0	Cytoplasm	Beta strand (17); Chain (1); Disulfide bond (2); Domain (1); Glycosylation (1); Helix (8); Natural variant (6); Region (4); Signal peptide (1); Topological domain (2); Transmembrane (1)	17	0	0	0	2	8	0	0	0	0
1B52_HUMAN		Membrane; Single-pass type I membrane protein.	0	0	0	0	1	1	0	0	Cytoplasm	Chain (1); Disulfide bond (2); Domain (1); Glycosylation (1); Natural variant (3); Region (4); Signal peptide (1); Topological domain (2); Transmembrane (1)	0	0	0	0	2	0	0	0	0	0
1B53_HUMAN		Membrane; Single-pass type I membrane protein.	0	0	0	0	1	1	0	0	Cytoplasm	Beta strand (17); Chain (1); Disulfide bond (2); Domain (1); Glycosylation (1); Helix (7); Natural variant (10); Region (4); Signal peptide (1); Topological domain (2); Transmembrane (1); Turn (2)	17	0	0	0	2	7	0	0	0	0
1B54_HUMAN		Membrane; Single-pass type I membrane protein.	0	0	0	0	1	1	0	0	Cytoplasm	Chain (1); Disulfide bond (2); Domain (1); Glycosylation (1); Natural variant (7); Region (4); Signal peptide (1); Topological domain (2); Transmembrane (1)	0	0	0	0	2	0	0	0	0	0
1B55_HUMAN		Membrane; Single-pass type I membrane protein.	0	0	0	0	1	1	0	0	Cytoplasm	Chain (1); Disulfide bond (2); Domain (1); Glycosylation (1); Natural variant (17); Region (4); Signal peptide (1); Topological domain (2); Transmembrane (1)	0	0	0	0	2	0	0	0	0	0
1B56_HUMAN		Membrane; Single-pass type I membrane protein.	0	0	0	0	1	1	0	0	Cytoplasm	Chain (1); Disulfide bond (2); Domain (1); Glycosylation (1); Natural variant (17); Region (4); Signal peptide (1); Topological domain (2); Transmembrane (1)	0	0	0	0	2	0	0	0	0	0
1B57_HUMAN		Membrane; Single-pass type I membrane protein.	0	0	0	0	1	1	0	0	Cytoplasm	Beta strand (17); Chain (1); Disulfide bond (2); Domain (1); Glycosylation (1); Helix (8); Natural variant (10); Region (4); Signal peptide (1); Topological domain (2); Transmembrane (1)	17	0	0	0	2	8	0	0	0	0
1B58_HUMAN		Membrane; Single-pass type I membrane protein.	0	0	0	0	1	1	0	0	Cytoplasm	Chain (1); Disulfide bond (2); Domain (1); Glycosylation (1); Natural variant (6); Region (4); Signal peptide (1); Topological domain (2); Transmembrane (1)	0	0	0	0	2	0	0	0	0	0
1B59_HUMAN		Membrane; Single-pass type I membrane protein.	0	0	0	0	1	1	0	0	Cytoplasm	Chain (1); Disulfide bond (2); Domain (1); Glycosylation (1); Natural variant (3); Region (4); Signal peptide (1); Topological domain (2); Transmembrane (1)	0	0	0	0	2	0	0	0	0	0
1B67_HUMAN		Membrane; Single-pass type I membrane protein.	0	0	0	0	1	1	0	0	Cytoplasm	Chain (1); Disulfide bond (2); Domain (1); Glycosylation (1); Natural variant (22); Region (4); Signal peptide (1); Topological domain (2); Transmembrane (1)	0	0	0	0	2	0	0	0	0	0
1B73_HUMAN		Membrane; Single-pass type I membrane protein.	0	0	0	0	1	1	0	0	Cytoplasm	Chain (1); Disulfide bond (2); Domain (1); Glycosylation (1); Natural variant (7); Region (4); Sequence conflict (1); Signal peptide (1); Topological domain (2); Transmembrane (1)	0	0	0	0	2	0	0	0	0	0
1B78_HUMAN		Membrane; Single-pass type I membrane protein.	0	0	0	0	1	1	0	0	Cytoplasm	Chain (1); Disulfide bond (2); Domain (1); Glycosylation (1); Natural variant (3); Region (4); Signal peptide (1); Topological domain (2); Transmembrane (1)	0	0	0	0	2	0	0	0	0	0
1B81_HUMAN		Membrane; Single-pass type I membrane protein.	0	0	0	0	1	1	0	0	Cytoplasm	Chain (1); Disulfide bond (2); Domain (1); Glycosylation (1); Natural variant (25); Region (4); Signal peptide (1); Topological domain (2); Transmembrane (1)	0	0	0	0	2	0	0	0	0	0
1B82_HUMAN		Membrane; Single-pass type I membrane protein.	0	0	0	0	1	1	0	0	Cytoplasm	Chain (1); Disulfide bond (2); Domain (1); Glycosylation (1); Natural variant (10); Region (4); Signal peptide (1); Topological domain (2); Transmembrane (1)	0	0	0	0	2	0	0	0	0	0
1C01_HUMAN		Membrane; Single-pass type I membrane protein.	0	0	0	0	1	1	0	0	Cytoplasm	Chain (1); Disulfide bond (2); Domain (1); Glycosylation (1); Natural variant (20); Region (4); Signal peptide (1); Topological domain (2); Transmembrane (1)	0	0	0	0	2	0	0	0	0	0
1C02_HUMAN		Membrane; Single-pass type I membrane protein.	0	0	0	0	1	1	0	0	Cytoplasm	Chain (1); Disulfide bond (2); Domain (1); Glycosylation (1); Modified residue (1); Natural variant (9); Region (4); Signal peptide (1); Topological domain (2); Transmembrane (1)	0	0	0	0	2	0	0	0	0	0
1C03_HUMAN		Membrane; Single-pass type I membrane protein.	0	0	0	0	1	1	0	0	Cytoplasm	Beta strand (15); Chain (1); Disulfide bond (2); Domain (1); Glycosylation (1); Helix (7); Natural variant (13); Region (4); Sequence conflict (7); Signal peptide (1); Topological domain (2); Transmembrane (1); Turn (2)	15	0	0	0	2	7	0	0	0	0
1C04_HUMAN		Membrane; Single-pass type I membrane protein.	0	0	0	0	1	1	0	0	Cytoplasm	Beta strand (19); Chain (1); Disulfide bond (2); Domain (1); Glycosylation (1); Helix (8); Natural variant (15); Region (4); Signal peptide (1); Topological domain (2); Transmembrane (1)	19	0	0	0	2	8	0	0	0	0
1C05_HUMAN		Membrane; Single-pass type I membrane protein.	0	0	0	0	1	1	0	0	Cytoplasm	Chain (1); Disulfide bond (2); Domain (1); Glycosylation (1); Natural variant (10); Region (4); Signal peptide (1); Topological domain (2); Transmembrane (1)	0	0	0	0	2	0	0	0	0	0
1C06_HUMAN		Membrane; Single-pass type I membrane protein.	0	0	0	0	1	1	0	0	Cytoplasm	Chain (1); Disulfide bond (2); Domain (1); Glycosylation (1); Natural variant (14); Region (4); Sequence conflict (2); Signal peptide (1); Topological domain (2); Transmembrane (1)	0	0	0	0	2	0	0	0	0	0
1C07_HUMAN		Membrane; Single-pass type I membrane protein.	0	0	0	0	1	1	0	0	Cytoplasm	Chain (1); Disulfide bond (2); Domain (1); Glycosylation (1); Natural variant (32); Region (4); Sequence conflict (3); Signal peptide (1); Topological domain (2); Transmembrane (1)	0	0	0	0	2	0	0	0	0	0
1C08_HUMAN		Membrane; Single-pass type I membrane protein.	0	0	0	0	1	1	0	0	Cytoplasm	Chain (1); Disulfide bond (2); Domain (1); Glycosylation (1); Natural variant (8); Region (4); Signal peptide (1); Topological domain (2); Transmembrane (1)	0	0	0	0	2	0	0	0	0	0
1C12_HUMAN		Membrane; Single-pass type I membrane protein.	0	0	0	0	1	1	0	0	Cytoplasm	Chain (1); Disulfide bond (2); Domain (1); Glycosylation (1); Natural variant (16); Region (4); Sequence conflict (2); Signal peptide (1); Topological domain (2); Transmembrane (1)	0	0	0	0	2	0	0	0	0	0
1C14_HUMAN		Membrane; Single-pass type I membrane protein.	0	0	0	0	1	1	0	0	Cytoplasm	Chain (1); Disulfide bond (2); Domain (1); Glycosylation (1); Natural variant (10); Region (4); Sequence conflict (3); Signal peptide (1); Topological domain (2); Transmembrane (1)	0	0	0	0	2	0	0	0	0	0
1C15_HUMAN		Membrane; Single-pass type I membrane protein.	0	0	0	0	1	1	0	0	Cytoplasm	Chain (1); Disulfide bond (2); Domain (1); Glycosylation (1); Natural variant (12); Region (4); Sequence conflict (1); Signal peptide (1); Topological domain (2); Transmembrane (1)	0	0	0	0	2	0	0	0	0	0
1C16_HUMAN		Cell membrane; Single-pass type I membrane protein. Secreted.	0	0	0	0	1	1	0	0	Cytoplasm	Alternative sequence (1); Chain (1); Disulfide bond (2); Domain (1); Glycosylation (1); Natural variant (12); Region (4); Signal peptide (1); Topological domain (2); Transmembrane (1)	0	0	0	0	2	0	0	0	0	0
1C17_HUMAN		Membrane; Single-pass type I membrane protein.	0	0	0	0	1	1	0	0	Cytoplasm	Chain (1); Disulfide bond (2); Domain (1); Glycosylation (1); Natural variant (8); Region (4); Signal peptide (1); Topological domain (2); Transmembrane (1)	0	0	0	0	2	0	0	0	0	0
1C18_HUMAN		Membrane; Single-pass type I membrane protein.	0	0	0	0	1	1	0	0	Cytoplasm	Chain (1); Disulfide bond (2); Domain (1); Glycosylation (1); Natural variant (13); Region (4); Signal peptide (1); Topological domain (2); Transmembrane (1)	0	0	0	0	2	0	0	0	0	0
2A5A_HUMAN		Cytoplasm. Nucleus. Chromosome â€º centromere.	0	0	0	0	0	1	1	1	Cytoplasm & Nucleus	Alternative sequence (1); Chain (1); Compositional bias (1); Modified residue (2); Sequence conflict (5)	0	0	0	0	0	0	0	0	0	0
2A5B_HUMAN		Cytoplasm.	0	0	0	0	0	1	0	0	Cytoplasm	Alternative sequence (1); Chain (1); Modified residue (6); Sequence conflict (5)	0	0	0	0	0	0	0	0	0	0
2A5D_HUMAN		Cytoplasm. Nucleus.	0	0	0	0	0	1	1	1	Cytoplasm & Nucleus	Alternative sequence (2); Chain (1); Modified residue (3); Motif (2); Region (1); Repeat (8)	0	0	0	0	0	0	0	0	8	0
2A5E_HUMAN		Cytoplasm.	0	0	0	0	0	1	0	0	Cytoplasm	Chain (1); Modified residue (1)	0	0	0	0	0	0	0	0	0	0
2A5G_HUMAN		Nucleus. Chromosome â€º centromere.	0	0	0	0	0	0	1	0	Nucleus	Alternative sequence (3); Beta strand (4); Chain (1); Erroneous initiation (1); Helix (25); Modified residue (4); Motif (1); Natural variant (1); Sequence conflict (1); Turn (4)	4	0	0	0	0	25	0	0	0	0
2AAA_HUMAN		Cytoplasm. Chromosome â€º centromere.	0	0	0	0	0	1	0	0	Cytoplasm	Beta strand (2); Chain (1); Helix (53); Initiator methionine (1); Modified residue (2); Region (4); Repeat (15); Sequence conflict (4); Turn (4)	2	0	0	0	0	53	0	0	15	0
2AAB_HUMAN			0	0	0	0	0	0	0	0		Alternative sequence (2); Chain (1); Natural variant (13); Repeat (15); Sequence caution (1); Sequence conflict (5)	0	0	0	0	0	0	0	0	15	0
2ABA_HUMAN			0	0	0	0	0	0	0	0		Alternative sequence (1); Beta strand (31); Chain (1); Helix (8); Initiator methionine (1); Modified residue (1); Repeat (7); Turn (3)	31	0	0	0	0	8	0	0	7	0
2ABB_HUMAN		Cytoplasm. Cytoplasm â€º cytoskeleton. Membrane. Cytoplasm. Mitochondrion. Mitochondrion outer membrane.	0	0	0	1	1	1	0	0	Cytoplasm	Alternative sequence (4); Chain (1); Erroneous initiation (1); Erroneous termination (1); Natural variant (1); Repeat (7); Sequence conflict (5)	0	0	0	0	0	0	0	0	7	0
2ABD_HUMAN		Cytoplasm.	0	0	0	0	0	1	0	0	Cytoplasm	Chain (1); Compositional bias (1); Erroneous gene model prediction (1); Erroneous initiation (1); Natural variant (1); Repeat (7); Sequence conflict (4)	0	0	0	0	0	0	0	0	7	0
2ABG_HUMAN			0	0	0	0	0	0	0	0		Alternative sequence (3); Chain (1); Repeat (7); Sequence conflict (4)	0	0	0	0	0	0	0	0	7	0
2B11_HUMAN		Cell membrane; Single-pass type I membrane protein. Endoplasmic reticulum membrane; Single-pass type I membrane protein. Golgi apparatus â€º trans-Golgi network membrane; Single-pass type I membrane protein. Endosome membrane; Single-pass type I membrane protein. Lysosome membrane; Single-pass type I membrane protein. Late endosome membrane; Single-pass type I membrane protein.	0	1	1	0	1	1	0	0	Cytoplasm	Beta strand (14); Chain (1); Cross-link (1); Disulfide bond (2); Domain (1); Glycosylation (1); Helix (5); Natural variant (31); Region (2); Sequence conflict (6); Signal peptide (1); Topological domain (2); Transmembrane (1); Turn (3)	14	0	1	0	2	5	0	0	0	0
2B13_HUMAN		Cell membrane; Single-pass type I membrane protein. Endoplasmic reticulum membrane; Single-pass type I membrane protein. Golgi apparatus â€º trans-Golgi network membrane; Single-pass type I membrane protein. Endosome membrane; Single-pass type I membrane protein. Lysosome membrane; Single-pass type I membrane protein. Late endosome membrane; Single-pass type I membrane protein.	0	1	1	0	1	1	0	0	Cytoplasm	Beta strand (14); Chain (1); Cross-link (1); Disulfide bond (2); Domain (1); Glycosylation (1); Helix (5); Natural variant (5); Region (3); Signal peptide (1); Topological domain (2); Transmembrane (1); Turn (3)	14	0	1	0	2	5	0	0	0	0
2B14_HUMAN		Cell membrane; Single-pass type I membrane protein. Endoplasmic reticulum membrane; Single-pass type I membrane protein. Golgi apparatus â€º trans-Golgi network membrane; Single-pass type I membrane protein. Endosome membrane; Single-pass type I membrane protein. Lysosome membrane; Single-pass type I membrane protein. Late endosome membrane; Single-pass type I membrane protein.	0	1	1	0	1	1	0	0	Cytoplasm	Beta strand (13); Chain (1); Cross-link (1); Disulfide bond (2); Domain (1); Glycosylation (1); Helix (6); Natural variant (10); Region (2); Sequence conflict (1); Signal peptide (1); Topological domain (2); Transmembrane (1); Turn (3)	13	0	1	0	2	6	0	0	0	0
2B17_HUMAN		Cell membrane; Single-pass type I membrane protein. Endoplasmic reticulum membrane; Single-pass type I membrane protein. Golgi apparatus â€º trans-Golgi network membrane; Single-pass type I membrane protein. Endosome membrane; Single-pass type I membrane protein. Lysosome membrane; Single-pass type I membrane protein. Late endosome membrane; Single-pass type I membrane protein.	0	1	1	0	1	1	0	0	Cytoplasm	Chain (1); Cross-link (1); Disulfide bond (2); Domain (1); Glycosylation (1); Natural variant (6); Region (2); Signal peptide (1); Topological domain (2); Transmembrane (1)	0	0	1	0	2	0	0	0	0	0
2B18_HUMAN		Cell membrane; Single-pass type I membrane protein. Endoplasmic reticulum membrane; Single-pass type I membrane protein. Golgi apparatus â€º trans-Golgi network membrane; Single-pass type I membrane protein. Endosome membrane; Single-pass type I membrane protein. Lysosome membrane; Single-pass type I membrane protein. Late endosome membrane; Single-pass type I membrane protein.	0	1	1	0	1	1	0	0	Cytoplasm	Chain (1); Cross-link (1); Disulfide bond (2); Domain (1); Glycosylation (1); Natural variant (5); Region (2); Signal peptide (1); Topological domain (2); Transmembrane (1)	0	0	1	0	2	0	0	0	0	0
2B19_HUMAN		Cell membrane; Single-pass type I membrane protein. Endoplasmic reticulum membrane; Single-pass type I membrane protein. Golgi apparatus â€º trans-Golgi network membrane; Single-pass type I membrane protein. Endosome membrane; Single-pass type I membrane protein. Lysosome membrane; Single-pass type I membrane protein. Late endosome membrane; Single-pass type I membrane protein.	0	1	1	0	1	1	0	0	Cytoplasm	Chain (1); Cross-link (1); Disulfide bond (2); Domain (1); Glycosylation (1); Natural variant (3); Region (2); Signal peptide (1); Topological domain (2); Transmembrane (1)	0	0	1	0	2	0	0	0	0	0
2B1A_HUMAN		Cell membrane; Single-pass type I membrane protein. Endoplasmic reticulum membrane; Single-pass type I membrane protein. Golgi apparatus â€º trans-Golgi network membrane; Single-pass type I membrane protein. Endosome membrane; Single-pass type I membrane protein. Lysosome membrane; Single-pass type I membrane protein. Late endosome membrane; Single-pass type I membrane protein.	0	1	1	0	1	1	0	0	Cytoplasm	Chain (1); Cross-link (1); Disulfide bond (2); Domain (1); Glycosylation (1); Natural variant (2); Region (2); Sequence conflict (1); Signal peptide (1); Topological domain (2); Transmembrane (1)	0	0	1	0	2	0	0	0	0	0
2B1B_HUMAN		Cell membrane; Single-pass type I membrane protein. Endoplasmic reticulum membrane; Single-pass type I membrane protein. Golgi apparatus â€º trans-Golgi network membrane; Single-pass type I membrane protein. Endosome membrane; Single-pass type I membrane protein. Lysosome membrane; Single-pass type I membrane protein. Late endosome membrane; Single-pass type I membrane protein.	0	1	1	0	1	1	0	0	Cytoplasm	Chain (1); Cross-link (1); Disulfide bond (2); Domain (1); Glycosylation (1); Natural variant (4); Region (2); Signal peptide (1); Topological domain (2); Transmembrane (1)	0	0	1	0	2	0	0	0	0	0
2B1C_HUMAN		Cell membrane; Single-pass type I membrane protein. Endoplasmic reticulum membrane; Single-pass type I membrane protein. Golgi apparatus â€º trans-Golgi network membrane; Single-pass type I membrane protein. Endosome membrane; Single-pass type I membrane protein. Lysosome membrane; Single-pass type I membrane protein. Late endosome membrane; Single-pass type I membrane protein.	0	1	1	0	1	1	0	0	Cytoplasm	Chain (1); Cross-link (1); Disulfide bond (1); Domain (1); Glycosylation (1); Natural variant (22); Signal peptide (1); Transmembrane (1)	0	0	1	0	1	0	0	0	0	0
2B1D_HUMAN		Cell membrane; Single-pass type I membrane protein. Endoplasmic reticulum membrane; Single-pass type I membrane protein. Golgi apparatus â€º trans-Golgi network membrane; Single-pass type I membrane protein. Endosome membrane; Single-pass type I membrane protein. Lysosome membrane; Single-pass type I membrane protein. Late endosome membrane; Single-pass type I membrane protein.	0	1	1	0	1	1	0	0	Cytoplasm	Chain (1); Cross-link (1); Disulfide bond (1); Domain (1); Erroneous gene model prediction (1); Glycosylation (1); Natural variant (40); Sequence conflict (3); Signal peptide (1); Transmembrane (1)	0	0	1	0	1	0	0	0	0	0
2B1E_HUMAN		Cell membrane; Single-pass type I membrane protein. Endoplasmic reticulum membrane; Single-pass type I membrane protein. Golgi apparatus â€º trans-Golgi network membrane; Single-pass type I membrane protein. Endosome membrane; Single-pass type I membrane protein. Lysosome membrane; Single-pass type I membrane protein. Late endosome membrane; Single-pass type I membrane protein.	0	1	1	0	1	1	0	0	Cytoplasm	Chain (1); Cross-link (1); Disulfide bond (1); Domain (1); Erroneous gene model prediction (1); Glycosylation (1); Natural variant (48); Sequence conflict (1); Signal peptide (1); Transmembrane (1)	0	0	1	0	1	0	0	0	0	0
2B1F_HUMAN		Cell membrane; Single-pass type I membrane protein. Endoplasmic reticulum membrane; Single-pass type I membrane protein. Golgi apparatus â€º trans-Golgi network membrane; Single-pass type I membrane protein. Endosome membrane; Single-pass type I membrane protein. Lysosome membrane; Single-pass type I membrane protein. Late endosome membrane; Single-pass type I membrane protein.	0	1	1	0	1	1	0	0	Cytoplasm	Beta strand (14); Chain (1); Cross-link (1); Disulfide bond (2); Domain (1); Glycosylation (1); Helix (4); Natural variant (10); Region (2); Sequence conflict (4); Signal peptide (1); Topological domain (2); Transmembrane (1); Turn (3)	14	0	1	0	2	4	0	0	0	0
2B1G_HUMAN		Cell membrane; Single-pass type I membrane protein. Endoplasmic reticulum membrane; Single-pass type I membrane protein. Golgi apparatus â€º trans-Golgi network membrane; Single-pass type I membrane protein. Endosome membrane; Single-pass type I membrane protein. Lysosome membrane; Single-pass type I membrane protein. Late endosome membrane; Single-pass type I membrane protein.	0	1	1	0	1	1	0	0	Cytoplasm	Chain (1); Cross-link (1); Disulfide bond (1); Domain (1); Glycosylation (1); Natural variant (10); Signal peptide (1); Transmembrane (1)	0	0	1	0	1	0	0	0	0	0
3BHS1_HUMAN		Endoplasmic reticulum membrane; Single-pass membrane protein. Mitochondrion membrane; Single-pass membrane protein.	0	0	1	1	1	1	0	0	Cytoplasm	Active site (1); Binding site (1); Chain (1); Erroneous gene model prediction (1); Initiator methionine (1); Natural variant (6); Transmembrane (1)	0	0	0	0	0	0	0	0	0	0
3BHS2_HUMAN		Endoplasmic reticulum membrane; Single-pass membrane protein. Mitochondrion membrane; Single-pass membrane protein.	0	0	1	1	1	1	0	0	Cytoplasm	Active site (1); Alternative sequence (2); Binding site (1); Chain (1); Frameshift (1); Initiator methionine (1); Natural variant (29); Sequence conflict (3); Transmembrane (1)	0	0	0	0	0	0	0	0	0	0
3BHS7_HUMAN		Endoplasmic reticulum membrane; Multi-pass membrane protein.	0	0	1	0	1	1	0	0	Cytoplasm	Active site (1); Alternative sequence (1); Binding site (1); Chain (1); Natural variant (4); Sequence conflict (2); Transmembrane (2)	0	0	0	0	0	0	0	0	0	0
3BP1_HUMAN			0	0	0	0	0	0	0	0		Alternative sequence (2); Chain (1); Domain (2); Erroneous initiation (2); Erroneous termination (1); Modified residue (4); Motif (1); Natural variant (2)	0	0	0	0	0	0	0	0	0	0
3BP2_HUMAN			0	0	0	0	0	0	0	0		Alternative sequence (3); Beta strand (8); Chain (1); Compositional bias (2); Domain (2); Helix (2); Modified residue (5); Motif (1); Natural variant (7); Sequence conflict (4); Turn (2)	8	0	0	0	0	2	0	0	0	0
3BP5L_HUMAN			0	0	0	0	0	0	0	0		Chain (1); Coiled coil (2); Compositional bias (3); Erroneous initiation (1); Modified residue (4)	0	2	0	0	0	0	0	0	0	0
3BP5_HUMAN		Mitochondrion.	0	0	0	1	0	1	0	0	Cytoplasm	Alternative sequence (1); Chain (1); Compositional bias (4); Erroneous initiation (1); Modified residue (3); Mutagenesis (4)	0	0	0	0	0	0	0	0	0	0
3HAO_HUMAN		Cytoplasm.	0	0	0	0	0	1	0	0	Cytoplasm	Alternative sequence (1); Beta strand (20); Binding site (4); Chain (1); Helix (8); Metal binding (3); Natural variant (2); Region (3); Turn (1)	20	0	0	0	0	8	3	0	0	0
3HIDH_HUMAN		Mitochondrion.	0	0	0	1	0	1	0	0	Cytoplasm	Active site (1); Beta strand (10); Binding site (3); Chain (1); Helix (17); Nucleotide binding (2); Transit peptide (1); Turn (4)	10	0	0	0	0	17	0	2	0	0
3MG_HUMAN		Nucleus.	0	0	0	0	0	0	1	0	Nucleus	Alternative sequence (2); Beta strand (10); Chain (1); Helix (10); Modified residue (2); Natural variant (8); Sequence conflict (9); Turn (5)	10	0	0	0	0	10	0	0	0	0
41_HUMAN		Cytoplasm â€º cytoskeleton. Cytoplasm â€º cell cortex. Nucleus.	0	0	0	0	0	1	1	1	Cytoplasm & Nucleus	Alternative sequence (8); Beta strand (14); Chain (1); Domain (1); Helix (12); Modified residue (11); Mutagenesis (2); Natural variant (1); Region (3); Sequence conflict (12); Turn (2)	14	0	0	0	0	12	0	0	0	0
4EBP1_HUMAN			0	0	0	0	0	0	0	0		Chain (1); Helix (2); Initiator methionine (1); Modified residue (21)	0	0	0	0	0	2	0	0	0	0
4EBP2_HUMAN			0	0	0	0	0	0	0	0		Chain (1); Helix (1); Modified residue (6)	0	0	0	0	0	1	0	0	0	0
4EBP3_HUMAN			0	0	0	0	0	0	0	0		Chain (1); Mutagenesis (2)	0	0	0	0	0	0	0	0	0	0
4ET_HUMAN		Cytoplasm. Nucleus. Nucleus â€º PML body. Nucleus speckle.	0	0	0	0	0	1	1	1	Cytoplasm & Nucleus	Alternative sequence (2); Chain (1); Compositional bias (1); Erroneous initiation (2); Modified residue (14); Motif (3); Mutagenesis (2); Region (1); Sequence conflict (4)	0	0	0	0	0	0	0	0	0	0
4F2_HUMAN		Apical cell membrane; Single-pass type II membrane protein. Melanosome.	0	0	0	0	1	1	0	0	Cytoplasm	Alternative sequence (3); Beta strand (22); Chain (1); Cross-link (1); Disulfide bond (1); Glycosylation (4); Helix (24); Mass spectrometry (1); Modified residue (9); Mutagenesis (2); Sequence conflict (12); Topological domain (2); Transmembrane (1); Turn (3)	22	0	1	0	1	24	0	0	0	0
5HT1A_HUMAN		Cell membrane; Multi-pass membrane protein.	0	0	0	0	1	1	0	0	Cytoplasm	Chain (1); Cross-link (1); Disulfide bond (1); Glycosylation (3); Natural variant (6); Sequence conflict (11); Topological domain (8); Transmembrane (7)	0	0	1	0	1	0	0	0	0	0
5HT1B_HUMAN		Cell membrane; Multi-pass membrane protein.	0	0	0	0	1	1	0	0	Cytoplasm	Chain (1); Disulfide bond (1); Glycosylation (2); Lipidation (1); Natural variant (4); Topological domain (8); Transmembrane (7)	0	0	0	0	1	0	0	0	0	0
5HT1D_HUMAN		Cell membrane; Multi-pass membrane protein.	0	0	0	0	1	1	0	0	Cytoplasm	Chain (1); Disulfide bond (1); Glycosylation (3); Natural variant (1); Topological domain (8); Transmembrane (7)	0	0	0	0	1	0	0	0	0	0
5HT1E_HUMAN		Cell membrane; Multi-pass membrane protein.	0	0	0	0	1	1	0	0	Cytoplasm	Chain (1); Disulfide bond (1); Glycosylation (2); Natural variant (2); Topological domain (8); Transmembrane (7)	0	0	0	0	1	0	0	0	0	0
5HT1F_HUMAN		Cell membrane; Multi-pass membrane protein.	0	0	0	0	1	1	0	0	Cytoplasm	Chain (1); Disulfide bond (1); Glycosylation (2); Topological domain (8); Transmembrane (7)	0	0	0	0	1	0	0	0	0	0
5HT2A_HUMAN		Cell membrane; Multi-pass membrane protein.	0	0	0	0	1	1	0	0	Cytoplasm	Chain (1); Disulfide bond (1); Glycosylation (5); Motif (1); Mutagenesis (4); Natural variant (4); Topological domain (8); Transmembrane (7)	0	0	0	0	1	0	0	0	0	0
5HT2B_HUMAN		Cell membrane; Multi-pass membrane protein.	0	0	0	0	1	1	0	0	Cytoplasm	Chain (1); Disulfide bond (1); Glycosylation (1); Lipidation (1); Motif (1); Natural variant (4); Sequence conflict (2); Topological domain (8); Transmembrane (7)	0	0	0	0	1	0	0	0	0	0
5HT2C_HUMAN		Cell membrane; Multi-pass membrane protein.	0	0	0	0	1	1	0	0	Cytoplasm	Chain (1); Disulfide bond (1); Glycosylation (1); Motif (1); Mutagenesis (5); Natural variant (4); Topological domain (8); Transmembrane (7)	0	0	0	0	1	0	0	0	0	0
5HT3A_HUMAN		Cell junction â€º synapse â€º postsynaptic cell membrane; Multi-pass membrane protein. Cell membrane; Multi-pass membrane protein.	0	0	0	0	1	1	0	0	Cytoplasm	Alternative sequence (3); Chain (1); Disulfide bond (1); Glycosylation (4); Mutagenesis (4); Natural variant (5); Region (1); Sequence conflict (4); Signal peptide (1); Topological domain (5); Transmembrane (4)	0	0	0	0	1	0	0	0	0	0
5HT3B_HUMAN		Cell membrane; Multi-pass membrane protein.	0	0	0	0	1	1	0	0	Cytoplasm	Alternative sequence (1); Chain (1); Disulfide bond (1); Glycosylation (6); Mutagenesis (5); Natural variant (4); Region (1); Signal peptide (1); Topological domain (5); Transmembrane (4)	0	0	0	0	1	0	0	0	0	0
5HT3C_HUMAN		Cell membrane; Multi-pass membrane protein.	0	0	0	0	1	1	0	0	Cytoplasm	Chain (1); Disulfide bond (1); Natural variant (3); Signal peptide (1); Topological domain (5); Transmembrane (4)	0	0	0	0	1	0	0	0	0	0
5HT3D_HUMAN		Cell membrane; Multi-pass membrane protein.	0	0	0	0	1	1	0	0	Cytoplasm	Alternative sequence (5); Chain (1); Glycosylation (1); Natural variant (3); Sequence conflict (2); Signal peptide (1); Topological domain (5); Transmembrane (4)	0	0	0	0	0	0	0	0	0	0
5HT3E_HUMAN		Cell membrane; Multi-pass membrane protein.	0	0	0	0	1	1	0	0	Cytoplasm	Alternative sequence (2); Chain (1); Disulfide bond (1); Glycosylation (1); Natural variant (2); Sequence conflict (2); Signal peptide (1); Topological domain (5); Transmembrane (4)	0	0	0	0	1	0	0	0	0	0
5HT4R_HUMAN		Cell membrane; Multi-pass membrane protein. Endosome.	0	0	0	0	1	1	0	0	Cytoplasm	Alternative sequence (7); Chain (1); Disulfide bond (1); Glycosylation (1); Lipidation (1); Natural variant (2); Topological domain (8); Transmembrane (7)	0	0	0	0	1	0	0	0	0	0
5HT5A_HUMAN		Cell membrane; Multi-pass membrane protein.	0	0	0	0	1	1	0	0	Cytoplasm	Chain (1); Disulfide bond (1); Glycosylation (2); Natural variant (1); Topological domain (8); Transmembrane (7)	0	0	0	0	1	0	0	0	0	0
5HT6R_HUMAN		Cell membrane; Multi-pass membrane protein.	0	0	0	0	1	1	0	0	Cytoplasm	Chain (1); Disulfide bond (1); Modified residue (1); Sequence conflict (1); Topological domain (8); Transmembrane (7)	0	0	0	0	1	0	0	0	0	0
5HT7R_HUMAN		Cell membrane; Multi-pass membrane protein.	0	0	0	0	1	1	0	0	Cytoplasm	Alternative sequence (2); Chain (1); Disulfide bond (1); Glycosylation (2); Lipidation (1); Natural variant (3); Topological domain (8); Transmembrane (7)	0	0	0	0	1	0	0	0	0	0
5NT1A_HUMAN		Cytoplasm.	0	0	0	0	0	1	0	0	Cytoplasm	Active site (1); Chain (1); Sequence conflict (1)	0	0	0	0	0	0	0	0	0	0
5NT1B_HUMAN		Cytoplasm.	0	0	0	0	0	1	0	0	Cytoplasm	Active site (1); Alternative sequence (3); Chain (1); Compositional bias (3); Erroneous initiation (3); Frameshift (1); Sequence conflict (7)	0	0	0	0	0	0	0	0	0	0
5NT3L_HUMAN		Cytoplasm.	0	0	0	0	0	1	0	0	Cytoplasm	Active site (2); Binding site (1); Chain (1); Metal binding (3); Modified residue (1); Natural variant (2); Region (1)	0	0	0	0	0	0	3	0	0	0
5NT3_HUMAN		Cytoplasm. Endoplasmic reticulum.	0	0	1	0	0	1	0	0	Cytoplasm	Active site (2); Alternative sequence (3); Beta strand (10); Binding site (1); Chain (1); Erroneous initiation (1); Frameshift (1); Helix (14); Metal binding (3); Mutagenesis (5); Natural variant (4); Region (1); Sequence conflict (3); Turn (3)	10	0	0	0	0	14	3	0	0	0
5NTC_HUMAN		Cytoplasm.	0	0	0	0	0	1	0	0	Cytoplasm	Active site (2); Beta strand (19); Binding site (5); Chain (1); Compositional bias (1); Helix (26); Metal binding (3); Modified residue (2); Natural variant (2); Region (1); Turn (4)	19	0	0	0	0	26	3	0	0	0
5NTD_HUMAN		Cell membrane; Lipid-anchor â€º GPI-anchor.	0	0	0	0	1	1	0	0	Cytoplasm	Alternative sequence (1); Binding site (1); Chain (1); Glycosylation (4); Lipidation (1); Metal binding (7); Natural variant (3); Propeptide (1); Region (1); Signal peptide (1); Site (2)	0	0	0	0	0	0	7	0	0	0
68MP_HUMAN		Mitochondrion. Mitochondrion membrane; Single-pass membrane protein.	0	0	0	1	1	1	0	0	Cytoplasm	Chain (1); Erroneous initiation (1); Modified residue (1); Natural variant (1); Transmembrane (1)	0	0	0	0	0	0	0	0	0	0
6PGD_HUMAN		Cytoplasm.	0	0	0	0	0	1	0	0	Cytoplasm	Active site (2); Beta strand (10); Binding site (7); Chain (1); Helix (23); Initiator methionine (1); Modified residue (5); Natural variant (1); Nucleotide binding (4); Region (2); Sequence conflict (2); Turn (3)	10	0	0	0	0	23	0	4	0	0
6PGL_HUMAN		Cytoplasm.	0	0	0	0	0	1	0	0	Cytoplasm	Chain (1); Erroneous initiation (1); Initiator methionine (1); Modified residue (2)	0	0	0	0	0	0	0	0	0	0
7B2_HUMAN		Secreted.	0	0	0	0	0	0	0	0		Alternative sequence (1); Chain (2); Disulfide bond (1); Modified residue (1); Peptide (1); Sequence conflict (1); Signal peptide (1)	0	0	0	0	1	0	0	0	0	0
8ODP_HUMAN		Cytoplasm. Mitochondrion matrix. Nucleus. Cytoplasm. Mitochondrion matrix.	0	0	0	1	0	1	1	1	Cytoplasm & Nucleus	Alternative sequence (3); Beta strand (11); Binding site (3); Chain (1); Domain (1); Helix (3); Metal binding (4); Motif (1); Mutagenesis (29); Natural variant (2); Region (2); Site (3); Transit peptide (1); Turn (2)	11	0	0	0	0	3	4	0	0	0
A14EL_HUMAN			0	0	0	0	0	0	0	0		Chain (1); Compositional bias (1)	0	0	0	0	0	0	0	0	0	0
A16A1_HUMAN			0	0	0	0	0	0	0	0		Alternative sequence (3); Chain (1); Erroneous initiation (1); Erroneous translation (1); Modified residue (1); Natural variant (2)	0	0	0	0	0	0	0	0	0	0
A16L1_HUMAN		Cytoplasm. Preautophagosomal structure membrane; Peripheral membrane protein.	0	0	0	0	1	1	0	0	Cytoplasm	Alternative sequence (5); Chain (1); Coiled coil (1); Erroneous initiation (1); Erroneous translation (1); Modified residue (4); Natural variant (2); Repeat (7); Sequence conflict (3)	0	1	0	0	0	0	0	0	7	0
A16L2_HUMAN		Cytoplasm.	0	0	0	0	0	1	0	0	Cytoplasm	Alternative sequence (2); Chain (1); Coiled coil (1); Natural variant (1); Repeat (7); Sequence conflict (5)	0	1	0	0	0	0	0	0	7	0
A1AG1_HUMAN		Secreted.	0	0	0	0	0	0	0	0		Beta strand (8); Chain (1); Disulfide bond (2); Erroneous gene model prediction (1); Glycosylation (5); Helix (8); Modified residue (1); Natural variant (3); Sequence conflict (3); Signal peptide (1); Turn (3)	8	0	0	0	2	8	0	0	0	0
A1AG2_HUMAN		Secreted.	0	0	0	0	0	0	0	0		Beta strand (8); Chain (1); Disulfide bond (2); Erroneous gene model prediction (2); Glycosylation (5); Helix (7); Modified residue (1); Natural variant (5); Sequence conflict (5); Signal peptide (1); Turn (4)	8	0	0	0	2	7	0	0	0	0
A1ATR_HUMAN			0	0	0	0	0	0	0	0		Chain (1); Glycosylation (4); Signal peptide (1); Site (1)	0	0	0	0	0	0	0	0	0	0
A1AT_HUMAN		Secreted. Secreted â€º extracellular space â€º extracellular matrix.	0	0	0	0	0	0	0	0		Alternative sequence (2); Beta strand (23); Chain (1); Erroneous initiation (2); Glycosylation (3); Helix (12); Modified residue (1); Mutagenesis (1); Natural variant (38); Peptide (1); Region (1); Sequence conflict (14); Signal peptide (1); Site (1); Turn (8)	23	0	0	0	0	12	0	0	0	0
A1BG_HUMAN		Secreted.	0	0	0	0	0	0	0	0		Alternative sequence (1); Chain (1); Disulfide bond (5); Domain (5); Glycosylation (4); Natural variant (2); Sequence conflict (6); Signal peptide (1)	0	0	0	0	5	0	0	0	0	0
A1CF_HUMAN		Nucleus. Endoplasmic reticulum. Cytoplasm.	0	0	1	0	0	1	1	1	Cytoplasm & Nucleus	Alternative sequence (5); Beta strand (5); Chain (1); Domain (3); Frameshift (1); Helix (2); Mutagenesis (6); Natural variant (2); Region (1); Sequence conflict (3)	5	0	0	0	0	2	0	0	0	0
A20A1_HUMAN			0	0	0	0	0	0	0	0		Chain (1); Coiled coil (3); Modified residue (1); Repeat (5); Sequence conflict (6)	0	3	0	0	0	0	0	0	5	0
A20A2_HUMAN			0	0	0	0	0	0	0	0		Chain (1); Coiled coil (3); Repeat (5)	0	3	0	0	0	0	0	0	5	0
A20A3_HUMAN			0	0	0	0	0	0	0	0		Chain (1); Coiled coil (3); Repeat (5)	0	3	0	0	0	0	0	0	5	0
A20A4_HUMAN			0	0	0	0	0	0	0	0		Chain (1); Coiled coil (3); Repeat (5)	0	3	0	0	0	0	0	0	5	0
A20A5_HUMAN			0	0	0	0	0	0	0	0		Chain (1); Frameshift (1); Repeat (3)	0	0	0	0	0	0	0	0	3	0
A26L1_HUMAN			0	0	0	0	0	0	0	0		Chain (1); Coiled coil (1)	0	1	0	0	0	0	0	0	0	0
A2AP_HUMAN		Secreted.	0	0	0	0	0	0	0	0		Alternative sequence (2); Chain (1); Cross-link (1); Disulfide bond (1); Glycosylation (4); Modified residue (1); Natural variant (8); Propeptide (1); Sequence conflict (5); Signal peptide (1); Site (2)	0	0	1	0	1	0	0	0	0	0
A2GL_HUMAN		Secreted.	0	0	0	0	0	0	0	0		Chain (1); Disulfide bond (2); Domain (1); Glycosylation (5); Natural variant (2); Repeat (8); Signal peptide (1); Site (1)	0	0	0	0	2	0	0	0	8	0
A2LD1_HUMAN			0	0	0	0	0	0	0	0		Active site (1); Beta strand (8); Chain (1); Erroneous initiation (1); Helix (4); Mutagenesis (1); Region (1); Turn (2)	8	0	0	0	0	4	0	0	0	0
A2MG_HUMAN		Secreted.	0	0	0	0	0	0	0	0		Beta strand (18); Chain (1); Cross-link (3); Disulfide bond (13); Erroneous initiation (2); Glycosylation (8); Helix (3); Natural variant (5); Region (4); Sequence conflict (8); Signal peptide (1); Turn (1)	18	0	3	0	13	3	0	0	0	0
A2ML1_HUMAN		Secreted.	0	0	0	0	0	0	0	0		Chain (1); Cross-link (1); Disulfide bond (10); Erroneous initiation (4); Glycosylation (5); Natural variant (6); Region (1); Sequence conflict (16); Signal peptide (1)	0	0	1	0	10	0	0	0	0	0
A30BL_HUMAN			0	0	0	0	0	0	0	0		Alternative sequence (1); Chain (1); Repeat (4)	0	0	0	0	0	0	0	0	4	0
A4GAT_HUMAN		Golgi apparatus membrane; Single-pass type II membrane protein.	0	1	0	0	1	1	0	0	Cytoplasm	Chain (1); Glycosylation (2); Motif (1); Natural variant (6); Topological domain (2); Transmembrane (1)	0	0	0	0	0	0	0	0	0	0
A4GCT_HUMAN		Golgi apparatus membrane; Single-pass type II membrane protein.	0	1	0	0	1	1	0	0	Cytoplasm	Chain (1); Glycosylation (4); Motif (1); Natural variant (1); Topological domain (2); Transmembrane (1)	0	0	0	0	0	0	0	0	0	0
A4_HUMAN		Membrane; Single-pass type I membrane protein. Membrane â€º clathrin-coated pit.	0	0	0	0	1	1	0	0	Cytoplasm	Alternative sequence (11); Beta strand (27); Chain (13); Compositional bias (2); Disulfide bond (9); Domain (1); Glycosylation (14); Helix (14); Mass spectrometry (4); Metal binding (7); Modified residue (8); Motif (2); Mutagenesis (36); Natural variant (21); Peptide (2); Region (6); Sequence caution (1); Sequence conflict (8); Signal peptide (1); Site (12); Topological domain (2); Transmembrane …	27	0	0	0	9	14	7	0	0	0
A7L3B_HUMAN			0	0	0	0	0	0	0	0		Chain (1); Erroneous translation (1)	0	0	0	0	0	0	0	0	0	0
AA1R_HUMAN		Cell membrane; Multi-pass membrane protein.	0	0	0	0	1	1	0	0	Cytoplasm	Alternative sequence (2); Chain (1); Disulfide bond (1); Glycosylation (1); Lipidation (1); Natural variant (5); Sequence conflict (1); Topological domain (8); Transmembrane (7)	0	0	0	0	1	0	0	0	0	0
AA2AR_HUMAN		Cell membrane; Multi-pass membrane protein.	0	0	0	0	1	1	0	0	Cytoplasm	Beta strand (3); Chain (1); Disulfide bond (4); Erroneous initiation (1); Glycosylation (1); Helix (18); Natural variant (3); Region (3); Topological domain (8); Transmembrane (7); Turn (1)	3	0	0	0	4	18	0	0	0	0
AA2BR_HUMAN		Cell membrane; Multi-pass membrane protein.	0	0	0	0	1	1	0	0	Cytoplasm	Chain (1); Disulfide bond (1); Glycosylation (2); Lipidation (1); Region (3); Topological domain (8); Transmembrane (7)	0	0	0	0	1	0	0	0	0	0
AA3RB_HUMAN		Cell membrane; Multi-pass membrane protein.	0	0	0	0	1	1	0	0	Cytoplasm	Chain (1); Domain (1); Erroneous initiation (3); Glycosylation (1); Transmembrane (2)	0	0	0	0	0	0	0	0	0	0
AA3R_HUMAN		Cell membrane; Multi-pass membrane protein.	0	0	0	0	1	1	0	0	Cytoplasm	Alternative sequence (1); Beta strand (5); Chain (1); Disulfide bond (1); Glycosylation (3); Helix (18); Lipidation (1); Modified residue (1); Natural variant (3); Sequence conflict (2); Topological domain (8); Transmembrane (7); Turn (5)	5	0	0	0	1	18	0	0	0	0
AAA1_HUMAN		Membrane; Multi-pass membrane protein.	0	0	0	0	1	1	0	0	Cytoplasm	Chain (1); Natural variant (2); Transmembrane (9)	0	0	0	0	0	0	0	0	0	0
AAAD_HUMAN		Endoplasmic reticulum membrane; Single-pass type II membrane protein. Microsome membrane; Single-pass type II membrane protein.	0	0	1	0	1	1	0	0	Cytoplasm	Active site (2); Chain (1); Disulfide bond (1); Frameshift (1); Glycosylation (2); Initiator methionine (1); Natural variant (1); Sequence conflict (2); Topological domain (2); Transmembrane (1)	0	0	0	0	1	0	0	0	0	0
AAAS_HUMAN			0	0	0	0	0	0	0	0		Alternative sequence (1); Chain (1); Modified residue (2); Motif (1); Natural variant (4); Repeat (4); Sequence conflict (3)	0	0	0	0	0	0	0	0	4	0
AAAT_HUMAN		Membrane; Multi-pass membrane protein. Melanosome.	0	0	0	0	1	1	0	0	Cytoplasm	Chain (1); Glycosylation (2); Modified residue (4); Natural variant (2); Sequence conflict (7); Topological domain (2); Transmembrane (10)	0	0	0	0	0	0	0	0	0	0
AACS_HUMAN		Cytoplasm â€º cytosol.	0	0	0	0	0	1	0	0	Cytoplasm	Alternative sequence (2); Chain (1); Frameshift (2); Modified residue (1); Natural variant (2); Sequence conflict (6)	0	0	0	0	0	0	0	0	0	0
AACT_HUMAN		Secreted.	0	0	0	0	0	0	0	0		Alternative sequence (4); Beta strand (18); Chain (2); DNA binding (1); Erroneous initiation (3); Frameshift (2); Glycosylation (6); Helix (13); Natural variant (7); Region (1); Sequence conflict (10); Signal peptide (1); Site (1); Turn (3)	18	0	0	1	0	13	0	0	0	0
AADAT_HUMAN		Mitochondrion.	0	0	0	1	0	1	0	0	Cytoplasm	Alternative sequence (1); Beta strand (19); Binding site (5); Chain (1); Helix (23); Modified residue (1); Natural variant (1); Sequence conflict (2); Transit peptide (1); Turn (6)	19	0	0	0	0	23	0	0	0	0
AAED1_HUMAN			0	0	0	0	0	0	0	0		Chain (1); Natural variant (1)	0	0	0	0	0	0	0	0	0	0
AAGAB_HUMAN			0	0	0	0	0	0	0	0		Chain (1); Modified residue (2); Natural variant (1); Sequence conflict (11)	0	0	0	0	0	0	0	0	0	0
AAK1_HUMAN		Cell membrane; Peripheral membrane protein. Membrane â€º clathrin-coated pit.	0	0	0	0	1	1	0	0	Cytoplasm	Active site (1); Alternative sequence (1); Binding site (1); Chain (1); Compositional bias (3); Domain (1); Erroneous initiation (1); Modified residue (35); Mutagenesis (3); Natural variant (8); Nucleotide binding (1)	0	0	0	0	0	0	0	1	0	0
AAKB1_HUMAN			0	0	0	0	0	0	0	0		Chain (1); Erroneous gene model prediction (1); Frameshift (1); Initiator methionine (1); Lipidation (1); Modified residue (17); Mutagenesis (1); Region (1); Sequence conflict (9)	0	0	0	0	0	0	0	0	0	0
AAKB2_HUMAN			0	0	0	0	0	0	0	0		Beta strand (12); Chain (1); Helix (2); Modified residue (7); Mutagenesis (1); Turn (2)	12	0	0	0	0	2	0	0	0	0
AAKG1_HUMAN			0	0	0	0	0	0	0	0		Beta strand (5); Binding site (12); Chain (1); Domain (4); Helix (8); Modified residue (5); Motif (1); Mutagenesis (3); Natural variant (2)	5	0	0	0	0	8	0	0	0	0
AAKG2_HUMAN			0	0	0	0	0	0	0	0		Alternative sequence (2); Binding site (12); Chain (1); Domain (4); Erroneous gene model prediction (1); Erroneous initiation (1); Frameshift (1); Modified residue (24); Motif (1); Mutagenesis (1); Natural variant (8)	0	0	0	0	0	0	0	0	0	0
AAKG3_HUMAN			0	0	0	0	0	0	0	0		Alternative sequence (1); Binding site (12); Chain (1); Domain (4); Motif (1); Natural variant (3); Sequence conflict (4)	0	0	0	0	0	0	0	0	0	0
AAMDC_HUMAN		Cytoplasm.	0	0	0	0	0	1	0	0	Cytoplasm	Alternative sequence (4); Beta strand (8); Chain (1); Helix (4); Natural variant (1); Region (1)	8	0	0	0	0	4	0	0	0	0
AAMP_HUMAN		Cell membrane. Cytoplasm.	0	0	0	0	1	1	0	0	Cytoplasm	Chain (1); Compositional bias (1); Erroneous initiation (2); Natural variant (1); Repeat (8)	0	0	0	0	0	0	0	0	8	0
AAPK1_HUMAN		Cytoplasm. Nucleus.	0	0	0	0	0	1	1	1	Cytoplasm & Nucleus	Active site (1); Alternative sequence (1); Binding site (1); Chain (1); Domain (1); Erroneous initiation (5); Modified residue (28); Mutagenesis (1); Natural variant (2); Nucleotide binding (1); Region (1); Sequence conflict (6)	0	0	0	0	0	0	0	1	0	0
AAPK2_HUMAN		Cytoplasm. Nucleus.	0	0	0	0	0	1	1	1	Cytoplasm & Nucleus	Active site (1); Beta strand (7); Binding site (1); Chain (1); Domain (1); Helix (14); Modified residue (8); Mutagenesis (1); Natural variant (3); Nucleotide binding (1); Region (1); Sequence conflict (3); Turn (1)	7	0	0	0	0	14	0	1	0	0
AAR2_HUMAN			0	0	0	0	0	0	0	0		Chain (1); Erroneous initiation (1); Initiator methionine (1); Modified residue (1); Natural variant (1); Sequence conflict (8)	0	0	0	0	0	0	0	0	0	0
AARD_HUMAN			0	0	0	0	0	0	0	0		Chain (1); Compositional bias (1); Natural variant (1)	0	0	0	0	0	0	0	0	0	0
AAS1_HUMAN			0	0	0	0	0	0	0	0		Chain (1)	0	0	0	0	0	0	0	0	0	0
AASD1_HUMAN		Cytoplasm.	0	0	0	0	0	1	0	0	Cytoplasm	Alternative sequence (2); Chain (1); Metal binding (4); Modified residue (1)	0	0	0	0	0	0	4	0	0	0
AASS_HUMAN		Mitochondrion.	0	0	0	1	0	1	0	0	Cytoplasm	Chain (1); Modified residue (1); Region (2); Sequence conflict (1); Transit peptide (1)	0	0	0	0	0	0	0	0	0	0
AAT1_HUMAN		Cytoplasm. Mitochondrion.	0	0	0	1	0	1	0	0	Cytoplasm	Alternative sequence (8); Chain (1); Coiled coil (3); Modified residue (2); Natural variant (3); Sequence conflict (6)	0	3	0	0	0	0	0	0	0	0
AATC2_HUMAN		Cytoplasm.	0	0	0	0	0	1	0	0	Cytoplasm	Chain (1); Modified residue (1); Sequence conflict (1)	0	0	0	0	0	0	0	0	0	0
AATC_HUMAN		Cytoplasm.	0	0	0	0	0	1	0	0	Cytoplasm	Beta strand (10); Binding site (4); Chain (1); Helix (18); Initiator methionine (1); Modified residue (3); Natural variant (1); Sequence conflict (1); Turn (6)	10	0	0	0	0	18	0	0	0	0
AATF_HUMAN		Nucleus â€º nucleolus.	0	0	0	0	0	0	1	0	Nucleus	Chain (1); Compositional bias (1); Frameshift (1); Initiator methionine (1); Modified residue (5); Region (3); Sequence conflict (7)	0	0	0	0	0	0	0	0	0	0
AATM_HUMAN		Mitochondrion matrix. Cell membrane.	0	0	0	1	1	1	0	0	Cytoplasm	Binding site (4); Chain (1); Modified residue (16); Natural variant (4); Sequence conflict (4); Transit peptide (1)	0	0	0	0	0	0	0	0	0	0
AB12B_HUMAN			0	0	0	0	0	0	0	0		Alternative sequence (5); Chain (1); Erroneous initiation (1); Erroneous translation (2); Natural variant (2)	0	0	0	0	0	0	0	0	0	0
AB1IP_HUMAN		Cell membrane; Peripheral membrane protein. Cell projection â€º lamellipodium. Cell junction â€º focal adhesion. Cytoplasm â€º cytoskeleton.	0	0	0	0	1	1	0	0	Cytoplasm	Chain (1); Compositional bias (3); Domain (2); Modified residue (3); Natural variant (2); Sequence conflict (2)	0	0	0	0	0	0	0	0	0	0
ABC3A_HUMAN		Nucleus. Cytoplasm.	0	0	0	0	0	1	1	1	Cytoplasm & Nucleus	Active site (1); Alternative sequence (1); Chain (1); Metal binding (3); Mutagenesis (15); Natural variant (1)	0	0	0	0	0	0	3	0	0	0
ABC3B_HUMAN			0	0	0	0	0	0	0	0		Active site (1); Alternative sequence (1); Chain (1); Erroneous initiation (1); Frameshift (1); Metal binding (6); Natural variant (5); Sequence conflict (5)	0	0	0	0	0	0	6	0	0	0
ABC3C_HUMAN			0	0	0	0	0	0	0	0		Active site (1); Chain (1); Frameshift (1); Metal binding (3); Sequence conflict (1)	0	0	0	0	0	0	3	0	0	0
ABC3D_HUMAN			0	0	0	0	0	0	0	0		Active site (1); Chain (1); Metal binding (6)	0	0	0	0	0	0	6	0	0	0
ABC3F_HUMAN		Cytoplasm.	0	0	0	0	0	1	0	0	Cytoplasm	Active site (1); Alternative sequence (4); Chain (1); Metal binding (3); Natural variant (7)	0	0	0	0	0	0	3	0	0	0
ABC3G_HUMAN		Cytoplasm. Nucleus.	0	0	0	0	0	1	1	1	Cytoplasm & Nucleus	Active site (1); Alternative sequence (2); Beta strand (11); Chain (1); Erroneous gene model prediction (1); Helix (8); Metal binding (6); Mutagenesis (25); Natural variant (3); Region (2); Sequence conflict (2); Site (1)	11	0	0	0	0	8	6	0	0	0
ABC3H_HUMAN		Nucleus. Cytoplasm.	0	0	0	0	0	1	1	1	Cytoplasm & Nucleus	Active site (1); Alternative sequence (2); Chain (1); Coiled coil (1); Metal binding (3); Mutagenesis (1); Natural variant (7); Sequence conflict (1)	0	1	0	0	0	0	3	0	0	0
ABCA1_HUMAN		Membrane; Multi-pass membrane protein.	0	0	0	0	1	1	0	0	Cytoplasm	Chain (1); Disulfide bond (2); Domain (2); Erroneous initiation (2); Glycosylation (21); Lipidation (4); Modified residue (4); Natural variant (73); Nucleotide binding (2); Sequence conflict (4); Topological domain (2); Transmembrane (15)	0	0	0	0	2	0	0	2	0	0
ABCA2_HUMAN		Endosome membrane; Multi-pass membrane protein. Lysosome membrane; Multi-pass membrane protein.	0	0	0	0	1	1	0	0	Cytoplasm	Alternative sequence (3); Chain (1); Domain (2); Glycosylation (25); Modified residue (3); Natural variant (2); Nucleotide binding (2); Sequence conflict (4); Transmembrane (14)	0	0	0	0	0	0	0	2	0	0
ABCA3_HUMAN		Membrane; Multi-pass membrane protein.	0	0	0	0	1	1	0	0	Cytoplasm	Chain (1); Domain (2); Modified residue (2); Natural variant (9); Nucleotide binding (2); Sequence conflict (2); Transmembrane (14)	0	0	0	0	0	0	0	2	0	0
ABCA4_HUMAN		Membrane; Multi-pass membrane protein.	0	0	0	0	1	1	0	0	Cytoplasm	Chain (1); Disulfide bond (2); Domain (2); Erroneous initiation (1); Glycosylation (8); Mutagenesis (4); Natural variant (229); Nucleotide binding (2); Sequence conflict (14); Topological domain (5); Transmembrane (12)	0	0	0	0	2	0	0	2	0	0
ABCA5_HUMAN		Lysosome membrane; Multi-pass membrane protein. Late endosome membrane; Multi-pass membrane protein. Golgi apparatus membrane; Multi-pass membrane protein.	0	1	0	0	1	1	0	0	Cytoplasm	Alternative sequence (3); Chain (1); Domain (2); Erroneous initiation (1); Glycosylation (3); Natural variant (7); Nucleotide binding (2); Sequence conflict (6); Transmembrane (15)	0	0	0	0	0	0	0	2	0	0
ABCA6_HUMAN		Membrane; Multi-pass membrane protein.	0	0	0	0	1	1	0	0	Cytoplasm	Alternative sequence (4); Chain (1); Domain (2); Erroneous initiation (1); Frameshift (2); Glycosylation (3); Natural variant (5); Nucleotide binding (2); Sequence conflict (4); Transmembrane (14)	0	0	0	0	0	0	0	2	0	0
ABCA7_HUMAN		Cell membrane; Multi-pass membrane protein. Golgi apparatus membrane; Multi-pass membrane protein. Endosome membrane; Multi-pass membrane protein.	0	1	0	0	1	1	0	0	Cytoplasm	Alternative sequence (2); Chain (1); Disulfide bond (2); Domain (2); Glycosylation (1); Natural variant (10); Nucleotide binding (2); Sequence conflict (5); Topological domain (2); Transmembrane (15)	0	0	0	0	2	0	0	2	0	0
ABCA8_HUMAN		Cell membrane; Multi-pass membrane protein.	0	0	0	0	1	1	0	0	Cytoplasm	Alternative sequence (1); Chain (1); Domain (2); Erroneous initiation (1); Glycosylation (5); Natural variant (7); Nucleotide binding (2); Transmembrane (14)	0	0	0	0	0	0	0	2	0	0
ABCA9_HUMAN		Membrane; Multi-pass membrane protein.	0	0	0	0	1	1	0	0	Cytoplasm	Alternative sequence (5); Chain (1); Domain (2); Erroneous initiation (2); Glycosylation (3); Modified residue (1); Natural variant (4); Nucleotide binding (2); Sequence conflict (1); Transmembrane (14)	0	0	0	0	0	0	0	2	0	0
ABCAA_HUMAN		Membrane; Multi-pass membrane protein.	0	0	0	0	1	1	0	0	Cytoplasm	Alternative sequence (7); Chain (1); Domain (2); Modified residue (2); Natural variant (4); Nucleotide binding (2); Sequence conflict (8); Transmembrane (15)	0	0	0	0	0	0	0	2	0	0
ABCAB_HUMAN			0	0	0	0	0	0	0	0		Chain (1); Modified residue (3); Sequence conflict (1)	0	0	0	0	0	0	0	0	0	0
ABCAC_HUMAN		Membrane; Multi-pass membrane protein.	0	0	0	0	1	1	0	0	Cytoplasm	Alternative sequence (2); Chain (1); Domain (2); Erroneous initiation (1); Glycosylation (35); Natural variant (26); Nucleotide binding (2); Sequence conflict (4); Transmembrane (14)	0	0	0	0	0	0	0	2	0	0
ABCAD_HUMAN		Membrane; Multi-pass membrane protein.	0	0	0	0	1	1	0	0	Cytoplasm	Alternative sequence (3); Chain (1); Domain (2); Erroneous initiation (1); Erroneous termination (1); Frameshift (1); Natural variant (20); Nucleotide binding (2); Sequence conflict (9); Transmembrane (14)	0	0	0	0	0	0	0	2	0	0
ABCB5_HUMAN		Cell membrane; Multi-pass membrane protein.	0	0	0	0	1	1	0	0	Cytoplasm	Alternative sequence (2); Chain (1); Domain (3); Erroneous initiation (2); Natural variant (7); Nucleotide binding (1); Sequence conflict (2); Topological domain (6); Transmembrane (5)	0	0	0	0	0	0	0	1	0	0
ABCB6_HUMAN		Cell membrane. Mitochondrion outer membrane; Multi-pass membrane protein. Endoplasmic reticulum. Golgi apparatus.	0	1	1	1	1	1	0	0	Cytoplasm	Alternative sequence (1); Beta strand (11); Chain (1); Domain (2); Erroneous initiation (2); Erroneous termination (1); Helix (13); Natural variant (6); Nucleotide binding (1); Sequence caution (3); Sequence conflict (5); Transmembrane (10)	11	0	0	0	0	13	0	1	0	0
ABCB7_HUMAN		Mitochondrion inner membrane; Multi-pass membrane protein.	0	0	0	1	1	1	0	0	Cytoplasm	Alternative sequence (1); Chain (1); Domain (2); Modified residue (2); Natural variant (8); Nucleotide binding (1); Sequence conflict (8); Transit peptide (1); Transmembrane (6)	0	0	0	0	0	0	0	1	0	0
ABCB8_HUMAN		Mitochondrion inner membrane; Multi-pass membrane protein.	0	0	0	1	1	1	0	0	Cytoplasm	Alternative sequence (1); Chain (1); Domain (2); Mutagenesis (1); Natural variant (3); Nucleotide binding (1); Sequence conflict (6); Transit peptide (1); Transmembrane (5)	0	0	0	0	0	0	0	1	0	0
ABCB9_HUMAN		Lysosome membrane; Multi-pass membrane protein.	0	0	0	0	1	1	0	0	Cytoplasm	Alternative sequence (6); Chain (1); Compositional bias (1); Domain (2); Erroneous initiation (2); Modified residue (1); Mutagenesis (1); Natural variant (1); Nucleotide binding (1); Transmembrane (8)	0	0	0	0	0	0	0	1	0	0
ABCBA_HUMAN		Mitochondrion inner membrane; Multi-pass membrane protein.	0	0	0	1	1	1	0	0	Cytoplasm	Beta strand (14); Chain (1); Domain (2); Helix (22); Modified residue (1); Natural variant (4); Nucleotide binding (1); Sequence conflict (6); Topological domain (6); Transit peptide (1); Transmembrane (5); Turn (3)	14	0	0	0	0	22	0	1	0	0
ABCBB_HUMAN		Membrane; Multi-pass membrane protein.	0	0	0	0	1	1	0	0	Cytoplasm	Chain (1); Domain (4); Glycosylation (4); Modified residue (3); Natural variant (35); Nucleotide binding (2); Region (1); Sequence conflict (1); Topological domain (12); Transmembrane (12)	0	0	0	0	0	0	0	2	0	0
ABCC8_HUMAN		Membrane; Multi-pass membrane protein.	0	0	0	0	1	1	0	0	Cytoplasm	Alternative sequence (2); Chain (1); Domain (4); Glycosylation (2); Initiator methionine (1); Natural variant (82); Nucleotide binding (2); Sequence conflict (27); Topological domain (18); Transmembrane (17)	0	0	0	0	0	0	0	2	0	0
ABCC9_HUMAN		Membrane; Multi-pass membrane protein.	0	0	0	0	1	1	0	0	Cytoplasm	Alternative sequence (1); Chain (1); Domain (4); Glycosylation (5); Natural variant (16); Nucleotide binding (2); Sequence conflict (6); Topological domain (16); Transmembrane (15)	0	0	0	0	0	0	0	2	0	0
ABCCB_HUMAN		Membrane; Multi-pass membrane protein.	0	0	0	0	1	1	0	0	Cytoplasm	Alternative sequence (1); Chain (1); Domain (4); Glycosylation (3); Natural variant (8); Nucleotide binding (2); Sequence conflict (10); Topological domain (3); Transmembrane (10)	0	0	0	0	0	0	0	2	0	0
ABCCD_HUMAN		Membrane; Multi-pass membrane protein.	0	0	0	0	1	1	0	0	Cytoplasm	Alternative sequence (5); Chain (1); Domain (1); Natural variant (1); Transmembrane (2)	0	0	0	0	0	0	0	0	0	0
ABCD1_HUMAN		Peroxisome membrane; Multi-pass membrane protein.	1	0	0	0	1	1	0	0	Cytoplasm	Chain (1); Domain (2); Glycosylation (1); Modified residue (1); Natural variant (146); Nucleotide binding (1); Region (1); Sequence conflict (2); Transmembrane (5)	0	0	0	0	0	0	0	1	0	0
ABCD2_HUMAN		Peroxisome membrane; Multi-pass membrane protein.	1	0	0	0	1	1	0	0	Cytoplasm	Chain (1); Domain (2); Glycosylation (2); Natural variant (1); Nucleotide binding (1); Region (1); Sequence conflict (1); Transmembrane (4)	0	0	0	0	0	0	0	1	0	0
ABCD3_HUMAN		Peroxisome membrane; Multi-pass membrane protein.	1	0	0	0	1	1	0	0	Cytoplasm	Alternative sequence (3); Chain (1); Domain (2); Glycosylation (3); Modified residue (3); Mutagenesis (2); Natural variant (1); Nucleotide binding (1); Region (2); Sequence conflict (6); Transmembrane (4)	0	0	0	0	0	0	0	1	0	0
ABCD4_HUMAN		Peroxisome membrane; Multi-pass membrane protein.	1	0	0	0	1	1	0	0	Cytoplasm	Chain (1); Domain (2); Natural variant (4); Nucleotide binding (1); Sequence conflict (1); Transmembrane (5)	0	0	0	0	0	0	0	1	0	0
ABCE1_HUMAN		Cytoplasm. Mitochondrion.	0	0	0	1	0	1	0	0	Cytoplasm	Chain (1); Domain (4); Modified residue (5); Nucleotide binding (2); Sequence conflict (4)	0	0	0	0	0	0	0	2	0	0
ABCF1_HUMAN		Cytoplasm. Nucleus â€º nucleoplasm. Nucleus envelope.	0	0	0	0	0	1	1	1	Cytoplasm & Nucleus	Alternative sequence (1); Chain (1); Compositional bias (1); Cross-link (2); Domain (2); Modified residue (9); Mutagenesis (12); Natural variant (1); Nucleotide binding (2); Sequence conflict (1)	0	0	2	0	0	0	0	2	0	0
ABCF2_HUMAN			0	0	0	0	0	0	0	0		Chain (1); Domain (2); Modified residue (2); Nucleotide binding (2); Sequence conflict (4)	0	0	0	0	0	0	0	2	0	0
ABCF3_HUMAN			0	0	0	0	0	0	0	0		Alternative sequence (1); Chain (1); Domain (2); Erroneous initiation (1); Modified residue (1); Natural variant (2); Nucleotide binding (2); Sequence conflict (3)	0	0	0	0	0	0	0	2	0	0
ABCG1_HUMAN		Mitochondrion. Endoplasmic reticulum membrane; Multi-pass membrane protein. Golgi apparatus membrane; Multi-pass membrane protein.	0	1	1	1	1	1	0	0	Cytoplasm	Alternative sequence (7); Chain (1); Domain (2); Erroneous initiation (6); Natural variant (1); Nucleotide binding (1); Sequence conflict (10); Topological domain (7); Transmembrane (6)	0	0	0	0	0	0	0	1	0	0
ABCG2_HUMAN		Cell membrane; Multi-pass membrane protein.	0	0	0	0	1	1	0	0	Cytoplasm	Alternative sequence (2); Chain (1); Disulfide bond (2); Domain (2); Frameshift (2); Glycosylation (1); Mutagenesis (8); Natural variant (18); Nucleotide binding (1); Sequence conflict (9); Site (2); Topological domain (7); Transmembrane (6)	0	0	0	0	2	0	0	1	0	0
ABCG4_HUMAN		Membrane; Multi-pass membrane protein.	0	0	0	0	1	1	0	0	Cytoplasm	Chain (1); Domain (2); Glycosylation (1); Natural variant (1); Nucleotide binding (1); Topological domain (7); Transmembrane (6)	0	0	0	0	0	0	0	1	0	0
ABCG5_HUMAN		Membrane; Multi-pass membrane protein.	0	0	0	0	1	1	0	0	Cytoplasm	Chain (1); Domain (2); Glycosylation (2); Modified residue (1); Natural variant (12); Nucleotide binding (1); Topological domain (7); Transmembrane (6)	0	0	0	0	0	0	0	1	0	0
ABCG8_HUMAN		Membrane; Multi-pass membrane protein.	0	0	0	0	1	1	0	0	Cytoplasm	Alternative sequence (1); Chain (1); Domain (2); Glycosylation (1); Natural variant (21); Topological domain (7); Transmembrane (6)	0	0	0	0	0	0	0	0	0	0
ABD12_HUMAN		Membrane; Single-pass membrane protein.	0	0	0	0	1	1	0	0	Cytoplasm	Active site (3); Alternative sequence (2); Chain (1); Compositional bias (2); Natural variant (1); Sequence conflict (2); Topological domain (2); Transmembrane (1)	0	0	0	0	0	0	0	0	0	0
ABEC1_HUMAN		Cytoplasm.	0	0	0	0	0	1	0	0	Cytoplasm	Active site (1); Chain (1); Compositional bias (1); Metal binding (3); Natural variant (2); Sequence conflict (2)	0	0	0	0	0	0	3	0	0	0
ABEC2_HUMAN			0	0	0	0	0	0	0	0		Active site (1); Beta strand (6); Chain (1); Helix (6); Metal binding (4); Natural variant (1); Turn (1)	6	0	0	0	0	6	4	0	0	0
ABEC4_HUMAN			0	0	0	0	0	0	0	0		Active site (1); Chain (1); Compositional bias (1); Metal binding (3); Natural variant (6)	0	0	0	0	0	0	3	0	0	0
ABH15_HUMAN		Secreted.	0	0	0	0	0	0	0	0		Active site (2); Chain (1); Natural variant (1); Sequence conflict (1); Signal peptide (1)	0	0	0	0	0	0	0	0	0	0
ABHD1_HUMAN		Membrane; Single-pass type II membrane protein.	0	0	0	0	1	1	0	0	Cytoplasm	Active site (3); Chain (1); Glycosylation (1); Natural variant (3); Transmembrane (1)	0	0	0	0	0	0	0	0	0	0
ABHD2_HUMAN		Membrane; Single-pass type II membrane protein.	0	0	0	0	1	1	0	0	Cytoplasm	Active site (3); Chain (1); Natural variant (1); Sequence conflict (2); Transmembrane (1)	0	0	0	0	0	0	0	0	0	0
ABHD3_HUMAN		Membrane; Single-pass type II membrane protein.	0	0	0	0	1	1	0	0	Cytoplasm	Active site (3); Chain (1); Erroneous initiation (1); Natural variant (1); Transmembrane (1)	0	0	0	0	0	0	0	0	0	0
ABHD4_HUMAN			0	0	0	0	0	0	0	0		Chain (1); Sequence conflict (1)	0	0	0	0	0	0	0	0	0	0
ABHD5_HUMAN		Cytoplasm. Lipid droplet.	0	0	0	0	0	1	0	0	Cytoplasm	Chain (1); Motif (1); Natural variant (6); Sequence conflict (1)	0	0	0	0	0	0	0	0	0	0
ABHD6_HUMAN		Membrane; Single-pass type II membrane protein.	0	0	0	0	1	1	0	0	Cytoplasm	Active site (3); Chain (1); Sequence conflict (2); Topological domain (2); Transmembrane (1)	0	0	0	0	0	0	0	0	0	0
ABHD8_HUMAN			0	0	0	0	0	0	0	0		Active site (3); Chain (1); Sequence conflict (1)	0	0	0	0	0	0	0	0	0	0
ABHDA_HUMAN		Mitochondrion.	0	0	0	1	0	1	0	0	Cytoplasm	Active site (3); Chain (1); Natural variant (1); Transit peptide (1)	0	0	0	0	0	0	0	0	0	0
ABHDB_HUMAN			0	0	0	0	0	0	0	0		Active site (3); Alternative sequence (7); Chain (1); Erroneous gene model prediction (1); Erroneous translation (1); Modified residue (1)	0	0	0	0	0	0	0	0	0	0
ABHDD_HUMAN		Membrane; Single-pass type II membrane protein.	0	0	0	0	1	1	0	0	Cytoplasm	Active site (3); Chain (1); Erroneous initiation (2); Erroneous termination (1); Glycosylation (1); Sequence conflict (2); Transmembrane (1)	0	0	0	0	0	0	0	0	0	0
ABHEA_HUMAN		Cytoplasm. Membrane; Single-pass type II membrane protein.	0	0	0	0	1	1	0	0	Cytoplasm	Active site (3); Chain (1); Erroneous initiation (1); Glycosylation (2); Natural variant (2); Sequence conflict (1); Transmembrane (1)	0	0	0	0	0	0	0	0	0	0
ABHEB_HUMAN		Cytoplasm. Nucleus.	0	0	0	0	0	1	1	1	Cytoplasm & Nucleus	Active site (3); Alternative sequence (1); Beta strand (11); Chain (1); Erroneous initiation (1); Helix (11); Initiator methionine (1); Modified residue (1)	11	0	0	0	0	11	0	0	0	0
ABHGA_HUMAN		Membrane; Multi-pass membrane protein.	0	0	0	0	1	1	0	0	Cytoplasm	Active site (3); Alternative sequence (1); Chain (1); Erroneous initiation (4); Initiator methionine (1); Sequence conflict (1); Transmembrane (2)	0	0	0	0	0	0	0	0	0	0
ABHGB_HUMAN			0	0	0	0	0	0	0	0		Active site (3); Chain (1); Compositional bias (2); Natural variant (1)	0	0	0	0	0	0	0	0	0	0
ABI1_HUMAN		Cytoplasm. Nucleus. Cell projection â€º lamellipodium. Cell projection â€º filopodium. Cell projection â€º growth cone. Cell junction â€º synapse â€º synaptosome. Cytoplasm â€º cytoskeleton.	0	0	0	0	0	1	1	1	Cytoplasm & Nucleus	Alternative sequence (8); Chain (1); Compositional bias (1); Domain (2); Initiator methionine (1); Modified residue (8); Natural variant (1); Region (1); Sequence conflict (3); Site (1)	0	0	0	0	0	0	0	0	0	0
ABI2_HUMAN		Cytoplasm. Cell projection â€º lamellipodium. Cell projection â€º filopodium. Cytoplasm â€º cytoskeleton.	0	0	0	0	0	1	0	0	Cytoplasm	Alternative sequence (5); Beta strand (6); Chain (1); Compositional bias (1); Domain (2); Helix (3); Modified residue (3); Sequence conflict (8); Turn (1)	6	0	0	0	0	3	0	0	0	0
ABI3_HUMAN		Cytoplasm.	0	0	0	0	0	1	0	0	Cytoplasm	Alternative sequence (1); Chain (1); Coiled coil (1); Compositional bias (1); Domain (1); Natural variant (3)	0	1	0	0	0	0	0	0	0	0
ABL1_HUMAN		Cytoplasm â€º cytoskeleton. Nucleus. Mitochondrion. Nucleus membrane; Lipid-anchor.	0	0	0	1	1	1	1	1	Cytoplasm & Nucleus	Active site (1); Alternative sequence (1); Beta strand (31); Binding site (1); Chain (1); Compositional bias (4); Domain (3); Helix (30); Modified residue (34); Motif (5); Mutagenesis (1); Natural variant (10); Nucleotide binding (2); Region (3); Sequence conflict (17); Site (1); Turn (5)	31	0	0	0	0	30	0	2	0	0
ABL2_HUMAN		Cytoplasm â€º cytoskeleton.	0	0	0	0	0	1	0	0	Cytoplasm	Active site (1); Alternative sequence (7); Beta strand (18); Binding site (1); Chain (1); Compositional bias (4); Domain (3); Erroneous initiation (1); Helix (25); Initiator methionine (1); Lipidation (1); Modified residue (36); Motif (2); Natural variant (10); Nucleotide binding (2); Region (3); Sequence conflict (2); Turn (2)	18	0	0	0	0	25	0	2	0	0
ABLM1_HUMAN		Cytoplasm. Cytoplasm â€º cytoskeleton.	0	0	0	0	0	1	0	0	Cytoplasm	Alternative sequence (5); Chain (1); Coiled coil (1); Domain (5); Erroneous initiation (1); Modified residue (25); Natural variant (2); Sequence conflict (4)	0	1	0	0	0	0	0	0	0	0
ABLM2_HUMAN		Cytoplasm.	0	0	0	0	0	1	0	0	Cytoplasm	Alternative sequence (8); Beta strand (12); Chain (1); Domain (5); Erroneous initiation (1); Helix (9); Metal binding (16); Modified residue (4); Natural variant (2); Sequence conflict (2); Turn (4)	12	0	0	0	0	9	16	0	0	0
ABLM3_HUMAN		Cytoplasm.	0	0	0	0	0	1	0	0	Cytoplasm	Alternative sequence (5); Beta strand (6); Chain (1); Domain (5); Erroneous initiation (1); Helix (5); Modified residue (9); Natural variant (1); Sequence conflict (1); Turn (5)	6	0	0	0	0	5	0	0	0	0
ABP1_HUMAN		Secreted â€º extracellular space.	0	0	0	0	0	0	0	0		Active site (2); Alternative sequence (1); Beta strand (43); Chain (1); Disulfide bond (3); Frameshift (1); Glycosylation (4); Helix (21); Metal binding (12); Modified residue (1); Natural variant (5); Region (1); Sequence conflict (9); Signal peptide (1); Turn (3)	43	0	0	0	3	21	12	0	0	0
ABRAL_HUMAN			0	0	0	0	0	0	0	0		Beta strand (3); Chain (1); Erroneous initiation (1); Helix (4); Modified residue (1)	3	0	0	0	0	4	0	0	0	0
ABRA_HUMAN		Cytoplasm â€º myofibril â€º sarcomere. Cytoplasm â€º cytoskeleton.	0	0	0	0	0	1	0	0	Cytoplasm	Chain (1); Region (2)	0	0	0	0	0	0	0	0	0	0
ABR_HUMAN			0	0	0	0	0	0	0	0		Alternative sequence (1); Chain (1); Compositional bias (1); Domain (4); Erroneous initiation (1); Natural variant (1); Sequence conflict (3)	0	0	0	0	0	0	0	0	0	0
ABT1_HUMAN		Nucleus. Nucleus â€º nucleolus.	0	0	0	0	0	0	1	0	Nucleus	Chain (1); Coiled coil (1); Compositional bias (1); Domain (1); Modified residue (1)	0	1	0	0	0	0	0	0	0	0
ABTB1_HUMAN		Cytoplasm.	0	0	0	0	0	1	0	0	Cytoplasm	Alternative sequence (6); Chain (1); Coiled coil (1); Domain (2); Frameshift (1); Repeat (2)	0	1	0	0	0	0	0	0	2	0
ABTB2_HUMAN			0	0	0	0	0	0	0	0		Chain (1); Domain (1); Erroneous initiation (1); Natural variant (2); Repeat (4)	0	0	0	0	0	0	0	0	4	0
ACACA_HUMAN		Cytoplasm.	0	0	0	0	0	1	0	0	Cytoplasm	Active site (1); Alternative sequence (3); Beta strand (45); Binding site (3); Chain (1); Domain (4); Erroneous initiation (1); Helix (58); Metal binding (4); Modified residue (23); Mutagenesis (8); Natural variant (3); Nucleotide binding (1); Sequence conflict (38); Turn (8)	45	0	0	0	0	58	4	1	0	0
ACACB_HUMAN		Endomembrane system.	0	0	0	0	1	1	0	0	Cytoplasm	Active site (1); Alternative sequence (1); Beta strand (55); Binding site (3); Chain (1); Domain (4); Erroneous translation (1); Helix (58); Metal binding (4); Modified residue (3); Natural variant (4); Nucleotide binding (1); Sequence caution (1); Sequence conflict (8); Turn (8)	55	0	0	0	0	58	4	1	0	0
ACAD8_HUMAN		Mitochondrion.	0	0	0	1	0	1	0	0	Cytoplasm	Active site (1); Beta strand (11); Binding site (4); Chain (1); Helix (17); Natural variant (9); Nucleotide binding (5); Region (1); Sequence conflict (1); Transit peptide (1); Turn (4)	11	0	0	0	0	17	0	5	0	0
ACAD9_HUMAN		Mitochondrion.	0	0	0	1	0	1	0	0	Cytoplasm	Active site (1); Chain (1); Modified residue (2); Natural variant (1); Sequence conflict (1); Transit peptide (1)	0	0	0	0	0	0	0	0	0	0
ACADL_HUMAN		Mitochondrion matrix.	0	0	0	1	0	1	0	0	Cytoplasm	Chain (1); Natural variant (2); Transit peptide (1)	0	0	0	0	0	0	0	0	0	0
ACADM_HUMAN		Mitochondrion matrix.	0	0	0	1	0	1	0	0	Cytoplasm	Active site (1); Alternative sequence (1); Beta strand (12); Binding site (4); Chain (1); Helix (19); Modified residue (3); Mutagenesis (9); Natural variant (21); Nucleotide binding (6); Region (1); Sequence conflict (1); Transit peptide (1); Turn (3)	12	0	0	0	0	19	0	6	0	0
ACADS_HUMAN		Mitochondrion matrix.	0	0	0	1	0	1	0	0	Cytoplasm	Active site (1); Beta strand (12); Binding site (4); Chain (1); Helix (18); Natural variant (14); Nucleotide binding (4); Region (1); Transit peptide (1); Turn (4)	12	0	0	0	0	18	0	4	0	0
ACADV_HUMAN		Mitochondrion inner membrane.	0	0	0	1	1	1	0	0	Cytoplasm	Active site (1); Alternative sequence (1); Beta strand (10); Binding site (3); Chain (1); Cross-link (1); Helix (27); Modified residue (3); Natural variant (46); Nucleotide binding (4); Region (4); Sequence conflict (1); Transit peptide (1); Turn (7)	10	0	1	0	0	27	0	4	0	0
ACAP1_HUMAN			0	0	0	0	0	0	0	0		Beta strand (4); Chain (1); Domain (3); Erroneous initiation (1); Helix (14); Modified residue (3); Mutagenesis (4); Natural variant (4); Region (2); Repeat (3); Turn (7); Zinc finger (1)	4	0	0	0	0	14	0	0	3	1
ACAP2_HUMAN			0	0	0	0	0	0	0	0		Chain (1); Domain (3); Erroneous initiation (1); Frameshift (1); Modified residue (6); Mutagenesis (1); Repeat (3); Sequence conflict (7); Zinc finger (1)	0	0	0	0	0	0	0	0	3	1
ACAP3_HUMAN			0	0	0	0	0	0	0	0		Alternative sequence (3); Chain (1); Domain (2); Erroneous initiation (1); Repeat (3); Sequence conflict (1); Zinc finger (1)	0	0	0	0	0	0	0	0	3	1
ACATN_HUMAN		Endoplasmic reticulum membrane; Multi-pass membrane protein.	0	0	1	0	1	1	0	0	Cytoplasm	Chain (1); Glycosylation (1); Modified residue (2); Natural variant (4); Topological domain (12); Transmembrane (11)	0	0	0	0	0	0	0	0	0	0
ACBD4_HUMAN			0	0	0	0	0	0	0	0		Alternative sequence (3); Binding site (2); Chain (1); Domain (1); Helix (4); Natural variant (2); Region (2); Sequence conflict (1); Turn (1)	0	0	0	0	0	4	0	0	0	0
ACBD5_HUMAN		Peroxisome membrane; Single-pass membrane protein.	1	0	0	0	1	1	0	0	Cytoplasm	Alternative sequence (4); Binding site (2); Chain (1); Coiled coil (2); Compositional bias (3); Domain (1); Erroneous initiation (1); Helix (4); Modified residue (18); Natural variant (1); Region (2); Sequence conflict (3); Transmembrane (1); Turn (1)	0	2	0	0	0	4	0	0	0	0
ACBD6_HUMAN		Cytoplasm.	0	0	0	0	0	1	0	0	Cytoplasm	Binding site (2); Chain (1); Domain (1); Helix (4); Modified residue (1); Region (1); Repeat (2); Turn (1)	0	0	0	0	0	4	0	0	2	0
ACBD7_HUMAN			0	0	0	0	0	0	0	0		Binding site (3); Chain (1); Domain (1); Helix (5); Initiator methionine (1); Modified residue (1); Region (1); Turn (2)	0	0	0	0	0	5	0	0	0	0
ACBG1_HUMAN		Cytoplasm. Cytoplasmic vesicle. Microsome. Endoplasmic reticulum.	0	0	1	0	0	1	0	0	Cytoplasm	Binding site (3); Chain (1); Erroneous initiation (1); Modified residue (4); Natural variant (3); Nucleotide binding (2)	0	0	0	0	0	0	0	2	0	0
ACBG2_HUMAN		Cytoplasm. Membrane; Peripheral membrane protein.	0	0	0	0	1	1	0	0	Cytoplasm	Alternative sequence (3); Binding site (2); Chain (1); Erroneous initiation (1); Mutagenesis (1); Natural variant (8); Nucleotide binding (2); Sequence conflict (5)	0	0	0	0	0	0	0	2	0	0
ACBP_HUMAN		Endoplasmic reticulum. Golgi apparatus.	0	1	1	0	0	1	0	0	Cytoplasm	Alternative sequence (5); Binding site (3); Chain (1); Domain (1); Helix (5); Initiator methionine (1); Modified residue (7); Natural variant (3); Region (1); Turn (1)	0	0	0	0	0	5	0	0	0	0
ACD10_HUMAN			0	0	0	0	0	0	0	0		Alternative sequence (6); Binding site (4); Chain (1); Erroneous initiation (1); Natural variant (4); Nucleotide binding (1); Sequence conflict (4)	0	0	0	0	0	0	0	1	0	0
ACD11_HUMAN		Peroxisome. Mitochondrion.	1	0	0	1	0	1	0	0	Cytoplasm	Alternative sequence (2); Beta strand (7); Binding site (5); Chain (1); Erroneous initiation (1); Helix (20); Modified residue (1); Natural variant (2); Nucleotide binding (6); Region (1); Sequence conflict (4); Turn (2)	7	0	0	0	0	20	0	6	0	0
ACDSB_HUMAN		Mitochondrion matrix.	0	0	0	1	0	1	0	0	Cytoplasm	Active site (1); Beta strand (11); Binding site (5); Chain (1); Helix (20); Modified residue (1); Natural variant (5); Nucleotide binding (4); Region (2); Transit peptide (1); Turn (3)	11	0	0	0	0	20	0	4	0	0
ACD_HUMAN		Nucleus. Chromosome â€º telomere.	0	0	0	0	0	0	1	0	Nucleus	Alternative sequence (1); Beta strand (6); Chain (1); Compositional bias (1); Erroneous initiation (1); Helix (4); Modified residue (5); Motif (1); Natural variant (2); Region (1); Sequence conflict (1)	6	0	0	0	0	4	0	0	0	0
ACE2_HUMAN		Secreted. Cell membrane; Single-pass type I membrane protein.	0	0	0	0	1	1	0	0	Cytoplasm	Active site (2); Alternative sequence (2); Beta strand (12); Binding site (8); Chain (2); Disulfide bond (3); Glycosylation (7); Helix (32); Metal binding (3); Mutagenesis (29); Natural variant (2); Region (3); Sequence conflict (3); Signal peptide (1); Topological domain (2); Transmembrane (1); Turn (12)	12	0	0	0	3	32	3	0	0	0
ACER1_HUMAN		Endoplasmic reticulum membrane; Multi-pass membrane protein.	0	0	1	0	1	1	0	0	Cytoplasm	Chain (1); Topological domain (8); Transmembrane (7)	0	0	0	0	0	0	0	0	0	0
ACER2_HUMAN		Golgi apparatus membrane; Multi-pass membrane protein.	0	1	0	0	1	1	0	0	Cytoplasm	Alternative sequence (3); Chain (1); Glycosylation (1); Natural variant (1); Region (1); Sequence conflict (1); Topological domain (8); Transmembrane (7)	0	0	0	0	0	0	0	0	0	0
ACER3_HUMAN		Endoplasmic reticulum membrane; Multi-pass membrane protein. Golgi apparatus membrane; Multi-pass membrane protein.	0	1	1	0	1	1	0	0	Cytoplasm	Alternative sequence (2); Chain (1); Glycosylation (1); Sequence conflict (5); Transmembrane (7)	0	0	0	0	0	0	0	0	0	0
ACES_HUMAN		Cell junction â€º synapse. Secreted. Cell membrane; Peripheral membrane protein. Nucleus. Cell membrane; Lipid-anchor â€º GPI-anchor; Extracellular side.	0	0	0	0	1	1	1	1	Cytoplasm & Nucleus	Active site (3); Alternative sequence (4); Beta strand (22); Chain (1); Disulfide bond (4); Glycosylation (3); Helix (25); Mutagenesis (6); Natural variant (4); Sequence conflict (4); Signal peptide (1); Turn (6)	22	0	0	0	4	25	0	0	0	0
ACE_HUMAN		Secreted. Cell membrane; Single-pass type I membrane protein.	0	0	0	0	1	1	0	0	Cytoplasm	Active site (2); Alternative sequence (7); Beta strand (16); Binding site (7); Chain (2); Disulfide bond (4); Erroneous initiation (1); Glycosylation (15); Helix (61); Metal binding (6); Modified residue (2); Mutagenesis (1); Natural variant (23); Propeptide (1); Region (2); Sequence conflict (2); Signal peptide (1); Site (1); Topological domain (2); Transmembrane (1); Turn (14)	16	0	0	0	4	61	6	0	0	0
ACH10_HUMAN		Cell junction â€º synapse â€º postsynaptic cell membrane; Multi-pass membrane protein. Cell membrane; Multi-pass membrane protein.	0	0	0	0	1	1	0	0	Cytoplasm	Chain (1); Disulfide bond (2); Glycosylation (2); Natural variant (1); Signal peptide (1); Topological domain (2); Transmembrane (4)	0	0	0	0	2	0	0	0	0	0
ACHA2_HUMAN		Cell junction â€º synapse â€º postsynaptic cell membrane; Multi-pass membrane protein. Cell membrane; Multi-pass membrane protein.	0	0	0	0	1	1	0	0	Cytoplasm	Chain (1); Disulfide bond (2); Glycosylation (3); Natural variant (3); Signal peptide (1); Topological domain (2); Transmembrane (4)	0	0	0	0	2	0	0	0	0	0
ACHA3_HUMAN		Cell junction â€º synapse â€º postsynaptic cell membrane; Multi-pass membrane protein. Cell membrane; Multi-pass membrane protein.	0	0	0	0	1	1	0	0	Cytoplasm	Alternative sequence (2); Chain (1); Disulfide bond (2); Glycosylation (2); Natural variant (2); Sequence conflict (6); Signal peptide (1); Topological domain (2); Transmembrane (4)	0	0	0	0	2	0	0	0	0	0
ACHA4_HUMAN		Cell junction â€º synapse â€º postsynaptic cell membrane; Multi-pass membrane protein. Cell membrane; Multi-pass membrane protein.	0	0	0	0	1	1	0	0	Cytoplasm	Beta strand (1); Chain (1); Disulfide bond (2); Glycosylation (3); Helix (4); Natural variant (4); Sequence conflict (1); Signal peptide (1); Topological domain (2); Transmembrane (4); Turn (1)	1	0	0	0	2	4	0	0	0	0
ACHA5_HUMAN		Cell junction â€º synapse â€º postsynaptic cell membrane; Multi-pass membrane protein. Cell membrane; Multi-pass membrane protein.	0	0	0	0	1	1	0	0	Cytoplasm	Chain (1); Disulfide bond (2); Glycosylation (3); Natural variant (2); Sequence conflict (4); Signal peptide (1); Topological domain (3); Transmembrane (4)	0	0	0	0	2	0	0	0	0	0
ACHA6_HUMAN		Cell junction â€º synapse â€º postsynaptic cell membrane; Multi-pass membrane protein. Cell membrane; Multi-pass membrane protein.	0	0	0	0	1	1	0	0	Cytoplasm	Alternative sequence (1); Chain (1); Disulfide bond (2); Glycosylation (2); Modified residue (1); Natural variant (1); Signal peptide (1); Topological domain (2); Transmembrane (4)	0	0	0	0	2	0	0	0	0	0
ACHA7_HUMAN		Cell junction â€º synapse â€º postsynaptic cell membrane; Multi-pass membrane protein. Cell membrane; Multi-pass membrane protein.	0	0	0	0	1	1	0	0	Cytoplasm	Alternative sequence (2); Chain (1); Disulfide bond (2); Glycosylation (3); Mass spectrometry (1); Sequence conflict (8); Signal peptide (1); Topological domain (2); Transmembrane (4)	0	0	0	0	2	0	0	0	0	0
ACHA9_HUMAN		Cell junction â€º synapse â€º postsynaptic cell membrane; Multi-pass membrane protein. Cell membrane; Multi-pass membrane protein.	0	0	0	0	1	1	0	0	Cytoplasm	Chain (1); Disulfide bond (2); Glycosylation (2); Natural variant (3); Signal peptide (1); Topological domain (2); Transmembrane (4)	0	0	0	0	2	0	0	0	0	0
ACHA_HUMAN		Cell junction â€º synapse â€º postsynaptic cell membrane; Multi-pass membrane protein. Cell membrane; Multi-pass membrane protein.	0	0	0	0	1	1	0	0	Cytoplasm	Alternative sequence (1); Chain (1); Disulfide bond (2); Glycosylation (1); Natural variant (13); Sequence conflict (1); Signal peptide (1); Topological domain (2); Transmembrane (4)	0	0	0	0	2	0	0	0	0	0
ACHB2_HUMAN		Cell junction â€º synapse â€º postsynaptic cell membrane; Multi-pass membrane protein. Cell membrane; Multi-pass membrane protein.	0	0	0	0	1	1	0	0	Cytoplasm	Beta strand (1); Chain (1); Disulfide bond (1); Glycosylation (3); Helix (6); Natural variant (3); Sequence conflict (3); Signal peptide (1); Topological domain (4); Transmembrane (4); Turn (1)	1	0	0	0	1	6	0	0	0	0
ACHB3_HUMAN		Cell junction â€º synapse â€º postsynaptic cell membrane; Multi-pass membrane protein. Cell membrane; Multi-pass membrane protein.	0	0	0	0	1	1	0	0	Cytoplasm	Chain (1); Disulfide bond (1); Glycosylation (3); Natural variant (1); Sequence conflict (1); Signal peptide (1); Topological domain (2); Transmembrane (4)	0	0	0	0	1	0	0	0	0	0
ACHB4_HUMAN		Cell junction â€º synapse â€º postsynaptic cell membrane; Multi-pass membrane protein. Cell membrane; Multi-pass membrane protein.	0	0	0	0	1	1	0	0	Cytoplasm	Chain (1); Disulfide bond (1); Glycosylation (4); Natural variant (4); Sequence conflict (2); Signal peptide (1); Topological domain (5); Transmembrane (4)	0	0	0	0	1	0	0	0	0	0
ACHB_HUMAN		Cell junction â€º synapse â€º postsynaptic cell membrane; Multi-pass membrane protein. Cell membrane; Multi-pass membrane protein.	0	0	0	0	1	1	0	0	Cytoplasm	Chain (1); Disulfide bond (1); Glycosylation (1); Modified residue (1); Natural variant (4); Sequence conflict (2); Signal peptide (1); Topological domain (2); Transmembrane (4)	0	0	0	0	1	0	0	0	0	0
ACHD_HUMAN		Cell junction â€º synapse â€º postsynaptic cell membrane; Multi-pass membrane protein. Cell membrane; Multi-pass membrane protein.	0	0	0	0	1	1	0	0	Cytoplasm	Chain (1); Disulfide bond (1); Glycosylation (2); Modified residue (1); Natural variant (6); Signal peptide (1); Topological domain (2); Transmembrane (4)	0	0	0	0	1	0	0	0	0	0
ACHE_HUMAN		Cell junction â€º synapse â€º postsynaptic cell membrane; Multi-pass membrane protein. Cell membrane; Multi-pass membrane protein.	0	0	0	0	1	1	0	0	Cytoplasm	Chain (1); Disulfide bond (1); Glycosylation (2); Natural variant (12); Signal peptide (1); Topological domain (5); Transmembrane (4)	0	0	0	0	1	0	0	0	0	0
ACHG_HUMAN		Cell junction â€º synapse â€º postsynaptic cell membrane; Multi-pass membrane protein. Cell membrane; Multi-pass membrane protein.	0	0	0	0	1	1	0	0	Cytoplasm	Chain (1); Disulfide bond (1); Erroneous gene model prediction (2); Glycosylation (2); Modified residue (1); Natural variant (3); Signal peptide (1); Topological domain (2); Transmembrane (4)	0	0	0	0	1	0	0	0	0	0
ACINU_HUMAN		Nucleus. Nucleus speckle. Nucleus â€º nucleoplasm.	0	0	0	0	0	0	1	0	Nucleus	Alternative sequence (6); Chain (1); Compositional bias (4); Cross-link (1); Domain (1); Modified residue (66); Mutagenesis (1); Natural variant (6); Sequence conflict (1); Site (1)	0	0	1	0	0	0	0	0	0	0
ACK1_HUMAN		Cell membrane. Nucleus. Endosome. Cell junction â€º adherens junction. Cytoplasmic vesicle membrane; Peripheral membrane protein; Cytoplasmic side. Cytoplasmic vesicle â€º clathrin-coated vesicle. Membrane â€º clathrin-coated pit.	0	0	0	0	1	1	1	1	Cytoplasm & Nucleus	Active site (1); Alternative sequence (5); Beta strand (12); Binding site (1); Chain (1); Compositional bias (1); Domain (4); Helix (14); Modified residue (14); Mutagenesis (2); Natural variant (12); Nucleotide binding (1); Region (4); Sequence caution (1); Sequence conflict (6); Turn (3)	12	0	0	0	0	14	0	1	0	0
ACL10_HUMAN			0	0	0	0	0	0	0	0		Chain (1)	0	0	0	0	0	0	0	0	0	0
ACL6A_HUMAN		Nucleus.	0	0	0	0	0	0	1	0	Nucleus	Alternative sequence (1); Chain (1); Initiator methionine (1); Modified residue (2); Sequence conflict (4)	0	0	0	0	0	0	0	0	0	0
ACL6B_HUMAN		Nucleus.	0	0	0	0	0	0	1	0	Nucleus	Chain (1); Erroneous gene model prediction (1); Region (1)	0	0	0	0	0	0	0	0	0	0
ACL7A_HUMAN		Cytoplasm â€º cytoskeleton. Golgi apparatus. Cytoplasm. Nucleus.	0	1	0	0	0	1	1	1	Cytoplasm & Nucleus	Beta strand (1); Chain (1); Mutagenesis (2); Natural variant (4); Region (1)	1	0	0	0	0	0	0	0	0	0
ACL7B_HUMAN		Cytoplasm â€º cytoskeleton.	0	0	0	0	0	1	0	0	Cytoplasm	Chain (1)	0	0	0	0	0	0	0	0	0	0
ACLY_HUMAN		Cytoplasm.	0	0	0	0	0	1	0	0	Cytoplasm	Active site (1); Alternative sequence (1); Beta strand (32); Binding site (3); Chain (1); Helix (29); Metal binding (1); Modified residue (24); Natural variant (1); Nucleotide binding (2); Region (1); Sequence conflict (10); Turn (8)	32	0	0	0	0	29	1	2	0	0
ACM1_HUMAN		Cell membrane; Multi-pass membrane protein. Cell junction â€º synapse â€º postsynaptic cell membrane; Multi-pass membrane protein.	0	0	0	0	1	1	0	0	Cytoplasm	Chain (1); Disulfide bond (1); Glycosylation (2); Modified residue (4); Sequence conflict (1); Topological domain (8); Transmembrane (7)	0	0	0	0	1	0	0	0	0	0
ACM2_HUMAN		Cell membrane; Multi-pass membrane protein. Cell junction â€º synapse â€º postsynaptic cell membrane; Multi-pass membrane protein.	0	0	0	0	1	1	0	0	Cytoplasm	Beta strand (1); Chain (1); Disulfide bond (1); Glycosylation (4); Helix (14); Modified residue (5); Topological domain (8); Transmembrane (7); Turn (2)	1	0	0	0	1	14	0	0	0	0
ACM3_HUMAN		Cell membrane; Multi-pass membrane protein. Cell junction â€º synapse â€º postsynaptic cell membrane; Multi-pass membrane protein. Basolateral cell membrane; Multi-pass membrane protein.	0	0	0	0	1	1	0	0	Cytoplasm	Beta strand (1); Chain (1); Disulfide bond (1); Glycosylation (5); Motif (1); Mutagenesis (6); Natural variant (2); Sequence conflict (1); Topological domain (8); Transmembrane (7)	1	0	0	0	1	0	0	0	0	0
ACM4_HUMAN		Cell membrane; Multi-pass membrane protein. Cell junction â€º synapse â€º postsynaptic cell membrane; Multi-pass membrane protein.	0	0	0	0	1	1	0	0	Cytoplasm	Chain (1); Disulfide bond (1); Glycosylation (2); Modified residue (3); Topological domain (8); Transmembrane (7)	0	0	0	0	1	0	0	0	0	0
ACM5_HUMAN		Cell membrane; Multi-pass membrane protein. Cell junction â€º synapse â€º postsynaptic cell membrane; Multi-pass membrane protein.	0	0	0	0	1	1	0	0	Cytoplasm	Chain (1); Disulfide bond (1); Glycosylation (1); Modified residue (2); Sequence conflict (1); Topological domain (8); Transmembrane (7)	0	0	0	0	1	0	0	0	0	0
ACMSD_HUMAN			0	0	0	0	0	0	0	0		Alternative sequence (2); Beta strand (12); Binding site (1); Chain (1); Helix (20); Metal binding (4); Modified residue (1); Turn (1)	12	0	0	0	0	20	4	0	0	0
ACN9_HUMAN		Mitochondrion.	0	0	0	1	0	1	0	0	Cytoplasm	Chain (1); Transit peptide (1)	0	0	0	0	0	0	0	0	0	0
ACO11_HUMAN		Cytoplasm.	0	0	0	0	0	1	0	0	Cytoplasm	Alternative sequence (1); Beta strand (11); Binding site (1); Chain (1); Domain (3); Erroneous initiation (1); Helix (5); Modified residue (1); Natural variant (5); Region (3); Sequence conflict (2); Turn (1)	11	0	0	0	0	5	0	0	0	0
ACO12_HUMAN		Cytoplasm.	0	0	0	0	0	1	0	0	Cytoplasm	Beta strand (12); Binding site (1); Chain (1); Domain (3); Helix (7); Natural variant (3); Region (3); Turn (1)	12	0	0	0	0	7	0	0	0	0
ACO13_HUMAN		Cytoplasm. Mitochondrion.	0	0	0	1	0	1	0	0	Cytoplasm	Beta strand (9); Binding site (1); Chain (1); Helix (4); Mutagenesis (5); Turn (1)	9	0	0	0	0	4	0	0	0	0
ACO15_HUMAN		Mitochondrion matrix.	0	0	0	1	0	1	0	0	Cytoplasm	Active site (1); Beta strand (8); Chain (1); Helix (4); Mutagenesis (3); Natural variant (3); Turn (2)	8	0	0	0	0	4	0	0	0	0
ACOC_HUMAN		Cytoplasm.	0	0	0	0	0	1	0	0	Cytoplasm	Beta strand (40); Binding site (4); Chain (1); Helix (46); Metal binding (3); Mutagenesis (9); Natural variant (2); Region (2); Turn (8)	40	0	0	0	0	46	3	0	0	0
ACOD_HUMAN		Endoplasmic reticulum membrane; Multi-pass membrane protein.	0	0	1	0	1	1	0	0	Cytoplasm	Chain (1); Initiator methionine (1); Modified residue (3); Motif (3); Natural variant (1); Sequence conflict (10); Topological domain (5); Transmembrane (4)	0	0	0	0	0	0	0	0	0	0
ACON_HUMAN		Mitochondrion.	0	0	0	1	0	1	0	0	Cytoplasm	Binding site (4); Chain (1); Cross-link (1); Metal binding (3); Modified residue (4); Natural variant (3); Region (2); Sequence conflict (12); Transit peptide (1)	0	0	1	0	0	0	3	0	0	0
ACOT1_HUMAN		Cytoplasm.	0	0	0	0	0	1	0	0	Cytoplasm	Active site (3); Chain (1); Initiator methionine (1); Natural variant (1); Site (1)	0	0	0	0	0	0	0	0	0	0
ACOT2_HUMAN		Mitochondrion.	0	0	0	1	0	1	0	0	Cytoplasm	Active site (3); Alternative sequence (2); Beta strand (22); Chain (1); Frameshift (1); Helix (9); Modified residue (1); Motif (1); Natural variant (2); Sequence conflict (10); Transit peptide (1); Turn (2)	22	0	0	0	0	9	0	0	0	0
ACOT4_HUMAN		Peroxisome.	1	0	0	0	0	1	0	0	Cytoplasm	Active site (3); Beta strand (23); Chain (1); Helix (9); Motif (1); Natural variant (2); Sequence conflict (2); Turn (3)	23	0	0	0	0	9	0	0	0	0
ACOT6_HUMAN		Cytoplasm.	0	0	0	0	0	1	0	0	Cytoplasm	Active site (3); Chain (1); Natural variant (1)	0	0	0	0	0	0	0	0	0	0
ACOT8_HUMAN		Peroxisome.	1	0	0	0	0	1	0	0	Cytoplasm	Active site (3); Chain (1); Modified residue (4); Motif (1); Sequence conflict (2)	0	0	0	0	0	0	0	0	0	0
ACOT9_HUMAN		Mitochondrion.	0	0	0	1	0	1	0	0	Cytoplasm	Alternative sequence (3); Chain (1); Modified residue (4); Natural variant (1); Sequence conflict (1); Transit peptide (1)	0	0	0	0	0	0	0	0	0	0
ACOX1_HUMAN		Peroxisome.	1	0	0	0	0	1	0	0	Cytoplasm	Active site (1); Alternative sequence (1); Binding site (2); Chain (1); Erroneous initiation (1); Modified residue (10); Motif (1); Natural variant (10); Sequence conflict (22)	0	0	0	0	0	0	0	0	0	0
ACOX2_HUMAN		Peroxisome.	1	0	0	0	0	1	0	0	Cytoplasm	Chain (1); Modified residue (2); Motif (1)	0	0	0	0	0	0	0	0	0	0
ACOX3_HUMAN		Peroxisome.	1	0	0	0	0	1	0	0	Cytoplasm	Alternative sequence (2); Chain (1); Compositional bias (1); Modified residue (1); Motif (1); Natural variant (2); Sequence conflict (5)	0	0	0	0	0	0	0	0	0	0
ACOXL_HUMAN			0	0	0	0	0	0	0	0		Alternative sequence (3); Chain (1); Erroneous initiation (1); Erroneous translation (1); Natural variant (2); Nucleotide binding (1); Sequence conflict (2)	0	0	0	0	0	0	0	1	0	0
ACPH_HUMAN		Cytoplasm.	0	0	0	0	0	1	0	0	Cytoplasm	Active site (3); Chain (1); Frameshift (1); Mass spectrometry (1); Modified residue (3); Natural variant (1); Sequence conflict (5)	0	0	0	0	0	0	0	0	0	0
ACPL2_HUMAN		Secreted.	0	0	0	0	0	0	0	0		Active site (2); Alternative sequence (1); Chain (1); Glycosylation (1); Signal peptide (1)	0	0	0	0	0	0	0	0	0	0
ACPM_HUMAN		Mitochondrion.	0	0	0	1	0	1	0	0	Cytoplasm	Chain (1); Erroneous initiation (1); Helix (5); Modified residue (2); Sequence conflict (1); Transit peptide (1); Turn (1)	0	0	0	0	0	5	0	0	0	0
ACRBP_HUMAN		Secreted. Cytoplasmic vesicle â€º secretory vesicle â€º acrosome.	0	0	0	0	0	1	0	0	Cytoplasm	Chain (1); Natural variant (1); Sequence conflict (2); Signal peptide (1)	0	0	0	0	0	0	0	0	0	0
ACRC_HUMAN		Nucleus.	0	0	0	0	0	0	1	0	Nucleus	Chain (1); Compositional bias (2); Domain (1); Natural variant (2)	0	0	0	0	0	0	0	0	0	0
ACRO_HUMAN			0	0	0	0	0	0	0	0		Active site (3); Chain (3); Disulfide bond (6); Domain (1); Glycosylation (2); Natural variant (2); Propeptide (1); Sequence conflict (9); Signal peptide (1)	0	0	0	0	6	0	0	0	0	0
ACS2A_HUMAN		Mitochondrion matrix.	0	0	0	1	0	1	0	0	Cytoplasm	Beta strand (27); Binding site (8); Chain (1); Erroneous gene model prediction (1); Helix (21); Natural variant (5); Nucleotide binding (2); Region (2); Sequence conflict (3); Transit peptide (1); Turn (7)	27	0	0	0	0	21	0	2	0	0
ACS2B_HUMAN		Mitochondrion matrix.	0	0	0	1	0	1	0	0	Cytoplasm	Binding site (8); Chain (1); Nucleotide binding (2); Region (2); Sequence conflict (6); Transit peptide (1)	0	0	0	0	0	0	0	2	0	0
ACS2L_HUMAN		Mitochondrion matrix.	0	0	0	1	0	1	0	0	Cytoplasm	Alternative sequence (1); Beta strand (1); Chain (1); Compositional bias (1); Erroneous initiation (1); Frameshift (1); Modified residue (2); Mutagenesis (1); Natural variant (1); Sequence caution (1); Sequence conflict (1); Transit peptide (1)	1	0	0	0	0	0	0	0	0	0
ACSA_HUMAN		Cytoplasm.	0	0	0	0	0	1	0	0	Cytoplasm	Chain (1); Modified residue (4); Sequence conflict (1)	0	0	0	0	0	0	0	0	0	0
ACSF2_HUMAN		Mitochondrion.	0	0	0	1	0	1	0	0	Cytoplasm	Binding site (3); Chain (1); Modified residue (1); Natural variant (2); Nucleotide binding (1); Transit peptide (1)	0	0	0	0	0	0	0	1	0	0
ACSF3_HUMAN		Mitochondrion.	0	0	0	1	0	1	0	0	Cytoplasm	Binding site (3); Chain (1); Modified residue (1); Natural variant (13); Nucleotide binding (1); Sequence caution (1); Sequence conflict (2); Transit peptide (1)	0	0	0	0	0	0	0	1	0	0
ACSF4_HUMAN			0	0	0	0	0	0	0	0		Alternative sequence (5); Binding site (3); Chain (1); Domain (1); Erroneous initiation (1); Modified residue (1); Natural variant (7); Nucleotide binding (1); Sequence conflict (8)	0	0	0	0	0	0	0	1	0	0
ACSL1_HUMAN		Mitochondrion outer membrane; Single-pass type III membrane protein. Peroxisome membrane; Single-pass type III membrane protein. Microsome membrane; Single-pass type III membrane protein. Endoplasmic reticulum membrane; Single-pass type III membrane protein.	1	0	1	1	1	1	0	0	Cytoplasm	Alternative sequence (1); Chain (1); Erroneous initiation (1); Modified residue (4); Sequence conflict (11); Topological domain (1); Transmembrane (1)	0	0	0	0	0	0	0	0	0	0
ACSL3_HUMAN		Mitochondrion outer membrane; Single-pass type III membrane protein. Peroxisome membrane; Single-pass type III membrane protein. Microsome membrane; Single-pass type III membrane protein. Endoplasmic reticulum membrane; Single-pass type III membrane protein.	1	0	1	1	1	1	0	0	Cytoplasm	Chain (1); Modified residue (3); Natural variant (1); Sequence conflict (3); Topological domain (1); Transmembrane (1)	0	0	0	0	0	0	0	0	0	0
ACSL4_HUMAN		Mitochondrion outer membrane; Single-pass type III membrane protein. Peroxisome membrane; Single-pass type III membrane protein. Microsome membrane; Single-pass type III membrane protein. Endoplasmic reticulum membrane; Single-pass type III membrane protein.	1	0	1	1	1	1	0	0	Cytoplasm	Alternative sequence (1); Chain (1); Modified residue (1); Natural variant (2); Sequence conflict (1); Topological domain (1); Transmembrane (1)	0	0	0	0	0	0	0	0	0	0
ACSL5_HUMAN		Mitochondrion. Endoplasmic reticulum. Mitochondrion outer membrane; Single-pass type III membrane protein. Endoplasmic reticulum membrane; Single-pass type III membrane protein.	0	0	1	1	1	1	0	0	Cytoplasm	Alternative sequence (2); Chain (1); Erroneous gene model prediction (1); Erroneous initiation (1); Natural variant (4); Topological domain (1); Transmembrane (1)	0	0	0	0	0	0	0	0	0	0
ACSL6_HUMAN		Mitochondrion outer membrane; Single-pass type III membrane protein. Peroxisome membrane; Single-pass type III membrane protein. Microsome membrane; Single-pass type III membrane protein. Endoplasmic reticulum membrane; Single-pass type III membrane protein.	1	0	1	1	1	1	0	0	Cytoplasm	Alternative sequence (7); Chain (1); Erroneous initiation (1); Sequence conflict (6); Topological domain (1); Transmembrane (1)	0	0	0	0	0	0	0	0	0	0
ACSM1_HUMAN		Mitochondrion matrix.	0	0	0	1	0	1	0	0	Cytoplasm	Alternative sequence (1); Binding site (3); Chain (1); Natural variant (3); Nucleotide binding (1); Sequence conflict (2); Transit peptide (1)	0	0	0	0	0	0	0	1	0	0
ACSM3_HUMAN		Mitochondrion matrix.	0	0	0	1	0	1	0	0	Cytoplasm	Alternative sequence (2); Binding site (3); Chain (1); Erroneous initiation (3); Modified residue (1); Natural variant (4); Nucleotide binding (2); Sequence conflict (6); Transit peptide (1)	0	0	0	0	0	0	0	2	0	0
ACSM4_HUMAN		Mitochondrion matrix.	0	0	0	1	0	1	0	0	Cytoplasm	Binding site (3); Chain (1); Modified residue (1); Natural variant (1); Nucleotide binding (2); Transit peptide (1)	0	0	0	0	0	0	0	2	0	0
ACSM5_HUMAN		Mitochondrion matrix.	0	0	0	1	0	1	0	0	Cytoplasm	Alternative sequence (1); Binding site (3); Chain (1); Frameshift (1); Natural variant (7); Nucleotide binding (2); Sequence conflict (3); Transit peptide (1)	0	0	0	0	0	0	0	2	0	0
ACSM6_HUMAN		Mitochondrion.	0	0	0	1	0	1	0	0	Cytoplasm	Alternative sequence (4); Binding site (2); Chain (1); Erroneous gene model prediction (1); Erroneous initiation (3); Natural variant (3); Nucleotide binding (2); Transit peptide (1)	0	0	0	0	0	0	0	2	0	0
ACSS3_HUMAN		Mitochondrion.	0	0	0	1	0	1	0	0	Cytoplasm	Alternative sequence (1); Chain (1); Sequence conflict (1); Transit peptide (1)	0	0	0	0	0	0	0	0	0	0
ACTA_HUMAN		Cytoplasm â€º cytoskeleton.	0	0	0	0	0	1	0	0	Cytoplasm	Chain (1); Modified residue (5); Natural variant (18); Propeptide (1); Sequence conflict (1)	0	0	0	0	0	0	0	0	0	0
ACTBL_HUMAN		Cytoplasm â€º cytoskeleton.	0	0	0	0	0	1	0	0	Cytoplasm	Chain (1); Modified residue (1); Sequence conflict (4)	0	0	0	0	0	0	0	0	0	0
ACTBM_HUMAN		Cytoplasm â€º cytoskeleton.	0	0	0	0	0	1	0	0	Cytoplasm	Chain (1); Modified residue (1); Sequence conflict (2)	0	0	0	0	0	0	0	0	0	0
ACTB_HUMAN		Cytoplasm â€º cytoskeleton.	0	0	0	0	0	1	0	0	Cytoplasm	Chain (2); Initiator methionine (1); Modified residue (12); Natural variant (6); Sequence conflict (2)	0	0	0	0	0	0	0	0	0	0
ACTC_HUMAN		Cytoplasm â€º cytoskeleton.	0	0	0	0	0	1	0	0	Cytoplasm	Chain (1); Modified residue (3); Natural variant (11); Propeptide (1)	0	0	0	0	0	0	0	0	0	0
ACTG_HUMAN		Cytoplasm â€º cytoskeleton.	0	0	0	0	0	1	0	0	Cytoplasm	Chain (2); Initiator methionine (1); Modified residue (8); Natural variant (17); Sequence conflict (2)	0	0	0	0	0	0	0	0	0	0
ACTHR_HUMAN		Cell membrane; Multi-pass membrane protein.	0	0	0	0	1	1	0	0	Cytoplasm	Chain (1); Glycosylation (2); Lipidation (1); Natural variant (12); Topological domain (8); Transmembrane (7)	0	0	0	0	0	0	0	0	0	0
ACTH_HUMAN		Cytoplasm â€º cytoskeleton.	0	0	0	0	0	1	0	0	Cytoplasm	Chain (1); Modified residue (2); Propeptide (1); Sequence conflict (1)	0	0	0	0	0	0	0	0	0	0
ACTL8_HUMAN		Cytoplasm â€º cytoskeleton.	0	0	0	0	0	1	0	0	Cytoplasm	Chain (1); Frameshift (1); Natural variant (2)	0	0	0	0	0	0	0	0	0	0
ACTL9_HUMAN		Cytoplasm â€º cytoskeleton.	0	0	0	0	0	1	0	0	Cytoplasm	Chain (1); Natural variant (5); Sequence conflict (1)	0	0	0	0	0	0	0	0	0	0
ACTN1_HUMAN		Cytoplasm â€º cytoskeleton. Cytoplasm â€º myofibril â€º sarcomere â€º Z line. Cell membrane. Cell projection â€º ruffle.	0	0	0	0	1	1	0	0	Cytoplasm	Alternative sequence (2); Beta strand (2); Calcium binding (2); Chain (1); Domain (5); Helix (14); Modified residue (8); Natural variant (2); Region (1); Repeat (4); Sequence conflict (8); Turn (2)	2	0	0	0	0	14	0	0	4	0
ACTN2_HUMAN		Cytoplasm â€º myofibril â€º sarcomere â€º Z line.	0	0	0	0	0	1	0	0	Cytoplasm	Beta strand (3); Calcium binding (2); Chain (1); Domain (5); Helix (21); Modified residue (1); Natural variant (2); Repeat (4); Turn (7)	3	0	0	0	0	21	0	0	4	0
ACTN3_HUMAN			0	0	0	0	0	0	0	0		Beta strand (2); Calcium binding (2); Chain (1); Domain (5); Helix (13); Natural variant (4); Repeat (4); Sequence caution (1); Turn (4)	2	0	0	0	0	13	0	0	4	0
ACTN4_HUMAN		Nucleus. Cytoplasm.	0	0	0	0	0	1	1	1	Cytoplasm & Nucleus	Beta strand (3); Calcium binding (2); Chain (1); Compositional bias (1); Cross-link (1); Domain (5); Erroneous initiation (1); Frameshift (1); Helix (18); Modified residue (6); Natural variant (3); Region (1); Repeat (4); Sequence conflict (13); Turn (3)	3	0	1	0	0	18	0	0	4	0
ACTS_HUMAN		Cytoplasm â€º cytoskeleton.	0	0	0	0	0	1	0	0	Cytoplasm	Beta strand (12); Chain (1); Helix (17); Modified residue (12); Natural variant (78); Propeptide (1); Turn (4)	12	0	0	0	0	17	0	0	0	0
ACTT1_HUMAN		Cytoplasm â€º cytoskeleton.	0	0	0	0	0	1	0	0	Cytoplasm	Chain (1); Sequence conflict (3)	0	0	0	0	0	0	0	0	0	0
ACTT2_HUMAN		Cytoplasm â€º cytoskeleton.	0	0	0	0	0	1	0	0	Cytoplasm	Chain (1); Natural variant (1); Sequence conflict (2)	0	0	0	0	0	0	0	0	0	0
ACTT3_HUMAN		Cytoplasm â€º cytoskeleton. Cytoplasm. Nucleus.	0	0	0	0	0	1	1	1	Cytoplasm & Nucleus	Chain (1); Natural variant (1); Sequence conflict (2)	0	0	0	0	0	0	0	0	0	0
ACTY_HUMAN		Cytoplasm â€º cytoskeleton. Cytoplasm â€º cytoskeleton â€º centrosome.	0	0	0	0	0	1	0	0	Cytoplasm	Chain (1); Modified residue (1); Natural variant (2)	0	0	0	0	0	0	0	0	0	0
ACTZ_HUMAN		Cytoplasm â€º cytoskeleton. Cytoplasm â€º cytoskeleton â€º centrosome.	0	0	0	0	0	1	0	0	Cytoplasm	Chain (1); Modified residue (1)	0	0	0	0	0	0	0	0	0	0
ACV1B_HUMAN		Cell membrane; Single-pass type I membrane protein.	0	0	0	0	1	1	0	0	Cytoplasm	Active site (1); Alternative sequence (4); Binding site (1); Chain (1); Domain (2); Glycosylation (1); Modified residue (1); Mutagenesis (6); Natural variant (3); Nucleotide binding (1); Sequence conflict (4); Signal peptide (1); Topological domain (2); Transmembrane (1)	0	0	0	0	0	0	0	1	0	0
ACV1C_HUMAN		Membrane; Single-pass type I membrane protein.	0	0	0	0	1	1	0	0	Cytoplasm	Active site (1); Alternative sequence (3); Binding site (1); Chain (1); Domain (2); Mutagenesis (2); Natural variant (5); Nucleotide binding (1); Sequence conflict (2); Signal peptide (1); Topological domain (2); Transmembrane (1)	0	0	0	0	0	0	0	1	0	0
ACVL1_HUMAN		Membrane; Single-pass type I membrane protein.	0	0	0	0	1	1	0	0	Cytoplasm	Active site (1); Beta strand (16); Binding site (1); Chain (1); Domain (2); Glycosylation (1); Helix (14); Modified residue (1); Natural variant (45); Nucleotide binding (1); Sequence conflict (1); Signal peptide (1); Topological domain (2); Transmembrane (1); Turn (3)	16	0	0	0	0	14	0	1	0	0
ACVR1_HUMAN		Membrane; Single-pass type I membrane protein.	0	0	0	0	1	1	0	0	Cytoplasm	Active site (1); Beta strand (12); Binding site (1); Chain (1); Domain (2); Glycosylation (1); Helix (15); Modified residue (2); Natural variant (13); Nucleotide binding (1); Signal peptide (1); Topological domain (2); Transmembrane (1); Turn (2)	12	0	0	0	0	15	0	1	0	0
ACY1_HUMAN		Cytoplasm.	0	0	0	0	0	1	0	0	Cytoplasm	Active site (2); Beta strand (10); Chain (1); Helix (12); Metal binding (6); Mutagenesis (8); Natural variant (9); Turn (3)	10	0	0	0	0	12	6	0	0	0
ACY2_HUMAN		Cytoplasm. Nucleus.	0	0	0	0	0	1	1	1	Cytoplasm & Nucleus	Active site (1); Beta strand (18); Binding site (3); Chain (1); Helix (10); Metal binding (3); Mutagenesis (8); Natural variant (31); Region (2); Turn (2)	18	0	0	0	0	10	3	0	0	0
ACY3_HUMAN		Apical cell membrane; Peripheral membrane protein. Cytoplasm.	0	0	0	0	1	1	0	0	Cytoplasm	Binding site (3); Chain (1); Metal binding (3); Natural variant (2); Region (1)	0	0	0	0	0	0	3	0	0	0
ACYP1_HUMAN			0	0	0	0	0	0	0	0		Active site (2); Beta strand (8); Chain (1); Domain (1); Helix (2); Initiator methionine (1); Modified residue (1)	8	0	0	0	0	2	0	0	0	0
ACYP2_HUMAN			0	0	0	0	0	0	0	0		Active site (2); Chain (1); Domain (1); Initiator methionine (1); Modified residue (1)	0	0	0	0	0	0	0	0	0	0
ADA10_HUMAN		Cell membrane; Single-pass type I membrane protein. Endomembrane system; Single-pass type I membrane protein.	0	0	0	0	1	1	0	0	Cytoplasm	Active site (1); Chain (1); Compositional bias (1); Disulfide bond (10); Domain (2); Glycosylation (4); Metal binding (4); Motif (3); Natural variant (1); Propeptide (1); Sequence conflict (3); Signal peptide (1); Topological domain (2); Transmembrane (1)	0	0	0	0	10	0	4	0	0	0
ADA11_HUMAN		Membrane; Single-pass type I membrane protein.	0	0	0	0	1	1	0	0	Cytoplasm	Alternative sequence (4); Chain (1); Compositional bias (1); Disulfide bond (7); Domain (3); Glycosylation (4); Natural variant (1); Propeptide (1); Sequence conflict (3); Signal peptide (1); Topological domain (2); Transmembrane (1)	0	0	0	0	7	0	0	0	0	0
ADA12_HUMAN		Cell membrane; Single-pass type I membrane protein. Secreted.	0	0	0	0	1	1	0	0	Cytoplasm	Active site (1); Alternative sequence (5); Chain (1); Compositional bias (1); Disulfide bond (7); Domain (3); Glycosylation (5); Metal binding (4); Modified residue (1); Motif (4); Natural variant (6); Propeptide (1); Signal peptide (1); Topological domain (2); Transmembrane (1)	0	0	0	0	7	0	4	0	0	0
ADA15_HUMAN		Endomembrane system; Single-pass type I membrane protein. Cell junction â€º adherens junction. Cell projection â€º cilium â€º flagellum. Cytoplasmic vesicle â€º secretory vesicle â€º acrosome.	0	0	0	0	1	1	0	0	Cytoplasm	Active site (1); Alternative sequence (10); Chain (1); Compositional bias (1); Disulfide bond (7); Domain (3); Glycosylation (5); Metal binding (4); Modified residue (2); Motif (4); Mutagenesis (1); Natural variant (3); Propeptide (1); Sequence conflict (4); Signal peptide (1); Topological domain (2); Transmembrane (1)	0	0	0	0	7	0	4	0	0	0
ADA17_HUMAN		Membrane; Single-pass type I membrane protein.	0	0	0	0	1	1	0	0	Cytoplasm	Active site (1); Alternative sequence (1); Beta strand (15); Chain (1); Compositional bias (2); Disulfide bond (7); Domain (2); Glycosylation (9); Helix (9); Metal binding (4); Modified residue (5); Motif (3); Natural variant (2); Propeptide (1); Region (1); Sequence conflict (4); Signal peptide (1); Topological domain (2); Transmembrane (1); Turn (4)	15	0	0	0	7	9	4	0	0	0
ADA18_HUMAN		Membrane; Single-pass type I membrane protein.	0	0	0	0	1	1	0	0	Cytoplasm	Alternative sequence (3); Chain (1); Compositional bias (1); Disulfide bond (7); Domain (3); Glycosylation (12); Natural variant (6); Propeptide (1); Signal peptide (1); Topological domain (2); Transmembrane (1)	0	0	0	0	7	0	0	0	0	0
ADA19_HUMAN		Membrane; Single-pass type I membrane protein.	0	0	0	0	1	1	0	0	Cytoplasm	Active site (1); Alternative sequence (1); Chain (1); Compositional bias (2); Disulfide bond (7); Domain (3); Glycosylation (4); Metal binding (4); Motif (2); Natural variant (4); Propeptide (1); Sequence conflict (5); Signal peptide (1); Topological domain (2); Transmembrane (1)	0	0	0	0	7	0	4	0	0	0
ADA1A_HUMAN		Nucleus membrane; Multi-pass membrane protein. Cell membrane; Multi-pass membrane protein.	0	0	0	0	1	1	1	1	Cytoplasm & Nucleus	Alternative sequence (12); Chain (1); Disulfide bond (1); Erroneous gene model prediction (1); Frameshift (1); Glycosylation (3); Lipidation (1); Modified residue (1); Mutagenesis (5); Natural variant (5); Region (1); Sequence conflict (14); Topological domain (8); Transmembrane (7)	0	0	0	0	1	0	0	0	0	0
ADA1B_HUMAN		Nucleus membrane; Multi-pass membrane protein. Cell membrane; Multi-pass membrane protein.	0	0	0	0	1	1	1	1	Cytoplasm & Nucleus	Chain (1); Compositional bias (1); Disulfide bond (1); Glycosylation (4); Lipidation (1); Modified residue (2); Mutagenesis (1); Natural variant (1); Region (1); Sequence conflict (3); Topological domain (8); Transmembrane (7)	0	0	0	0	1	0	0	0	0	0
ADA1D_HUMAN		Cell membrane; Multi-pass membrane protein.	0	0	0	0	1	1	0	0	Cytoplasm	Chain (1); Compositional bias (1); Glycosylation (2); Lipidation (1); Sequence conflict (4); Topological domain (8); Transmembrane (7)	0	0	0	0	0	0	0	0	0	0
ADA20_HUMAN		Membrane; Single-pass type I membrane protein.	0	0	0	0	1	1	0	0	Cytoplasm	Active site (1); Chain (1); Compositional bias (1); Disulfide bond (7); Domain (3); Erroneous initiation (3); Glycosylation (6); Metal binding (4); Motif (1); Natural variant (1); Propeptide (1); Sequence conflict (2); Signal peptide (1); Topological domain (2); Transmembrane (1)	0	0	0	0	7	0	4	0	0	0
ADA21_HUMAN		Membrane; Single-pass type I membrane protein.	0	0	0	0	1	1	0	0	Cytoplasm	Active site (1); Chain (1); Compositional bias (2); Disulfide bond (7); Domain (3); Glycosylation (7); Metal binding (4); Motif (1); Propeptide (1); Sequence conflict (14); Signal peptide (1); Topological domain (2); Transmembrane (1)	0	0	0	0	7	0	4	0	0	0
ADA22_HUMAN		Membrane; Single-pass type I membrane protein.	0	0	0	0	1	1	0	0	Cytoplasm	Alternative sequence (3); Beta strand (25); Chain (1); Compositional bias (1); Disulfide bond (20); Domain (3); Glycosylation (4); Helix (13); Modified residue (5); Mutagenesis (2); Natural variant (3); Propeptide (1); Sequence conflict (1); Signal peptide (1); Topological domain (2); Transmembrane (1); Turn (5)	25	0	0	0	20	13	0	0	0	0
ADA23_HUMAN		Cell membrane; Single-pass type I membrane protein. Secreted.	0	0	0	0	1	1	0	0	Cytoplasm	Alternative sequence (2); Chain (1); Compositional bias (1); Disulfide bond (7); Domain (3); Glycosylation (8); Modified residue (1); Mutagenesis (1); Propeptide (1); Region (1); Signal peptide (1); Topological domain (2); Transmembrane (1)	0	0	0	0	7	0	0	0	0	0
ADA28_HUMAN		Cell membrane; Single-pass type I membrane protein. Secreted.	0	0	0	0	1	1	0	0	Cytoplasm	Active site (1); Alternative sequence (2); Chain (1); Compositional bias (1); Disulfide bond (7); Domain (3); Glycosylation (5); Metal binding (4); Motif (1); Natural variant (12); Propeptide (1); Sequence conflict (3); Signal peptide (1); Topological domain (2); Transmembrane (1)	0	0	0	0	7	0	4	0	0	0
ADA29_HUMAN		Membrane; Single-pass type I membrane protein.	0	0	0	0	1	1	0	0	Cytoplasm	Alternative sequence (3); Chain (1); Compositional bias (2); Disulfide bond (7); Domain (3); Glycosylation (9); Natural variant (17); Propeptide (1); Region (1); Repeat (9); Sequence conflict (6); Signal peptide (1); Topological domain (2); Transmembrane (1)	0	0	0	0	7	0	0	0	9	0
ADA2A_HUMAN		Cell membrane; Multi-pass membrane protein.	0	0	0	0	1	1	0	0	Cytoplasm	Chain (1); Disulfide bond (1); Glycosylation (2); Helix (3); Lipidation (1); Modified residue (3); Mutagenesis (6); Natural variant (2); Sequence conflict (6); Site (3); Topological domain (8); Transmembrane (7)	0	0	0	0	1	3	0	0	0	0
ADA2B_HUMAN		Cell membrane; Multi-pass membrane protein.	0	0	0	0	1	1	0	0	Cytoplasm	Chain (1); Compositional bias (1); Disulfide bond (1); Lipidation (1); Natural variant (5); Sequence conflict (2); Site (3); Topological domain (8); Transmembrane (7)	0	0	0	0	1	0	0	0	0	0
ADA2C_HUMAN		Cell membrane; Multi-pass membrane protein.	0	0	0	0	1	1	0	0	Cytoplasm	Chain (1); Compositional bias (1); Disulfide bond (1); Frameshift (2); Glycosylation (2); Natural variant (1); Sequence conflict (8); Site (3); Topological domain (8); Transmembrane (7)	0	0	0	0	1	0	0	0	0	0
ADA30_HUMAN		Membrane; Single-pass type I membrane protein.	0	0	0	0	1	1	0	0	Cytoplasm	Active site (1); Alternative sequence (1); Chain (1); Compositional bias (1); Disulfide bond (7); Domain (3); Glycosylation (5); Metal binding (4); Motif (1); Natural variant (2); Propeptide (1); Region (1); Repeat (5); Sequence conflict (1); Signal peptide (1); Topological domain (2); Transmembrane (1)	0	0	0	0	7	0	4	0	5	0
ADA32_HUMAN		Membrane; Single-pass type I membrane protein.	0	0	0	0	1	1	0	0	Cytoplasm	Chain (1); Compositional bias (1); Disulfide bond (7); Domain (3); Glycosylation (4); Modified residue (1); Natural variant (6); Propeptide (1); Signal peptide (1); Topological domain (2); Transmembrane (1)	0	0	0	0	7	0	0	0	0	0
ADA33_HUMAN		Membrane; Single-pass type I membrane protein.	0	0	0	0	1	1	0	0	Cytoplasm	Active site (1); Alternative sequence (2); Beta strand (6); Chain (1); Compositional bias (1); Disulfide bond (7); Domain (3); Glycosylation (5); Helix (9); Metal binding (4); Modified residue (1); Motif (1); Natural variant (15); Propeptide (1); Sequence conflict (2); Signal peptide (1); Topological domain (2); Transmembrane (1); Turn (3)	6	0	0	0	7	9	4	0	0	0
ADAD1_HUMAN		Nucleus.	0	0	0	0	0	0	1	0	Nucleus	Alternative sequence (2); Chain (1); Domain (2); Modified residue (2); Sequence conflict (2)	0	0	0	0	0	0	0	0	0	0
ADAD2_HUMAN			0	0	0	0	0	0	0	0		Alternative sequence (2); Chain (1); Domain (2); Natural variant (2)	0	0	0	0	0	0	0	0	0	0
ADAL_HUMAN			0	0	0	0	0	0	0	0		Active site (1); Alternative sequence (2); Binding site (3); Chain (1); Metal binding (4); Sequence conflict (2); Site (1)	0	0	0	0	0	0	4	0	0	0
ADAM2_HUMAN		Membrane; Single-pass type I membrane protein.	0	0	0	0	1	1	0	0	Cytoplasm	Alternative sequence (1); Chain (1); Compositional bias (1); Disulfide bond (7); Domain (3); Glycosylation (5); Natural variant (1); Propeptide (1); Sequence conflict (16); Signal peptide (1); Topological domain (2); Transmembrane (1)	0	0	0	0	7	0	0	0	0	0
ADAM5_HUMAN			0	0	0	0	0	0	0	0		Alternative sequence (8); Chain (1); Domain (2)	0	0	0	0	0	0	0	0	0	0
ADAM7_HUMAN		Membrane; Single-pass type I membrane protein.	0	0	0	0	1	1	0	0	Cytoplasm	Chain (1); Compositional bias (1); Disulfide bond (4); Domain (2); Glycosylation (6); Natural variant (20); Propeptide (1); Sequence conflict (4); Signal peptide (1); Topological domain (2); Transmembrane (1)	0	0	0	0	4	0	0	0	0	0
ADAM8_HUMAN		Membrane; Single-pass type I membrane protein.	0	0	0	0	1	1	0	0	Cytoplasm	Active site (1); Beta strand (5); Chain (1); Disulfide bond (7); Domain (3); Glycosylation (4); Helix (8); Metal binding (3); Natural variant (4); Sequence conflict (3); Signal peptide (1); Topological domain (2); Transmembrane (1)	5	0	0	0	7	8	3	0	0	0
ADAM9_HUMAN		Cell membrane; Single-pass type I membrane protein. Secreted.	0	0	0	0	1	1	0	0	Cytoplasm	Active site (1); Alternative sequence (2); Beta strand (6); Chain (1); Compositional bias (2); Disulfide bond (7); Domain (3); Glycosylation (6); Helix (7); Metal binding (3); Modified residue (3); Sequence conflict (7); Signal peptide (1); Topological domain (2); Transmembrane (1); Turn (3)	6	0	0	0	7	7	3	0	0	0
ADAP1_HUMAN		Nucleus. Cytoplasm.	0	0	0	0	0	1	1	1	Cytoplasm & Nucleus	Beta strand (20); Chain (1); Domain (3); Helix (16); Modified residue (3); Mutagenesis (4); Natural variant (1); Turn (7); Zinc finger (1)	20	0	0	0	0	16	0	0	0	1
ADAP2_HUMAN		Cytoplasm. Cell membrane.	0	0	0	0	1	1	0	0	Cytoplasm	Alternative sequence (1); Chain (1); Domain (3); Sequence conflict (1); Zinc finger (1)	0	0	0	0	0	0	0	0	0	1
ADAS1_HUMAN			0	0	0	0	0	0	0	0		Chain (1)	0	0	0	0	0	0	0	0	0	0
ADAS_HUMAN		Peroxisome membrane.	1	0	0	0	1	1	0	0	Cytoplasm	Active site (1); Chain (1); Compositional bias (1); Domain (1); Modified residue (4); Natural variant (6); Transit peptide (1)	0	0	0	0	0	0	0	0	0	0
ADAT1_HUMAN			0	0	0	0	0	0	0	0		Active site (1); Alternative sequence (1); Binding site (6); Chain (1); Domain (1); Metal binding (3); Natural variant (4); Sequence conflict (3)	0	0	0	0	0	0	3	0	0	0
ADAT2_HUMAN			0	0	0	0	0	0	0	0		Active site (1); Alternative sequence (1); Beta strand (5); Chain (1); Erroneous initiation (1); Helix (6); Metal binding (3); Turn (1)	5	0	0	0	0	6	3	0	0	0
ADAT3_HUMAN			0	0	0	0	0	0	0	0		Chain (1); Metal binding (3); Modified residue (2); Natural variant (1)	0	0	0	0	0	0	3	0	0	0
ADA_HUMAN		Cell membrane; Peripheral membrane protein; Extracellular side. Cell junction. Cytoplasmic vesicle lumen. Cytoplasm.	0	0	0	0	1	1	0	0	Cytoplasm	Active site (1); Beta strand (11); Binding site (4); Chain (1); Helix (24); Initiator methionine (1); Metal binding (4); Modified residue (3); Natural variant (33); Sequence conflict (1); Site (1); Turn (2)	11	0	0	0	0	24	4	0	0	0
ADCK1_HUMAN		Secreted.	0	0	0	0	0	0	0	0		Active site (1); Alternative sequence (1); Binding site (1); Chain (1); Domain (1); Erroneous initiation (1); Modified residue (1); Nucleotide binding (1); Sequence caution (1); Signal peptide (1)	0	0	0	0	0	0	0	1	0	0
ADCK2_HUMAN		Membrane; Single-pass membrane protein.	0	0	0	0	1	1	0	0	Cytoplasm	Active site (1); Binding site (1); Chain (1); Domain (1); Natural variant (6); Nucleotide binding (1); Sequence caution (1); Transmembrane (1)	0	0	0	0	0	0	0	1	0	0
ADCK3_HUMAN		Mitochondrion.	0	0	0	1	0	1	0	0	Cytoplasm	Alternative sequence (3); Chain (1); Domain (1); Natural variant (9); Sequence conflict (1); Transit peptide (1)	0	0	0	0	0	0	0	0	0	0
ADCK4_HUMAN		Membrane; Single-pass membrane protein.	0	0	0	0	1	1	0	0	Cytoplasm	Alternative sequence (1); Chain (1); Domain (1); Natural variant (5); Sequence conflict (1); Transmembrane (1)	0	0	0	0	0	0	0	0	0	0
ADCK5_HUMAN		Membrane; Single-pass membrane protein.	0	0	0	0	1	1	0	0	Cytoplasm	Chain (1); Domain (1); Erroneous initiation (1); Natural variant (1); Sequence conflict (2); Transmembrane (1)	0	0	0	0	0	0	0	0	0	0
ADCL2_HUMAN		Secreted.	0	0	0	0	0	0	0	0		Active site (2); Alternative sequence (2); Chain (1); Disulfide bond (1); Erroneous initiation (1); Natural variant (2); Sequence caution (1); Sequence conflict (1); Signal peptide (1)	0	0	0	0	1	0	0	0	0	0
ADCL3_HUMAN			0	0	0	0	0	0	0	0		Active site (2); Alternative sequence (2); Chain (1); Natural variant (6)	0	0	0	0	0	0	0	0	0	0
ADCL4_HUMAN		Membrane; Single-pass type II membrane protein.	0	0	0	0	1	1	0	0	Cytoplasm	Active site (2); Chain (1); Glycosylation (2); Topological domain (2); Transmembrane (1)	0	0	0	0	0	0	0	0	0	0
ADCY1_HUMAN		Membrane; Multi-pass membrane protein.	0	0	0	0	1	1	0	0	Cytoplasm	Chain (1); Glycosylation (1); Metal binding (5); Natural variant (3); Region (2); Topological domain (3); Transmembrane (12)	0	0	0	0	0	0	5	0	0	0
ADCY2_HUMAN		Membrane; Multi-pass membrane protein.	0	0	0	0	1	1	0	0	Cytoplasm	Chain (1); Glycosylation (2); Metal binding (5); Natural variant (2); Sequence conflict (3); Topological domain (3); Transmembrane (12)	0	0	0	0	0	0	5	0	0	0
ADCY3_HUMAN		Membrane; Multi-pass membrane protein.	0	0	0	0	1	1	0	0	Cytoplasm	Chain (1); Glycosylation (1); Metal binding (5); Natural variant (1); Topological domain (3); Transmembrane (12)	0	0	0	0	0	0	5	0	0	0
ADCY4_HUMAN		Membrane; Multi-pass membrane protein.	0	0	0	0	1	1	0	0	Cytoplasm	Chain (1); Erroneous initiation (1); Glycosylation (2); Metal binding (5); Sequence conflict (1); Topological domain (4); Transmembrane (12)	0	0	0	0	0	0	5	0	0	0
ADCY5_HUMAN		Membrane; Multi-pass membrane protein. Cell projection â€º cilium.	0	0	0	0	1	1	0	0	Cytoplasm	Alternative sequence (2); Chain (1); Domain (2); Glycosylation (2); Metal binding (5); Modified residue (1); Natural variant (1); Topological domain (4); Transmembrane (12)	0	0	0	0	0	0	5	0	0	0
ADCY6_HUMAN		Membrane; Multi-pass membrane protein. Cell projection â€º cilium.	0	0	0	0	1	1	0	0	Cytoplasm	Alternative sequence (1); Chain (1); Erroneous initiation (1); Glycosylation (1); Metal binding (5); Modified residue (2); Natural variant (1); Topological domain (4); Transmembrane (12)	0	0	0	0	0	0	5	0	0	0
ADCY7_HUMAN		Membrane; Multi-pass membrane protein.	0	0	0	0	1	1	0	0	Cytoplasm	Chain (1); Domain (2); Erroneous initiation (1); Glycosylation (3); Metal binding (5); Topological domain (3); Transmembrane (12)	0	0	0	0	0	0	5	0	0	0
ADCY8_HUMAN		Membrane; Multi-pass membrane protein.	0	0	0	0	1	1	0	0	Cytoplasm	Chain (1); Glycosylation (3); Metal binding (5); Natural variant (2); Topological domain (3); Transmembrane (12)	0	0	0	0	0	0	5	0	0	0
ADCY9_HUMAN		Membrane; Multi-pass membrane protein.	0	0	0	0	1	1	0	0	Cytoplasm	Chain (1); Domain (2); Erroneous initiation (1); Frameshift (1); Glycosylation (3); Metal binding (5); Modified residue (6); Natural variant (1); Sequence conflict (5); Topological domain (13); Transmembrane (12)	0	0	0	0	0	0	5	0	0	0
ADCYA_HUMAN		Cell membrane; Peripheral membrane protein; Cytoplasmic side. Cytoplasm â€º cytoskeleton. Cytoplasm â€º perinuclear region.	0	0	0	0	1	1	0	0	Cytoplasm	Alternative sequence (5); Chain (1); Domain (2); Metal binding (5); Modified residue (2); Natural variant (2); Sequence conflict (1)	0	0	0	0	0	0	5	0	0	0
ADC_HUMAN			0	0	0	0	0	0	0	0		Alternative sequence (5); Chain (1); Modified residue (1); Natural variant (1); Sequence conflict (1)	0	0	0	0	0	0	0	0	0	0
ADDA_HUMAN		Cytoplasm â€º cytoskeleton. Cell membrane; Peripheral membrane protein; Cytoplasmic side.	0	0	0	0	1	1	0	0	Cytoplasm	Alternative sequence (3); Chain (1); Erroneous gene model prediction (1); Modified residue (23); Mutagenesis (2); Natural variant (6); Region (1); Sequence conflict (1)	0	0	0	0	0	0	0	0	0	0
ADDB_HUMAN		Cytoplasm â€º cytoskeleton. Cell membrane; Peripheral membrane protein; Cytoplasmic side.	0	0	0	0	1	1	0	0	Cytoplasm	Alternative sequence (10); Chain (1); Erroneous initiation (1); Initiator methionine (1); Modified residue (14); Natural variant (5); Region (2)	0	0	0	0	0	0	0	0	0	0
ADDG_HUMAN		Cytoplasm â€º cytoskeleton. Cell membrane; Peripheral membrane protein; Cytoplasmic side.	0	0	0	0	1	1	0	0	Cytoplasm	Alternative sequence (1); Chain (1); Modified residue (10); Region (1); Sequence conflict (7)	0	0	0	0	0	0	0	0	0	0
ADEC1_HUMAN		Secreted.	0	0	0	0	0	0	0	0		Active site (1); Alternative sequence (1); Chain (1); Disulfide bond (2); Domain (2); Glycosylation (4); Metal binding (3); Natural variant (2); Propeptide (1); Signal peptide (1)	0	0	0	0	2	0	3	0	0	0
ADGB_HUMAN			0	0	0	0	0	0	0	0		Alternative sequence (2); Chain (1); Coiled coil (1); Domain (2); Erroneous gene model prediction (2); Frameshift (2); Natural variant (2); Sequence caution (1); Sequence conflict (9)	0	1	0	0	0	0	0	0	0	0
ADH1A_HUMAN		Cytoplasm.	0	0	0	0	0	1	0	0	Cytoplasm	Beta strand (21); Binding site (3); Chain (1); Helix (18); Initiator methionine (1); Metal binding (7); Modified residue (1); Nucleotide binding (2); Turn (4)	21	0	0	0	0	18	7	2	0	0
ADH1B_HUMAN		Cytoplasm.	0	0	0	0	0	1	0	0	Cytoplasm	Beta strand (22); Binding site (3); Chain (1); Helix (18); Initiator methionine (1); Metal binding (7); Modified residue (1); Natural variant (4); Nucleotide binding (2); Sequence conflict (6); Turn (4)	22	0	0	0	0	18	7	2	0	0
ADH1G_HUMAN		Cytoplasm.	0	0	0	0	0	1	0	0	Cytoplasm	Beta strand (21); Binding site (3); Chain (1); Helix (18); Initiator methionine (1); Metal binding (7); Modified residue (1); Natural variant (5); Nucleotide binding (2); Sequence conflict (2); Turn (4)	21	0	0	0	0	18	7	2	0	0
ADH4_HUMAN		Cytoplasm.	0	0	0	0	0	1	0	0	Cytoplasm	Alternative sequence (1); Beta strand (20); Binding site (3); Chain (1); Helix (17); Initiator methionine (1); Metal binding (7); Natural variant (3); Nucleotide binding (4); Sequence conflict (3); Turn (4)	20	0	0	0	0	17	7	4	0	0
ADH6_HUMAN		Cytoplasm.	0	0	0	0	0	1	0	0	Cytoplasm	Alternative sequence (1); Binding site (2); Chain (1); Metal binding (7); Natural variant (3); Nucleotide binding (2); Sequence conflict (4)	0	0	0	0	0	0	7	2	0	0
ADH7_HUMAN		Cytoplasm.	0	0	0	0	0	1	0	0	Cytoplasm	Alternative sequence (1); Beta strand (20); Binding site (3); Chain (1); Erroneous initiation (5); Helix (18); Metal binding (7); Natural variant (1); Nucleotide binding (2); Sequence conflict (9); Turn (3)	20	0	0	0	0	18	7	2	0	0
ADHX_HUMAN		Cytoplasm.	0	0	0	0	0	1	0	0	Cytoplasm	Beta strand (20); Chain (1); Helix (19); Initiator methionine (1); Metal binding (7); Modified residue (2); Mutagenesis (1); Natural variant (3); Sequence conflict (2); Site (1); Turn (3)	20	0	0	0	0	19	7	0	0	0
ADIG_HUMAN		Membrane; Single-pass membrane protein. Nucleus.	0	0	0	0	1	1	1	1	Cytoplasm & Nucleus	Chain (1); Transmembrane (1)	0	0	0	0	0	0	0	0	0	0
ADIPO_HUMAN		Secreted.	0	0	0	0	0	0	0	0		Beta strand (8); Chain (1); Disulfide bond (1); Domain (2); Glycosylation (6); Modified residue (12); Mutagenesis (9); Natural variant (8); Signal peptide (1); Site (4); Turn (1)	8	0	0	0	1	0	0	0	0	0
ADIP_HUMAN		Cell junction â€º adherens junction. Nucleus.	0	0	0	0	0	0	1	0	Nucleus	Alternative sequence (2); Chain (1); Coiled coil (3); Erroneous initiation (1); Modified residue (8); Natural variant (1); Sequence conflict (3)	0	3	0	0	0	0	0	0	0	0
ADK_HUMAN			0	0	0	0	0	0	0	0		Active site (1); Alternative sequence (2); Beta strand (16); Chain (1); Frameshift (1); Helix (17); Initiator methionine (1); Metal binding (3); Modified residue (2); Natural variant (3); Sequence conflict (8); Turn (2)	16	0	0	0	0	17	3	0	0	0
ADM2_HUMAN		Secreted.	0	0	0	0	0	0	0	0		Disulfide bond (1); Modified residue (1); Peptide (2); Propeptide (1); Signal peptide (1)	0	0	0	0	1	0	0	0	0	0
ADM5_HUMAN		Secreted.	0	0	0	0	0	0	0	0		Chain (1); Disulfide bond (1); Signal peptide (1)	0	0	0	0	1	0	0	0	0	0
ADML_HUMAN		Secreted.	0	0	0	0	0	0	0	0		Beta strand (2); Disulfide bond (1); Helix (3); Modified residue (2); Natural variant (2); Peptide (2); Propeptide (2); Signal peptide (1)	2	0	0	0	1	3	0	0	0	0
ADNP2_HUMAN		Nucleus.	0	0	0	0	0	0	1	0	Nucleus	Chain (1); Compositional bias (1); DNA binding (1); Erroneous initiation (1); Frameshift (1); Sequence conflict (1); Zinc finger (4)	0	0	0	1	0	0	0	0	0	4
ADNP_HUMAN		Nucleus.	0	0	0	0	0	0	1	0	Nucleus	Chain (1); DNA binding (1); Modified residue (14); Region (1); Zinc finger (9)	0	0	0	1	0	0	0	0	0	9
ADO_HUMAN		Cytoplasm.	0	0	0	0	0	1	0	0	Cytoplasm	Chain (1); Domain (2); Frameshift (2); Metal binding (3); Natural variant (3); Sequence conflict (17)	0	0	0	0	0	0	3	0	0	0
ADPGK_HUMAN		Secreted.	0	0	0	0	0	0	0	0		Active site (1); Alternative sequence (8); Chain (1); Domain (1); Metal binding (3); Natural variant (1); Signal peptide (1)	0	0	0	0	0	0	3	0	0	0
ADPPT_HUMAN		Cytoplasm.	0	0	0	0	0	1	0	0	Cytoplasm	Beta strand (14); Binding site (1); Chain (1); Erroneous initiation (1); Frameshift (1); Helix (14); Metal binding (2); Modified residue (1); Mutagenesis (8); Region (3); Sequence conflict (2); Turn (2)	14	0	0	0	0	14	2	0	0	0
ADPRH_HUMAN			0	0	0	0	0	0	0	0		Beta strand (2); Chain (1); Helix (23); Turn (5)	2	0	0	0	0	23	0	0	0	0
ADPRM_HUMAN			0	0	0	0	0	0	0	0		Alternative sequence (2); Chain (1); Frameshift (1); Metal binding (8); Natural variant (2); Sequence conflict (2)	0	0	0	0	0	0	8	0	0	0
ADR1_HUMAN		Membrane; Multi-pass membrane protein.	0	0	0	0	1	1	0	0	Cytoplasm	Chain (1); Frameshift (1); Sequence conflict (2); Topological domain (8); Transmembrane (7)	0	0	0	0	0	0	0	0	0	0
ADR2_HUMAN		Membrane; Multi-pass membrane protein.	0	0	0	0	1	1	0	0	Cytoplasm	Chain (1); Erroneous initiation (1); Natural variant (1); Sequence conflict (1); Topological domain (8); Transmembrane (7)	0	0	0	0	0	0	0	0	0	0
ADRB1_HUMAN		Cell membrane; Multi-pass membrane protein.	0	0	0	0	1	1	0	0	Cytoplasm	Binding site (2); Chain (1); Disulfide bond (2); Glycosylation (1); Lipidation (1); Modified residue (2); Motif (1); Mutagenesis (6); Natural variant (8); Region (3); Topological domain (8); Transmembrane (7)	0	0	0	0	2	0	0	0	0	0
ADRB2_HUMAN		Cell membrane; Multi-pass membrane protein.	0	0	0	0	1	1	0	0	Cytoplasm	Beta strand (4); Binding site (2); Chain (1); Disulfide bond (2); Erroneous initiation (1); Glycosylation (2); Helix (15); Lipidation (1); Modified residue (10); Mutagenesis (7); Natural variant (9); Region (3); Sequence conflict (4); Topological domain (8); Transmembrane (7); Turn (3)	4	0	0	0	2	15	0	0	0	0
ADRB3_HUMAN		Cell membrane; Multi-pass membrane protein.	0	0	0	0	1	1	0	0	Cytoplasm	Binding site (2); Chain (1); Disulfide bond (2); Glycosylation (2); Lipidation (1); Natural variant (4); Region (3); Topological domain (8); Transmembrane (7)	0	0	0	0	2	0	0	0	0	0
ADRM1_HUMAN		Cytoplasm. Nucleus.	0	0	0	0	0	1	1	1	Cytoplasm & Nucleus	Beta strand (15); Chain (1); Compositional bias (3); Cross-link (1); Domain (1); Helix (11); Initiator methionine (1); Modified residue (7); Region (2); Sequence conflict (1); Turn (4)	15	0	1	0	0	11	0	0	0	0
ADRO_HUMAN		Mitochondrion matrix.	0	0	0	1	0	1	0	0	Cytoplasm	Alternative sequence (1); Binding site (7); Chain (1); Natural variant (9); Nucleotide binding (3); Transit peptide (1)	0	0	0	0	0	0	0	3	0	0
ADSV_HUMAN		Cytoplasm â€º cytoskeleton.	0	0	0	0	0	1	0	0	Cytoplasm	Alternative sequence (3); Beta strand (18); Chain (1); Erroneous initiation (1); Helix (9); Modified residue (2); Mutagenesis (1); Natural variant (5); Region (4); Repeat (6); Sequence conflict (3); Turn (1)	18	0	0	0	0	9	0	0	6	0
ADT1_HUMAN		Mitochondrion inner membrane; Multi-pass membrane protein.	0	0	0	1	1	1	0	0	Cytoplasm	Binding site (1); Chain (1); Cross-link (1); Initiator methionine (1); Modified residue (6); Motif (1); Natural variant (6); Repeat (3); Sequence conflict (3); Transmembrane (6)	0	0	1	0	0	0	0	0	3	0
ADT2_HUMAN		Mitochondrion inner membrane; Multi-pass membrane protein.	0	0	0	1	1	1	0	0	Cytoplasm	Binding site (1); Chain (1); Initiator methionine (1); Modified residue (16); Motif (1); Natural variant (1); Repeat (3); Sequence conflict (3); Transmembrane (6)	0	0	0	0	0	0	0	0	3	0
ADT3_HUMAN		Mitochondrion inner membrane; Multi-pass membrane protein.	0	0	0	1	1	1	0	0	Cytoplasm	Binding site (1); Chain (1); Initiator methionine (1); Modified residue (8); Motif (1); Natural variant (1); Repeat (3); Sequence conflict (1); Transmembrane (6)	0	0	0	0	0	0	0	0	3	0
ADT4_HUMAN		Mitochondrion inner membrane; Multi-pass membrane protein. Cell projection â€º cilium â€º flagellum.	0	0	0	1	1	1	0	0	Cytoplasm	Chain (1); Modified residue (1); Repeat (3); Transmembrane (6)	0	0	0	0	0	0	0	0	3	0
ADTRP_HUMAN		Cell membrane; Multi-pass membrane protein.	0	0	0	0	1	1	0	0	Cytoplasm	Alternative sequence (2); Chain (1); Natural variant (1); Transmembrane (6)	0	0	0	0	0	0	0	0	0	0
ADXL_HUMAN		Mitochondrion. Mitochondrion matrix.	0	0	0	1	0	1	0	0	Cytoplasm	Beta strand (6); Chain (1); Domain (1); Helix (5); Metal binding (4); Transit peptide (1)	6	0	0	0	0	5	4	0	0	0
ADX_HUMAN		Mitochondrion matrix.	0	0	0	1	0	1	0	0	Cytoplasm	Beta strand (7); Chain (1); Domain (1); Helix (6); Metal binding (4); Transit peptide (1); Turn (1)	7	0	0	0	0	6	4	0	0	0
AEBP1_HUMAN		Secreted. Cytoplasm. Nucleus.	0	0	0	0	0	1	1	1	Cytoplasm & Nucleus	Alternative sequence (3); Chain (1); Compositional bias (2); Domain (1); Erroneous initiation (1); Glycosylation (2); Natural variant (5); Region (5); Sequence conflict (6); Signal peptide (1)	0	0	0	0	0	0	0	0	0	0
AEBP2_HUMAN		Nucleus.	0	0	0	0	0	0	1	0	Nucleus	Alternative sequence (3); Chain (1); Compositional bias (3); Erroneous initiation (3); Erroneous termination (1); Initiator methionine (1); Modified residue (7); Region (2); Zinc finger (3)	0	0	0	0	0	0	0	0	0	3
AEDO_HUMAN			0	0	0	0	0	0	0	0		Chain (1); Erroneous initiation (1); Natural variant (3)	0	0	0	0	0	0	0	0	0	0
AEGP_HUMAN		Membrane; Single-pass type I membrane protein.	0	0	0	0	1	1	0	0	Cytoplasm	Alternative sequence (3); Chain (1); Disulfide bond (6); Domain (9); Glycosylation (6); Modified residue (2); Natural variant (3); Signal peptide (1); Topological domain (2); Transmembrane (1)	0	0	0	0	6	0	0	0	0	0
AEN_HUMAN		Nucleus. Nucleus â€º nucleolus.	0	0	0	0	0	0	1	0	Nucleus	Alternative sequence (1); Chain (1); Domain (1); Erroneous initiation (2); Motif (2); Mutagenesis (3); Natural variant (3)	0	0	0	0	0	0	0	0	0	0
AES_HUMAN		Nucleus.	0	0	0	0	0	0	1	0	Nucleus	Alternative sequence (1); Chain (1); Compositional bias (2); Erroneous initiation (1); Natural variant (1); Region (1); Sequence conflict (2)	0	0	0	0	0	0	0	0	0	0
AF10_HUMAN		Nucleus.	0	0	0	0	0	0	1	0	Nucleus	Alternative sequence (2); Chain (1); Compositional bias (2); Modified residue (6); Region (5); Site (3); Zinc finger (3)	0	0	0	0	0	0	0	0	0	3
AF17_HUMAN		Nucleus.	0	0	0	0	0	0	1	0	Nucleus	Chain (1); Compositional bias (8); Erroneous initiation (2); Modified residue (2); Natural variant (1); Region (1); Sequence conflict (5); Site (1); Zinc finger (3)	0	0	0	0	0	0	0	0	0	3
AF1L1_HUMAN		Cytoplasm. Cell projection â€º podosome. Cell projection â€º invadopodium.	0	0	0	0	0	1	0	0	Cytoplasm	Alternative sequence (4); Chain (1); Coiled coil (1); Compositional bias (1); Domain (2); Erroneous initiation (1); Modified residue (3); Sequence conflict (3)	0	1	0	0	0	0	0	0	0	0
AF1L2_HUMAN		Cytoplasm.	0	0	0	0	0	1	0	0	Cytoplasm	Alternative sequence (4); Beta strand (7); Chain (1); Coiled coil (1); Domain (2); Erroneous initiation (1); Helix (1); Modified residue (6); Mutagenesis (1); Natural variant (4); Sequence conflict (8); Turn (1)	7	1	0	0	0	1	0	0	0	0
AF1Q_HUMAN			0	0	0	0	0	0	0	0		Chain (1)	0	0	0	0	0	0	0	0	0	0
AF9_HUMAN		Nucleus.	0	0	0	0	0	0	1	0	Nucleus	Chain (1); Compositional bias (3); Domain (1); Modified residue (6); Motif (1); Sequence conflict (1); Site (2)	0	0	0	0	0	0	0	0	0	0
AFAD_HUMAN		Cell junction â€º adherens junction.	0	0	0	0	0	0	0	0		Alternative sequence (11); Beta strand (8); Chain (1); Coiled coil (3); Compositional bias (4); Domain (5); Frameshift (1); Helix (2); Modified residue (18); Sequence conflict (4); Site (1)	8	3	0	0	0	2	0	0	0	0
AFAM_HUMAN		Secreted.	0	0	0	0	0	0	0	0		Chain (1); Disulfide bond (17); Domain (3); Glycosylation (5); Natural variant (2); Signal peptide (1)	0	0	0	0	17	0	0	0	0	0
AFAP1_HUMAN		Cytoplasm â€º cytoskeleton.	0	0	0	0	0	1	0	0	Cytoplasm	Chain (1); Coiled coil (1); Compositional bias (1); Domain (2); Modified residue (17); Motif (3); Mutagenesis (7); Natural variant (2); Region (1); Sequence conflict (4)	0	1	0	0	0	0	0	0	0	0
AFF1_HUMAN		Nucleus.	0	0	0	0	0	0	1	0	Nucleus	Chain (1); Compositional bias (4); Frameshift (1); Modified residue (13); Natural variant (2); Sequence conflict (7)	0	0	0	0	0	0	0	0	0	0
AFF2_HUMAN		Nucleus speckle.	0	0	0	0	0	0	1	0	Nucleus	Alternative sequence (8); Chain (1); Modified residue (1); Natural variant (1); Sequence conflict (8)	0	0	0	0	0	0	0	0	0	0
AFF3_HUMAN		Nucleus.	0	0	0	0	0	0	1	0	Nucleus	Alternative sequence (1); Chain (1); Compositional bias (4); Modified residue (5); Natural variant (2); Sequence conflict (5)	0	0	0	0	0	0	0	0	0	0
AFF4_HUMAN		Nucleus.	0	0	0	0	0	0	1	0	Nucleus	Alternative sequence (4); Chain (1); Compositional bias (2); Erroneous initiation (1); Modified residue (33); Natural variant (2); Sequence caution (1); Sequence conflict (5); Site (1)	0	0	0	0	0	0	0	0	0	0
AFG32_HUMAN		Mitochondrion membrane; Multi-pass membrane protein.	0	0	0	1	1	1	0	0	Cytoplasm	Active site (1); Beta strand (5); Chain (1); Helix (3); Metal binding (3); Modified residue (3); Natural variant (12); Nucleotide binding (1); Sequence conflict (2); Transmembrane (2); Turn (3)	5	0	0	0	0	3	3	1	0	0
AFTIN_HUMAN		Cytoplasm.	0	0	0	0	0	1	0	0	Cytoplasm	Alternative sequence (4); Chain (1); Erroneous initiation (2); Frameshift (1); Modified residue (4); Motif (4); Natural variant (3); Region (1); Sequence conflict (4)	0	0	0	0	0	0	0	0	0	0
AG10A_HUMAN		Endoplasmic reticulum membrane; Multi-pass membrane protein.	0	0	1	0	1	1	0	0	Cytoplasm	Chain (1); Erroneous initiation (1); Modified residue (2); Sequence conflict (3); Topological domain (12); Transmembrane (12)	0	0	0	0	0	0	0	0	0	0
AG10B_HUMAN		Cell membrane; Multi-pass membrane protein.	0	0	0	0	1	1	0	0	Cytoplasm	Chain (1); Natural variant (3); Topological domain (13); Transmembrane (12)	0	0	0	0	0	0	0	0	0	0
AG1L2_HUMAN			0	0	0	0	0	0	0	0		Chain (1)	0	0	0	0	0	0	0	0	0	0
AGA10_HUMAN			0	0	0	0	0	0	0	0		Chain (1); Domain (2); Erroneous gene model prediction (1); Region (1); Repeat (3); Zinc finger (1)	0	0	0	0	0	0	0	0	3	1
AGA11_HUMAN			0	0	0	0	0	0	0	0		Chain (1); Domain (2); Erroneous initiation (1); Natural variant (1); Repeat (2); Zinc finger (1)	0	0	0	0	0	0	0	0	2	1
AGAL_HUMAN		Lysosome.	0	0	0	0	0	0	0	0		Active site (2); Beta strand (22); Chain (1); Disulfide bond (5); Glycosylation (4); Helix (17); Natural variant (168); Region (1); Signal peptide (1); Turn (7)	22	0	0	0	5	17	0	0	0	0
AGAP1_HUMAN		Cytoplasm.	0	0	0	0	0	1	0	0	Cytoplasm	Alternative sequence (3); Chain (1); Domain (2); Erroneous initiation (2); Modified residue (2); Mutagenesis (2); Natural variant (7); Nucleotide binding (3); Region (1); Repeat (2); Sequence caution (1); Sequence conflict (3); Zinc finger (1)	0	0	0	0	0	0	0	3	2	1
AGAP2_HUMAN		Cytoplasm. Nucleus. Cytoplasm.	0	0	0	0	0	1	1	1	Cytoplasm & Nucleus	Alternative sequence (3); Beta strand (16); Chain (1); Domain (2); Erroneous initiation (1); Helix (8); Modified residue (7); Natural variant (12); Nucleotide binding (3); Region (4); Repeat (2); Sequence conflict (2); Turn (2); Zinc finger (1)	16	0	0	0	0	8	0	3	2	1
AGAP3_HUMAN		Cytoplasm.	0	0	0	0	0	1	0	0	Cytoplasm	Alternative sequence (5); Beta strand (7); Chain (1); Domain (2); Helix (6); Modified residue (4); Nucleotide binding (3); Region (1); Repeat (3); Turn (2); Zinc finger (1)	7	0	0	0	0	6	0	3	3	1
AGAP4_HUMAN			0	0	0	0	0	0	0	0		Chain (1); Domain (2); Natural variant (1); Repeat (2); Sequence conflict (1); Zinc finger (1)	0	0	0	0	0	0	0	0	2	1
AGAP5_HUMAN			0	0	0	0	0	0	0	0		Chain (1); Domain (2); Repeat (2); Sequence conflict (3); Zinc finger (1)	0	0	0	0	0	0	0	0	2	1
AGAP6_HUMAN			0	0	0	0	0	0	0	0		Alternative sequence (1); Chain (1); Domain (2); Frameshift (1); Repeat (2); Sequence conflict (2); Zinc finger (1)	0	0	0	0	0	0	0	0	2	1
AGAP7_HUMAN			0	0	0	0	0	0	0	0		Chain (1); Domain (2); Repeat (2); Zinc finger (1)	0	0	0	0	0	0	0	0	2	1
AGAP8_HUMAN			0	0	0	0	0	0	0	0		Chain (1); Domain (2); Natural variant (1); Repeat (2); Zinc finger (1)	0	0	0	0	0	0	0	0	2	1
AGAP9_HUMAN			0	0	0	0	0	0	0	0		Chain (1); Domain (2); Erroneous gene model prediction (1); Repeat (1); Zinc finger (1)	0	0	0	0	0	0	0	0	1	1
AGFG1_HUMAN		Nucleus. Cytoplasmic vesicle.	0	0	0	0	0	1	1	1	Cytoplasm & Nucleus	Alternative sequence (2); Beta strand (5); Chain (1); Domain (1); Glycosylation (1); Helix (8); Modified residue (3); Sequence conflict (2); Turn (5); Zinc finger (1)	5	0	0	0	0	8	0	0	0	1
AGFG2_HUMAN			0	0	0	0	0	0	0	0		Alternative sequence (2); Chain (1); Compositional bias (1); Domain (1); Erroneous gene model prediction (1); Modified residue (1); Natural variant (1); Sequence conflict (4); Zinc finger (1)	0	0	0	0	0	0	0	0	0	1
AGGF1_HUMAN		Cytoplasm. Secreted.	0	0	0	0	0	1	0	0	Cytoplasm	Alternative sequence (4); Chain (1); Coiled coil (1); Compositional bias (1); Domain (2); Erroneous initiation (1); Erroneous termination (1); Initiator methionine (1); Modified residue (4); Natural variant (4); Sequence conflict (1)	0	1	0	0	0	0	0	0	0	0
AGIT1_HUMAN			0	0	0	0	0	0	0	0		Chain (1); Frameshift (1)	0	0	0	0	0	0	0	0	0	0
AGK_HUMAN		Mitochondrion membrane.	0	0	0	1	1	1	0	0	Cytoplasm	Alternative sequence (2); Chain (1); Domain (1); Modified residue (1); Natural variant (1); Sequence conflict (1); Transit peptide (1)	0	0	0	0	0	0	0	0	0	0
AGM1_HUMAN			0	0	0	0	0	0	0	0		Active site (1); Chain (1); Erroneous gene model prediction (2); Erroneous initiation (1); Metal binding (4); Modified residue (2); Mutagenesis (4); Natural variant (1)	0	0	0	0	0	0	4	0	0	0
AGO1_HUMAN		Cytoplasm â€º P-body.	0	0	0	0	0	1	0	0	Cytoplasm	Beta strand (7); Chain (1); Domain (2); Helix (5); Sequence conflict (1); Turn (3)	7	0	0	0	0	5	0	0	0	0
AGO2_HUMAN		Cytoplasm â€º P-body. Nucleus.	0	0	0	0	0	1	1	1	Cytoplasm & Nucleus	Alternative sequence (1); Beta strand (38); Chain (1); Domain (2); Erroneous initiation (1); Frameshift (1); Helix (27); Metal binding (3); Modified residue (2); Mutagenesis (20); Sequence caution (1); Sequence conflict (4); Turn (6)	38	0	0	0	0	27	3	0	0	0
AGO3_HUMAN		Cytoplasm â€º P-body.	0	0	0	0	0	1	0	0	Cytoplasm	Alternative sequence (1); Chain (1); Domain (2); Sequence conflict (1)	0	0	0	0	0	0	0	0	0	0
AGO4_HUMAN		Cytoplasm â€º P-body.	0	0	0	0	0	1	0	0	Cytoplasm	Chain (1); Domain (2); Erroneous initiation (1); Modified residue (1)	0	0	0	0	0	0	0	0	0	0
AGPD1_HUMAN		Cytoplasm.	0	0	0	0	0	1	0	0	Cytoplasm	Active site (1); Alternative sequence (4); Chain (1); Natural variant (1)	0	0	0	0	0	0	0	0	0	0
AGR2_HUMAN		Secreted. Endoplasmic reticulum.	0	0	1	0	0	1	0	0	Cytoplasm	Chain (1); Mutagenesis (1); Signal peptide (1)	0	0	0	0	0	0	0	0	0	0
AGR3_HUMAN		Secreted.	0	0	0	0	0	0	0	0		Beta strand (4); Chain (1); Helix (6); Signal peptide (1)	4	0	0	0	0	6	0	0	0	0
AGRIN_HUMAN		Secreted â€º extracellular space â€º extracellular matrix.	0	0	0	0	0	0	0	0		Chain (1); Compositional bias (2); Disulfide bond (24); Domain (20); Glycosylation (4); Natural variant (23); Sequence conflict (1); Signal peptide (1)	0	0	0	0	24	0	0	0	0	0
AGRP_HUMAN		Secreted. Golgi apparatus lumen.	0	1	0	0	0	1	0	0	Cytoplasm	Beta strand (5); Chain (1); Disulfide bond (5); Domain (1); Mutagenesis (1); Natural variant (1); Region (1); Sequence conflict (1); Signal peptide (1)	5	0	0	0	5	0	0	0	0	0
AGSK1_HUMAN			0	0	0	0	0	0	0	0		Chain (1); Region (1)	0	0	0	0	0	0	0	0	0	0
AGT2_HUMAN		Mitochondrion.	0	0	0	1	0	1	0	0	Cytoplasm	Chain (1); Modified residue (2); Natural variant (8); Transit peptide (1)	0	0	0	0	0	0	0	0	0	0
AGTR1_HUMAN		Cell membrane; Multi-pass membrane protein.	0	0	0	0	1	1	0	0	Cytoplasm	Chain (1); Disulfide bond (1); Glycosylation (3); Lipidation (1); Natural variant (6); Sequence conflict (6); Topological domain (8); Transmembrane (7)	0	0	0	0	1	0	0	0	0	0
AGTR2_HUMAN		Cell membrane; Multi-pass membrane protein.	0	0	0	0	1	1	0	0	Cytoplasm	Chain (1); Disulfide bond (2); Glycosylation (5); Natural variant (6); Sequence conflict (3); Topological domain (8); Transmembrane (7)	0	0	0	0	2	0	0	0	0	0
AHDC1_HUMAN			0	0	0	0	0	0	0	0		Chain (1); Compositional bias (2); DNA binding (2); Erroneous gene model prediction (1); Erroneous initiation (1); Frameshift (1); Modified residue (6); Natural variant (1); Sequence conflict (1)	0	0	0	2	0	0	0	0	0	0
AHI1_HUMAN		Cytoplasm â€º cytoskeleton â€º cilium basal body. Cell junction â€º adherens junction.	0	0	0	0	0	1	0	0	Cytoplasm	Alternative sequence (4); Beta strand (5); Chain (1); Coiled coil (1); Compositional bias (1); Domain (1); Erroneous gene model prediction (3); Helix (2); Modified residue (2); Natural variant (12); Repeat (7); Sequence caution (2); Sequence conflict (1)	5	1	0	0	0	2	0	0	7	0
AHNK2_HUMAN		Nucleus.	0	0	0	0	0	0	1	0	Nucleus	Alternative sequence (2); Chain (1); Domain (1); Erroneous initiation (2); Frameshift (1); Modified residue (3); Natural variant (41); Sequence conflict (8)	0	0	0	0	0	0	0	0	0	0
AHNK_HUMAN		Nucleus.	0	0	0	0	0	0	1	0	Nucleus	Alternative sequence (2); Chain (1); Compositional bias (1); Domain (1); Erroneous initiation (1); Modified residue (54); Motif (5); Natural variant (13); Sequence conflict (15)	0	0	0	0	0	0	0	0	0	0
AHRR_HUMAN		Cytoplasm. Nucleus.	0	0	0	0	0	1	1	1	Cytoplasm & Nucleus	Alternative sequence (2); Chain (1); Domain (2); Erroneous initiation (2); Natural variant (4); Region (1)	0	0	0	0	0	0	0	0	0	0
AHR_HUMAN		Cytoplasm. Nucleus.	0	0	0	0	0	1	1	1	Cytoplasm & Nucleus	Chain (1); Compositional bias (1); Domain (4); Mutagenesis (3); Natural variant (4); Propeptide (1); Sequence conflict (3)	0	0	0	0	0	0	0	0	0	0
AHSA1_HUMAN		Cytoplasm â€º cytosol. Endoplasmic reticulum.	0	0	1	0	0	1	0	0	Cytoplasm	Beta strand (5); Chain (1); Helix (4); Modified residue (2); Sequence conflict (1); Turn (3)	5	0	0	0	0	4	0	0	0	0
AHSA2_HUMAN			0	0	0	0	0	0	0	0		Alternative sequence (3); Chain (1); Natural variant (1)	0	0	0	0	0	0	0	0	0	0
AHSP_HUMAN		Cytoplasm.	0	0	0	0	0	1	0	0	Cytoplasm	Beta strand (1); Chain (1); Helix (4); Natural variant (1); Sequence conflict (2); Turn (1)	1	0	0	0	0	4	0	0	0	0
AICDA_HUMAN		Nucleus. Cytoplasm.	0	0	0	0	0	1	1	1	Cytoplasm & Nucleus	Active site (1); Chain (1); Metal binding (3); Modified residue (1); Mutagenesis (9); Natural variant (6); Region (3)	0	0	0	0	0	0	3	0	0	0
AIDA_HUMAN			0	0	0	0	0	0	0	0		Alternative sequence (2); Chain (1); Coiled coil (1); Modified residue (1); Region (1); Sequence conflict (1)	0	1	0	0	0	0	0	0	0	0
AIF1L_HUMAN		Cytoplasm â€º cytoskeleton. Cell projection â€º ruffle membrane; Peripheral membrane protein; Cytoplasmic side.	0	0	0	0	1	1	0	0	Cytoplasm	Alternative sequence (4); Beta strand (2); Calcium binding (1); Chain (1); Domain (2); Helix (7); Sequence conflict (1)	2	0	0	0	0	7	0	0	0	0
AIF1_HUMAN		Cytoplasm â€º cytoskeleton. Cell projection â€º ruffle membrane; Peripheral membrane protein; Cytoplasmic side.	0	0	0	0	1	1	0	0	Cytoplasm	Alternative sequence (3); Beta strand (3); Calcium binding (2); Chain (1); Domain (2); Helix (7); Modified residue (1); Natural variant (1); Sequence conflict (2)	3	0	0	0	0	7	0	0	0	0
AIFM1_HUMAN		Mitochondrion intermembrane space. Mitochondrion inner membrane. Cytoplasm. Nucleus. Cytoplasm â€º perinuclear region.	0	0	0	1	1	1	1	1	Cytoplasm & Nucleus	Alternative sequence (4); Beta strand (28); Binding site (6); Chain (1); Cross-link (1); Helix (17); Modified residue (4); Motif (1); Natural variant (2); Nucleotide binding (3); Propeptide (1); Region (1); Transit peptide (1); Turn (6)	28	0	1	0	0	17	0	3	0	0
AIFM2_HUMAN		Cytoplasm. Mitochondrion outer membrane.	0	0	0	1	1	1	0	0	Cytoplasm	Alternative sequence (2); Binding site (3); Chain (1); Initiator methionine (1); Lipidation (1); Natural variant (2); Nucleotide binding (1); Transmembrane (1)	0	0	0	0	0	0	0	1	0	0
AIFM3_HUMAN		Mitochondrion.	0	0	0	1	0	1	0	0	Cytoplasm	Alternative sequence (2); Binding site (5); Chain (1); Domain (1); Metal binding (4); Natural variant (1); Nucleotide binding (1); Sequence conflict (1)	0	0	0	0	0	0	4	1	0	0
AIG1_HUMAN		Membrane; Multi-pass membrane protein.	0	0	0	0	1	1	0	0	Cytoplasm	Alternative sequence (5); Chain (1); Erroneous initiation (1); Frameshift (1); Natural variant (1); Sequence conflict (2); Transmembrane (6)	0	0	0	0	0	0	0	0	0	0
AIM1L_HUMAN			0	0	0	0	0	0	0	0		Chain (1); Domain (11); Erroneous gene model prediction (2); Natural variant (1)	0	0	0	0	0	0	0	0	0	0
AIM1_HUMAN			0	0	0	0	0	0	0	0		Beta strand (12); Chain (1); Domain (13); Helix (3); Modified residue (8); Natural variant (7); Turn (2)	12	0	0	0	0	3	0	0	0	0
AIM2_HUMAN		Nucleus. Cytoplasm.	0	0	0	0	0	1	1	1	Cytoplasm & Nucleus	Beta strand (14); Chain (1); Compositional bias (1); Domain (2); Frameshift (1); Helix (4); Mutagenesis (13); Natural variant (2); Sequence conflict (1)	14	0	0	0	0	4	0	0	0	0
AIMP1_HUMAN		Nucleus. Cytoplasm â€º cytosol. Cytoplasmic vesicle â€º secretory vesicle. Secreted. Endoplasmic reticulum. Golgi apparatus.	0	1	1	0	0	1	1	1	Cytoplasm & Nucleus	Alternative sequence (1); Beta strand (13); Chain (2); Domain (1); Helix (4); Modified residue (1); Natural variant (3); Region (4); Sequence conflict (1); Turn (3)	13	0	0	0	0	4	0	0	0	0
AIMP2_HUMAN		Cytoplasm â€º cytosol. Nucleus.	0	0	0	0	0	1	1	1	Cytoplasm & Nucleus	Chain (1); Domain (1); Frameshift (1); Mutagenesis (2); Natural variant (5); Region (2)	0	0	0	0	0	0	0	0	0	0
AINX_HUMAN			0	0	0	0	0	0	0	0		Chain (1); Compositional bias (1); Modified residue (4); Natural variant (3); Region (8); Sequence conflict (11)	0	0	0	0	0	0	0	0	0	0
AIPL1_HUMAN		Cytoplasm. Nucleus.	0	0	0	0	0	1	1	1	Cytoplasm & Nucleus	Alternative sequence (2); Chain (1); Domain (1); Mutagenesis (6); Natural variant (7); Repeat (3); Sequence conflict (2)	0	0	0	0	0	0	0	0	3	0
AIP_HUMAN		Cytoplasm.	0	0	0	0	0	1	0	0	Cytoplasm	Chain (1); Domain (1); Initiator methionine (1); Modified residue (2); Natural variant (8); Repeat (2)	0	0	0	0	0	0	0	0	2	0
AIRE_HUMAN		Nucleus. Cytoplasm.	0	0	0	0	0	1	1	1	Cytoplasm & Nucleus	Alternative sequence (3); Beta strand (5); Chain (1); Domain (2); Helix (1); Motif (4); Mutagenesis (9); Natural variant (23); Region (3); Sequence conflict (1); Turn (1); Zinc finger (2)	5	0	0	0	0	1	0	0	0	2
AJAP1_HUMAN		Basolateral cell membrane; Single-pass type III membrane protein. Apical cell membrane; Single-pass type III membrane protein. Cell junction â€º adherens junction.	0	0	0	0	1	1	0	0	Cytoplasm	Chain (1); Compositional bias (1); Erroneous initiation (2); Modified residue (2); Mutagenesis (6); Natural variant (1); Region (1); Topological domain (2); Transmembrane (1)	0	0	0	0	0	0	0	0	0	0
AJUBA_HUMAN		Cytoplasm â€º cytoskeleton. Cell membrane. Cell junction. Nucleus. Cytoplasm â€º cytoskeleton â€º centrosome. Cytoplasm â€º P-body.	0	0	0	0	1	1	1	1	Cytoplasm & Nucleus	Alternative sequence (1); Chain (1); Domain (3); Modified residue (4); Motif (1); Region (1)	0	0	0	0	0	0	0	0	0	0
AK17A_HUMAN		Nucleus speckle.	0	0	0	0	0	0	1	0	Nucleus	Alternative sequence (4); Chain (1); Compositional bias (1); Domain (1); Frameshift (1); Modified residue (2); Mutagenesis (2); Natural variant (1); Region (2); Sequence conflict (4)	0	0	0	0	0	0	0	0	0	0
AK1A1_HUMAN			0	0	0	0	0	0	0	0		Active site (1); Beta strand (14); Binding site (1); Chain (1); Helix (13); Initiator methionine (1); Modified residue (1); Mutagenesis (7); Natural variant (2); Nucleotide binding (1); Sequence conflict (1); Site (1)	14	0	0	0	0	13	0	1	0	0
AK1BA_HUMAN		Lysosome. Secreted.	0	0	0	0	0	0	0	0		Active site (1); Beta strand (9); Binding site (3); Chain (1); Helix (14); Modified residue (6); Mutagenesis (2); Natural variant (3); Nucleotide binding (4); Sequence conflict (3); Site (1); Turn (2)	9	0	0	0	0	14	0	4	0	0
AK1BF_HUMAN			0	0	0	0	0	0	0	0		Active site (1); Alternative sequence (1); Binding site (3); Chain (1); Nucleotide binding (3)	0	0	0	0	0	0	0	3	0	0
AK1C1_HUMAN		Cytoplasm.	0	0	0	0	0	1	0	0	Cytoplasm	Active site (1); Beta strand (11); Binding site (2); Chain (1); Helix (16); Mutagenesis (7); Natural variant (2); Nucleotide binding (2); Sequence conflict (13); Site (3); Turn (1)	11	0	0	0	0	16	0	2	0	0
AK1C2_HUMAN		Cytoplasm.	0	0	0	0	0	1	0	0	Cytoplasm	Active site (1); Alternative sequence (2); Beta strand (12); Binding site (1); Chain (1); Helix (17); Modified residue (4); Natural variant (6); Nucleotide binding (1); Sequence conflict (13); Site (1); Turn (1)	12	0	0	0	0	17	0	1	0	0
AK1C3_HUMAN		Cytoplasm.	0	0	0	0	0	1	0	0	Cytoplasm	Active site (1); Beta strand (11); Binding site (1); Chain (1); Erroneous initiation (1); Helix (18); Mutagenesis (1); Natural variant (6); Nucleotide binding (2); Sequence conflict (8); Site (4); Turn (1)	11	0	0	0	0	18	0	2	0	0
AK1C4_HUMAN		Cytoplasm.	0	0	0	0	0	1	0	0	Cytoplasm	Active site (1); Beta strand (11); Binding site (3); Chain (1); Erroneous initiation (1); Helix (17); Modified residue (3); Natural variant (5); Nucleotide binding (2); Site (2); Turn (1)	11	0	0	0	0	17	0	2	0	0
AK1D1_HUMAN		Cytoplasm.	0	0	0	0	0	1	0	0	Cytoplasm	Active site (1); Alternative sequence (2); Beta strand (9); Binding site (3); Chain (1); Helix (16); Mutagenesis (2); Natural variant (4); Nucleotide binding (3); Sequence conflict (1); Turn (2)	9	0	0	0	0	16	0	3	0	0
AKA10_HUMAN		Mitochondrion. Membrane. Cytoplasm.	0	0	0	1	1	1	0	0	Cytoplasm	Chain (1); Domain (2); Helix (1); Modified residue (2); Natural variant (2); Region (1); Sequence conflict (2); Transit peptide (1)	0	0	0	0	0	1	0	0	0	0
AKA11_HUMAN		Cytoplasm. Cytoplasm â€º cytoskeleton â€º centrosome.	0	0	0	0	0	1	0	0	Cytoplasm	Chain (1); Compositional bias (2); Erroneous initiation (1); Modified residue (11); Natural variant (3); Region (1); Sequence conflict (2)	0	0	0	0	0	0	0	0	0	0
AKA12_HUMAN		Cytoplasm â€º cell cortex. Cytoplasm â€º cytoskeleton.	0	0	0	0	0	1	0	0	Cytoplasm	Alternative sequence (4); Chain (1); Compositional bias (1); Domain (3); Erroneous initiation (1); Initiator methionine (1); Lipidation (1); Modified residue (40); Natural variant (10); Region (2); Sequence conflict (14)	0	0	0	0	0	0	0	0	0	0
AKA28_HUMAN		Cytoplasm.	0	0	0	0	0	1	0	0	Cytoplasm	Alternative sequence (3); Chain (1); Mutagenesis (2); Region (1)	0	0	0	0	0	0	0	0	0	0
AKA7A_HUMAN		Lateral cell membrane; Lipid-anchor. Apical cell membrane; Lipid-anchor.	0	0	0	0	1	1	0	0	Cytoplasm	Alternative sequence (1); Chain (1); Initiator methionine (1); Lipidation (3); Mutagenesis (1); Region (3)	0	0	0	0	0	0	0	0	0	0
AKA7G_HUMAN		Nucleus. Cytoplasm.	0	0	0	0	0	1	1	1	Cytoplasm & Nucleus	Binding site (2); Chain (1); Erroneous gene model prediction (3); Erroneous initiation (1); Natural variant (2); Nucleotide binding (2); Region (3)	0	0	0	0	0	0	0	2	0	0
AKAP1_HUMAN		Mitochondrion outer membrane.	0	0	0	1	1	1	0	0	Cytoplasm	Alternative sequence (2); Chain (1); Domain (2); Modified residue (7); Natural variant (4); Region (1); Sequence conflict (1); Transit peptide (1)	0	0	0	0	0	0	0	0	0	0
AKAP2_HUMAN			0	0	0	0	0	0	0	0		Alternative sequence (3); Chain (1); Coiled coil (2); Erroneous initiation (1); Modified residue (11); Natural variant (1); Region (1); Sequence conflict (8)	0	2	0	0	0	0	0	0	0	0
AKAP3_HUMAN		Cytoplasmic vesicle â€º secretory vesicle â€º acrosome.	0	0	0	0	0	1	0	0	Cytoplasm	Chain (1); Modified residue (8); Mutagenesis (1); Natural variant (9); Region (1); Sequence conflict (6)	0	0	0	0	0	0	0	0	0	0
AKAP4_HUMAN		Cell projection â€º cilium â€º flagellum.	0	0	0	0	0	0	0	0		Alternative sequence (2); Chain (1); Frameshift (1); Modified residue (20); Natural variant (2); Propeptide (1); Region (2); Sequence conflict (8)	0	0	0	0	0	0	0	0	0	0
AKAP5_HUMAN		Membrane; Lipid-anchor.	0	0	0	0	1	1	0	0	Cytoplasm	Beta strand (1); Chain (1); Domain (1); Lipidation (2); Mutagenesis (5); Natural variant (3); Region (2); Sequence conflict (2)	1	0	0	0	0	0	0	0	0	0
AKAP6_HUMAN		Sarcoplasmic reticulum. Nucleus membrane.	0	0	0	0	1	1	1	1	Cytoplasm & Nucleus	Chain (1); Compositional bias (1); Erroneous initiation (1); Natural variant (15); Region (1); Repeat (2); Sequence conflict (1)	0	0	0	0	0	0	0	0	2	0
AKAP8_HUMAN		Nucleus matrix.	0	0	0	0	0	0	1	0	Nucleus	Chain (1); Compositional bias (1); Modified residue (5); Motif (1); Natural variant (1); Region (1); Zinc finger (2)	0	0	0	0	0	0	0	0	0	2
AKAP9_HUMAN		Cytoplasm. Cytoplasm â€º cytoskeleton â€º centrosome. Golgi apparatus.	0	1	0	0	0	1	0	0	Cytoplasm	Alternative sequence (8); Chain (1); Coiled coil (13); Compositional bias (4); Erroneous gene model prediction (1); Frameshift (1); Modified residue (3); Natural variant (10); Region (1); Sequence conflict (32)	0	13	0	0	0	0	0	0	0	0
AKCL1_HUMAN		Cytoplasm.	0	0	0	0	0	1	0	0	Cytoplasm	Active site (1); Binding site (1); Chain (1); Natural variant (1); Nucleotide binding (1); Site (2)	0	0	0	0	0	0	0	1	0	0
AKCL2_HUMAN		Cytoplasm.	0	0	0	0	0	1	0	0	Cytoplasm	Active site (1); Alternative sequence (4); Binding site (3); Chain (1); Natural variant (2); Nucleotide binding (1); Sequence conflict (1); Site (1)	0	0	0	0	0	0	0	1	0	0
AKD1A_HUMAN			0	0	0	0	0	0	0	0		Alternative sequence (4); Chain (1); Domain (1); Erroneous translation (1); Natural variant (1); Repeat (11); Sequence caution (1)	0	0	0	0	0	0	0	0	11	0
AKD1B_HUMAN			0	0	0	0	0	0	0	0		Chain (1); Domain (1); Repeat (10)	0	0	0	0	0	0	0	0	10	0
AKD1_HUMAN			0	0	0	0	0	0	0	0		Alternative sequence (11); Chain (1); Coiled coil (2); Compositional bias (1); Erroneous initiation (3); Sequence conflict (2)	0	2	0	0	0	0	0	0	0	0
AKIB1_HUMAN			0	0	0	0	0	0	0	0		Chain (1); Coiled coil (1); Erroneous initiation (3); Initiator methionine (1); Lipidation (1); Modified residue (1); Natural variant (1); Repeat (3); Sequence conflict (1); Zinc finger (3)	0	1	0	0	0	0	0	0	3	3
AKIP1_HUMAN		Nucleus.	0	0	0	0	0	0	1	0	Nucleus	Alternative sequence (2); Chain (1); Natural variant (2); Sequence conflict (2)	0	0	0	0	0	0	0	0	0	0
AKIP_HUMAN		Nucleus.	0	0	0	0	0	0	1	0	Nucleus	Chain (1); Erroneous initiation (1); Natural variant (1)	0	0	0	0	0	0	0	0	0	0
AKIR1_HUMAN		Nucleus.	0	0	0	0	0	0	1	0	Nucleus	Alternative sequence (1); Chain (1); Compositional bias (1); Erroneous initiation (1); Modified residue (3); Motif (1); Sequence conflict (1)	0	0	0	0	0	0	0	0	0	0
AKIR2_HUMAN		Nucleus.	0	0	0	0	0	0	1	0	Nucleus	Chain (1); Compositional bias (1); Modified residue (2); Motif (1); Sequence conflict (1)	0	0	0	0	0	0	0	0	0	0
AKNA_HUMAN		Nucleus.	0	0	0	0	0	0	1	0	Nucleus	Alternative sequence (9); Chain (1); DNA binding (1); Erroneous initiation (2); Frameshift (4); Modified residue (4); Natural variant (5); Region (2); Sequence conflict (8)	0	0	0	1	0	0	0	0	0	0
AKND1_HUMAN			0	0	0	0	0	0	0	0		Alternative sequence (5); Chain (1); Coiled coil (1); Natural variant (8); Sequence conflict (4)	0	1	0	0	0	0	0	0	0	0
AKP13_HUMAN		Cytoplasm. Nucleus. Membrane.	0	0	0	0	1	1	1	1	Cytoplasm & Nucleus	Alternative sequence (5); Beta strand (11); Chain (1); Coiled coil (3); Compositional bias (3); Domain (2); Erroneous initiation (2); Frameshift (2); Helix (4); Modified residue (14); Mutagenesis (4); Natural variant (14); Region (2); Sequence caution (2); Sequence conflict (16); Turn (2); Zinc finger (1)	11	3	0	0	0	4	0	0	0	1
AKP8L_HUMAN		Nucleus matrix. Cytoplasm.	0	0	0	0	0	1	1	1	Cytoplasm & Nucleus	Alternative sequence (1); Chain (1); Compositional bias (3); Erroneous initiation (1); Frameshift (1); Modified residue (9); Motif (2); Natural variant (1); Sequence conflict (5); Zinc finger (2)	0	0	0	0	0	0	0	0	0	2
AKT1_HUMAN		Cytoplasm. Nucleus. Cell membrane.	0	0	0	0	1	1	1	1	Cytoplasm & Nucleus	Active site (1); Beta strand (21); Binding site (7); Chain (1); Disulfide bond (2); Domain (3); Glycosylation (5); Helix (18); Modified residue (10); Mutagenesis (17); Natural variant (2); Nucleotide binding (1); Region (3); Sequence conflict (12); Turn (4)	21	0	0	0	2	18	0	1	0	0
AKT2_HUMAN		Cytoplasm. Nucleus. Cell membrane; Peripheral membrane protein.	0	0	0	0	1	1	1	1	Cytoplasm & Nucleus	Active site (1); Beta strand (25); Binding site (10); Chain (1); Disulfide bond (2); Domain (3); Glycosylation (4); Helix (15); Modified residue (6); Mutagenesis (4); Natural variant (4); Nucleotide binding (1); Region (3); Sequence conflict (1); Turn (6)	25	0	0	0	2	15	0	1	0	0
AKT3_HUMAN		Nucleus. Cytoplasm. Membrane; Peripheral membrane protein.	0	0	0	0	1	1	1	1	Cytoplasm & Nucleus	Active site (1); Alternative sequence (1); Beta strand (8); Binding site (1); Chain (1); Disulfide bond (2); Domain (3); Glycosylation (2); Helix (2); Modified residue (4); Mutagenesis (6); Natural variant (2); Nucleotide binding (1); Sequence conflict (1); Turn (1)	8	0	0	0	2	2	0	1	0	0
AKTIP_HUMAN		Cytoplasm. Cell membrane; Peripheral membrane protein.	0	0	0	0	1	1	0	0	Cytoplasm	Alternative sequence (1); Chain (1); Mutagenesis (1); Sequence conflict (1)	0	0	0	0	0	0	0	0	0	0
AKTS1_HUMAN		Cytoplasm â€º cytosol.	0	0	0	0	0	1	0	0	Cytoplasm	Alternative sequence (1); Chain (1); Compositional bias (2); Erroneous initiation (1); Modified residue (10); Mutagenesis (1); Natural variant (1); Sequence conflict (3)	0	0	0	0	0	0	0	0	0	0
AL14E_HUMAN		Cytoplasm.	0	0	0	0	0	1	0	0	Cytoplasm	Chain (1); Compositional bias (1); Natural variant (1); Sequence conflict (2)	0	0	0	0	0	0	0	0	0	0
AL1A1_HUMAN		Cytoplasm.	0	0	0	0	0	1	0	0	Cytoplasm	Active site (2); Binding site (1); Chain (1); Initiator methionine (1); Modified residue (10); Natural variant (3); Nucleotide binding (1); Sequence conflict (2); Site (1)	0	0	0	0	0	0	0	1	0	0
AL1A2_HUMAN		Cytoplasm.	0	0	0	0	0	1	0	0	Cytoplasm	Active site (2); Alternative sequence (2); Chain (1); Erroneous initiation (2); Modified residue (1); Natural variant (4); Nucleotide binding (1); Sequence conflict (1); Site (1)	0	0	0	0	0	0	0	1	0	0
AL1A3_HUMAN		Cytoplasm.	0	0	0	0	0	1	0	0	Cytoplasm	Active site (2); Chain (1); Initiator methionine (1); Modified residue (1); Natural variant (1); Nucleotide binding (1); Sequence conflict (1); Site (1)	0	0	0	0	0	0	0	1	0	0
AL1B1_HUMAN		Mitochondrion matrix.	0	0	0	1	0	1	0	0	Cytoplasm	Active site (2); Chain (1); Natural variant (4); Nucleotide binding (1); Sequence conflict (2); Site (1); Transit peptide (1)	0	0	0	0	0	0	0	1	0	0
AL1L1_HUMAN		Cytoplasm.	0	0	0	0	0	1	0	0	Cytoplasm	Active site (3); Beta strand (16); Binding site (2); Chain (1); Domain (1); Erroneous initiation (1); Helix (15); Modified residue (2); Natural variant (11); Nucleotide binding (5); Region (3); Sequence conflict (8); Site (1); Turn (3)	16	0	0	0	0	15	0	5	0	0
AL1L2_HUMAN		Mitochondrion.	0	0	0	1	0	1	0	0	Cytoplasm	Active site (3); Alternative sequence (4); Chain (1); Domain (1); Erroneous translation (1); Modified residue (2); Region (2); Sequence conflict (1); Site (1); Transit peptide (1)	0	0	0	0	0	0	0	0	0	0
AL2CL_HUMAN		Cytoplasm.	0	0	0	0	0	1	0	0	Cytoplasm	Alternative sequence (5); Chain (1); Domain (1); Frameshift (1); Natural variant (4); Repeat (8); Sequence conflict (4)	0	0	0	0	0	0	0	0	8	0
AL2S8_HUMAN		Nucleus.	0	0	0	0	0	0	1	0	Nucleus	Alternative sequence (3); Chain (1); Erroneous initiation (1); Frameshift (1); Sequence conflict (4)	0	0	0	0	0	0	0	0	0	0
AL2SA_HUMAN			0	0	0	0	0	0	0	0		Alternative sequence (2); Chain (1); Natural variant (2)	0	0	0	0	0	0	0	0	0	0
AL2SB_HUMAN			0	0	0	0	0	0	0	0		Chain (1); Coiled coil (3); Modified residue (1); Natural variant (1)	0	3	0	0	0	0	0	0	0	0
AL3A1_HUMAN		Cytoplasm.	0	0	0	0	0	1	0	0	Cytoplasm	Active site (2); Beta strand (15); Chain (1); Helix (23); Modified residue (4); Mutagenesis (1); Natural variant (3); Nucleotide binding (1); Sequence conflict (5); Turn (4)	15	0	0	0	0	23	0	1	0	0
AL3A2_HUMAN		Endoplasmic reticulum membrane; Single-pass membrane protein; Cytoplasmic side.	0	0	1	0	1	1	0	0	Cytoplasm	Active site (2); Alternative sequence (1); Chain (1); Natural variant (27); Nucleotide binding (1); Topological domain (1); Transmembrane (1)	0	0	0	0	0	0	0	1	0	0
AL3B1_HUMAN			0	0	0	0	0	0	0	0		Active site (2); Alternative sequence (1); Chain (1); Modified residue (1); Nucleotide binding (1)	0	0	0	0	0	0	0	1	0	0
AL3B2_HUMAN			0	0	0	0	0	0	0	0		Active site (2); Chain (1); Natural variant (7); Nucleotide binding (1); Sequence conflict (6)	0	0	0	0	0	0	0	1	0	0
AL4A1_HUMAN		Mitochondrion matrix.	0	0	0	1	0	1	0	0	Cytoplasm	Active site (2); Alternative sequence (1); Beta strand (22); Binding site (4); Chain (1); Helix (23); Modified residue (4); Mutagenesis (1); Natural variant (4); Nucleotide binding (1); Sequence conflict (10); Site (1); Transit peptide (1); Turn (4)	22	0	0	0	0	23	0	1	0	0
AL5AP_HUMAN		Nucleus membrane; Multi-pass membrane protein. Endoplasmic reticulum membrane; Multi-pass membrane protein.	0	0	1	0	1	1	1	1	Cytoplasm & Nucleus	Beta strand (1); Chain (1); Helix (7); Intramembrane (1); Mutagenesis (9); Region (2); Sequence conflict (1); Topological domain (5); Transmembrane (4); Turn (1)	1	0	0	0	0	7	0	0	0	0
AL7A1_HUMAN		Mitochondrion. Nucleus. Cytoplasm â€º cytosol.	0	0	0	1	0	1	1	1	Cytoplasm & Nucleus	Active site (2); Alternative sequence (2); Beta strand (23); Chain (1); Erroneous initiation (4); Frameshift (1); Helix (21); Natural variant (4); Nucleotide binding (1); Site (1); Transit peptide (1); Turn (3)	23	0	0	0	0	21	0	1	0	0
AL8A1_HUMAN		Cytoplasm.	0	0	0	0	0	1	0	0	Cytoplasm	Active site (2); Alternative sequence (4); Chain (1); Erroneous translation (1); Modified residue (1); Natural variant (1); Nucleotide binding (1); Sequence conflict (1); Site (1)	0	0	0	0	0	0	0	1	0	0
AL9A1_HUMAN		Cytoplasm.	0	0	0	0	0	1	0	0	Cytoplasm	Active site (2); Chain (1); Erroneous initiation (1); Initiator methionine (1); Modified residue (2); Natural variant (1); Nucleotide binding (1); Sequence conflict (4); Site (1)	0	0	0	0	0	0	0	1	0	0
ALAT1_HUMAN		Cytoplasm.	0	0	0	0	0	1	0	0	Cytoplasm	Chain (1); Initiator methionine (1); Modified residue (2); Natural variant (1); Sequence conflict (3)	0	0	0	0	0	0	0	0	0	0
ALAT2_HUMAN			0	0	0	0	0	0	0	0		Alternative sequence (1); Beta strand (14); Chain (1); Helix (21); Modified residue (1); Sequence conflict (1); Turn (5)	14	0	0	0	0	21	0	0	0	0
ALBU_HUMAN		Secreted.	0	0	0	0	0	0	0	0		Alternative sequence (1); Beta strand (11); Binding site (1); Chain (1); Disulfide bond (17); Domain (3); Erroneous initiation (3); Glycosylation (24); Helix (35); Metal binding (5); Modified residue (8); Natural variant (66); Propeptide (1); Sequence conflict (17); Signal peptide (1); Site (38); Turn (4)	11	0	0	0	17	35	5	0	0	0
ALDH2_HUMAN		Mitochondrion matrix.	0	0	0	1	0	1	0	0	Cytoplasm	Active site (2); Beta strand (26); Chain (1); Frameshift (2); Helix (19); Modified residue (1); Natural variant (3); Nucleotide binding (1); Sequence caution (1); Sequence conflict (11); Site (1); Transit peptide (1); Turn (3)	26	0	0	0	0	19	0	1	0	0
ALDOA_HUMAN			0	0	0	0	0	0	0	0		Active site (2); Beta strand (12); Binding site (2); Chain (1); Erroneous initiation (1); Helix (15); Initiator methionine (1); Modified residue (21); Natural variant (6); Sequence conflict (1); Site (1); Turn (2)	12	0	0	0	0	15	0	0	0	0
ALDOB_HUMAN			0	0	0	0	0	0	0	0		Active site (2); Beta strand (11); Binding site (2); Chain (1); Helix (17); Initiator methionine (1); Modified residue (2); Natural variant (19); Sequence conflict (5); Site (1); Turn (4)	11	0	0	0	0	17	0	0	0	0
ALDOC_HUMAN			0	0	0	0	0	0	0	0		Active site (2); Beta strand (10); Binding site (2); Chain (1); Erroneous initiation (1); Helix (14); Initiator methionine (1); Modified residue (3); Sequence conflict (1); Site (1); Turn (4)	10	0	0	0	0	14	0	0	0	0
ALDR_HUMAN		Cytoplasm.	0	0	0	0	0	1	0	0	Cytoplasm	Active site (1); Beta strand (15); Binding site (1); Chain (1); Helix (14); Initiator methionine (1); Modified residue (6); Mutagenesis (4); Natural variant (6); Nucleotide binding (2); Sequence conflict (7); Site (1); Turn (2)	15	0	0	0	0	14	0	2	0	0
ALEX_HUMAN		Cell membrane; Peripheral membrane protein. Cell projection â€º ruffle.	0	0	0	0	1	1	0	0	Cytoplasm	Chain (1); Compositional bias (1); Natural variant (5)	0	0	0	0	0	0	0	0	0	0
ALG11_HUMAN		Endoplasmic reticulum. Endoplasmic reticulum membrane; Multi-pass membrane protein.	0	0	1	0	1	1	0	0	Cytoplasm	Chain (1); Frameshift (1); Glycosylation (2); Mutagenesis (2); Natural variant (6); Sequence conflict (1); Transmembrane (2)	0	0	0	0	0	0	0	0	0	0
ALG12_HUMAN		Endoplasmic reticulum membrane; Multi-pass membrane protein.	0	0	1	0	1	1	0	0	Cytoplasm	Chain (1); Frameshift (1); Natural variant (6); Sequence conflict (1); Transmembrane (12)	0	0	0	0	0	0	0	0	0	0
ALG13_HUMAN		Endoplasmic reticulum.	0	0	1	0	0	1	0	0	Cytoplasm	Alternative sequence (6); Chain (1); Compositional bias (1); Domain (2); Erroneous gene model prediction (2); Erroneous initiation (5); Erroneous termination (1); Sequence conflict (11)	0	0	0	0	0	0	0	0	0	0
ALG14_HUMAN		Endoplasmic reticulum membrane; Single-pass membrane protein.	0	0	1	0	1	1	0	0	Cytoplasm	Chain (1); Natural variant (1); Topological domain (2); Transmembrane (1)	0	0	0	0	0	0	0	0	0	0
ALG1L_HUMAN			0	0	0	0	0	0	0	0		Chain (1); Natural variant (3)	0	0	0	0	0	0	0	0	0	0
ALG1_HUMAN		Endoplasmic reticulum membrane; Single-pass type II membrane protein.	0	0	1	0	1	1	0	0	Cytoplasm	Chain (1); Erroneous initiation (1); Modified residue (1); Natural variant (8); Topological domain (2); Transmembrane (1)	0	0	0	0	0	0	0	0	0	0
ALG2_HUMAN		Membrane; Single-pass membrane protein.	0	0	0	0	1	1	0	0	Cytoplasm	Alternative sequence (2); Chain (1); Natural variant (2); Sequence conflict (1); Transmembrane (1)	0	0	0	0	0	0	0	0	0	0
ALG3_HUMAN		Endoplasmic reticulum membrane; Multi-pass membrane protein.	0	0	1	0	1	1	0	0	Cytoplasm	Alternative sequence (1); Chain (1); Modified residue (1); Natural variant (3); Transmembrane (11)	0	0	0	0	0	0	0	0	0	0
ALG5_HUMAN		Endoplasmic reticulum membrane; Single-pass type II membrane protein.	0	0	1	0	1	1	0	0	Cytoplasm	Alternative sequence (1); Chain (1); Glycosylation (1); Topological domain (2); Transmembrane (1)	0	0	0	0	0	0	0	0	0	0
ALG6_HUMAN		Endoplasmic reticulum membrane; Multi-pass membrane protein.	0	0	1	0	1	1	0	0	Cytoplasm	Chain (1); Natural variant (10); Sequence conflict (4); Transmembrane (11)	0	0	0	0	0	0	0	0	0	0
ALG8_HUMAN		Endoplasmic reticulum membrane; Multi-pass membrane protein.	0	0	1	0	1	1	0	0	Cytoplasm	Chain (1); Erroneous initiation (1); Natural variant (4); Sequence conflict (2); Transmembrane (11)	0	0	0	0	0	0	0	0	0	0
ALG9_HUMAN		Endoplasmic reticulum membrane; Multi-pass membrane protein.	0	0	1	0	1	1	0	0	Cytoplasm	Alternative sequence (2); Chain (1); Glycosylation (2); Natural variant (7); Sequence conflict (2); Site (1); Topological domain (9); Transmembrane (8)	0	0	0	0	0	0	0	0	0	0
ALKB1_HUMAN		Mitochondrion. Nucleus.	0	0	0	1	0	1	1	1	Cytoplasm & Nucleus	Binding site (2); Chain (1); Domain (1); Frameshift (1); Metal binding (3); Mutagenesis (6); Natural variant (2); Region (3); Sequence conflict (3)	0	0	0	0	0	0	3	0	0	0
ALKB2_HUMAN		Nucleus.	0	0	0	0	0	0	1	0	Nucleus	Alternative sequence (1); Beta strand (17); Binding site (1); Chain (1); Domain (1); Helix (5); Metal binding (3); Mutagenesis (2); Natural variant (1); Region (4); Sequence conflict (1)	17	0	0	0	0	5	3	0	0	0
ALKB3_HUMAN		Cytoplasm. Nucleus.	0	0	0	0	0	1	1	1	Cytoplasm & Nucleus	Alternative sequence (3); Beta strand (15); Binding site (2); Chain (1); Domain (1); Erroneous initiation (1); Helix (5); Metal binding (3); Mutagenesis (16); Natural variant (2); Region (3); Site (1)	15	0	0	0	0	5	3	0	0	0
ALKB4_HUMAN		Cytoplasm. Nucleus.	0	0	0	0	0	1	1	1	Cytoplasm & Nucleus	Alternative sequence (2); Chain (1); Erroneous translation (1); Metal binding (3); Natural variant (1); Sequence conflict (1)	0	0	0	0	0	0	3	0	0	0
ALKB5_HUMAN			0	0	0	0	0	0	0	0		Alternative sequence (2); Chain (1); Coiled coil (1); Compositional bias (1); Erroneous initiation (1); Initiator methionine (1); Metal binding (3); Modified residue (10); Sequence conflict (1)	0	1	0	0	0	0	3	0	0	0
ALKB6_HUMAN		Cytoplasm. Nucleus.	0	0	0	0	0	1	1	1	Cytoplasm & Nucleus	Alternative sequence (2); Chain (1); Domain (1); Erroneous initiation (1); Metal binding (3); Modified residue (1); Region (2)	0	0	0	0	0	0	3	0	0	0
ALKB7_HUMAN		Cytoplasm. Nucleus. Secreted.	0	0	0	0	0	1	1	1	Cytoplasm & Nucleus	Chain (1); Metal binding (3); Natural variant (1); Sequence conflict (1); Signal peptide (1)	0	0	0	0	0	0	3	0	0	0
ALKB8_HUMAN		Cytoplasm. Nucleus.	0	0	0	0	0	1	1	1	Cytoplasm & Nucleus	Alternative sequence (5); Beta strand (23); Chain (1); Domain (2); Helix (6); Metal binding (3); Region (3); Sequence conflict (1); Turn (5)	23	0	0	0	0	6	3	0	0	0
ALKMO_HUMAN		Endoplasmic reticulum membrane; Multi-pass membrane protein.	0	0	1	0	1	1	0	0	Cytoplasm	Chain (1); Erroneous gene model prediction (1); Modified residue (2); Motif (3); Mutagenesis (8); Natural variant (2); Transmembrane (5)	0	0	0	0	0	0	0	0	0	0
ALK_HUMAN		Cell membrane; Single-pass type I membrane protein.	0	0	0	0	1	1	0	0	Cytoplasm	Active site (1); Beta strand (17); Binding site (7); Chain (1); Compositional bias (1); Domain (4); Erroneous initiation (1); Glycosylation (16); Helix (17); Modified residue (12); Mutagenesis (1); Natural variant (38); Nucleotide binding (1); Region (1); Sequence conflict (1); Signal peptide (1); Topological domain (2); Transmembrane (1)	17	0	0	0	0	17	0	1	0	0
ALLC_HUMAN			0	0	0	0	0	0	0	0		Alternative sequence (1); Chain (1); Erroneous gene model prediction (1); Sequence conflict (7)	0	0	0	0	0	0	0	0	0	0
ALM1L_HUMAN			0	0	0	0	0	0	0	0		Chain (1); Natural variant (1)	0	0	0	0	0	0	0	0	0	0
ALMS1_HUMAN		Cytoplasm. Cytoplasm â€º cytoskeleton â€º centrosome. Cytoplasm â€º cytoskeleton â€º cilium basal body. Cytoplasm â€º cytoskeleton â€º spindle pole.	0	0	0	0	0	1	0	0	Cytoplasm	Alternative sequence (3); Chain (1); Compositional bias (1); Modified residue (2); Natural variant (9); Region (2); Repeat (34); Sequence conflict (6)	0	0	0	0	0	0	0	0	34	0
ALPK1_HUMAN			0	0	0	0	0	0	0	0		Chain (1); Compositional bias (2); Domain (1); Erroneous initiation (1); Frameshift (2); Natural variant (21); Sequence caution (1); Sequence conflict (1)	0	0	0	0	0	0	0	0	0	0
ALPK2_HUMAN			0	0	0	0	0	0	0	0		Chain (1); Compositional bias (1); Disulfide bond (2); Domain (3); Erroneous initiation (3); Modified residue (1); Natural variant (26); Sequence caution (3); Sequence conflict (15)	0	0	0	0	2	0	0	0	0	0
ALPK3_HUMAN		Nucleus.	0	0	0	0	0	0	1	0	Nucleus	Chain (1); Compositional bias (4); Disulfide bond (1); Domain (3); Natural variant (18); Sequence conflict (1)	0	0	0	0	1	0	0	0	0	0
ALR_HUMAN		Mitochondrion intermembrane space. Cytoplasm. Secreted.	0	0	0	1	1	1	0	0	Cytoplasm	Alternative sequence (1); Beta strand (1); Binding site (7); Chain (1); Disulfide bond (4); Domain (1); Erroneous initiation (4); Frameshift (1); Helix (7); Modified residue (1); Natural variant (2); Sequence conflict (3)	1	0	0	0	4	7	0	0	0	0
ALS2_HUMAN			0	0	0	0	0	0	0	0		Alternative sequence (4); Chain (1); Domain (3); Erroneous initiation (1); Modified residue (5); Natural variant (6); Repeat (13); Sequence conflict (3)	0	0	0	0	0	0	0	0	13	0
ALS_HUMAN		Secreted â€º extracellular space.	0	0	0	0	0	0	0	0		Chain (1); Domain (2); Glycosylation (6); Natural variant (4); Repeat (19); Signal peptide (1)	0	0	0	0	0	0	0	0	19	0
ALX1_HUMAN		Nucleus.	0	0	0	0	0	0	1	0	Nucleus	Chain (1); DNA binding (1); Modified residue (2); Motif (1); Sequence conflict (1)	0	0	0	1	0	0	0	0	0	0
ALX3_HUMAN		Nucleus.	0	0	0	0	0	0	1	0	Nucleus	Chain (1); DNA binding (1); Natural variant (5); Sequence conflict (3)	0	0	0	1	0	0	0	0	0	0
ALX4_HUMAN		Nucleus.	0	0	0	0	0	0	1	0	Nucleus	Chain (1); Compositional bias (1); DNA binding (1); Erroneous initiation (1); Frameshift (1); Motif (1); Natural variant (5); Sequence conflict (1)	0	0	0	1	0	0	0	0	0	0
AMACR_HUMAN		Peroxisome. Mitochondrion.	1	0	0	1	0	1	0	0	Cytoplasm	Active site (1); Alternative sequence (4); Chain (1); Frameshift (1); Motif (1); Natural variant (11); Sequence caution (2); Sequence conflict (7)	0	0	0	0	0	0	0	0	0	0
AMBN_HUMAN		Secreted â€º extracellular space â€º extracellular matrix.	0	0	0	0	0	0	0	0		Alternative sequence (1); Chain (1); Natural variant (5); Repeat (2); Sequence conflict (9); Signal peptide (1)	0	0	0	0	0	0	0	0	2	0
AMBP_HUMAN		Secreted.	0	0	0	0	0	0	0	0		Beta strand (19); Binding site (4); Chain (3); Disulfide bond (7); Domain (2); Glycosylation (5); Helix (6); Region (1); Sequence conflict (13); Signal peptide (1); Site (2); Turn (3)	19	0	0	0	7	6	0	0	0	0
AMD_HUMAN		Membrane; Single-pass type I membrane protein. Secreted.	0	0	0	0	1	1	0	0	Cytoplasm	Alternative sequence (5); Chain (1); Disulfide bond (7); Erroneous initiation (1); Glycosylation (1); Metal binding (6); Modified residue (7); Natural variant (1); Propeptide (1); Region (3); Repeat (5); Sequence conflict (4); Signal peptide (1); Topological domain (2); Transmembrane (1)	0	0	0	0	7	0	6	0	5	0
AMELX_HUMAN		Secreted â€º extracellular space â€º extracellular matrix.	0	0	0	0	0	0	0	0		Alternative sequence (2); Chain (1); Modified residue (1); Natural variant (4); Sequence conflict (4); Signal peptide (1)	0	0	0	0	0	0	0	0	0	0
AMELY_HUMAN		Secreted â€º extracellular space â€º extracellular matrix.	0	0	0	0	0	0	0	0		Alternative sequence (1); Chain (1); Compositional bias (1); Modified residue (1); Sequence conflict (3); Signal peptide (1)	0	0	0	0	0	0	0	0	0	0
AMER1_HUMAN		Cytoplasm. Cell membrane; Peripheral membrane protein; Cytoplasmic side. Nucleus.	0	0	0	0	1	1	1	1	Cytoplasm & Nucleus	Alternative sequence (2); Chain (1); Compositional bias (4); Modified residue (3); Mutagenesis (7); Natural variant (3); Sequence conflict (1)	0	0	0	0	0	0	0	0	0	0
AMER2_HUMAN		Cell membrane; Peripheral membrane protein.	0	0	0	0	1	1	0	0	Cytoplasm	Alternative sequence (1); Chain (1); Compositional bias (1); Erroneous initiation (2); Frameshift (1); Modified residue (2); Natural variant (2); Sequence conflict (6)	0	0	0	0	0	0	0	0	0	0
AMER3_HUMAN		Cell membrane; Peripheral membrane protein.	0	0	0	0	1	1	0	0	Cytoplasm	Chain (1); Natural variant (1)	0	0	0	0	0	0	0	0	0	0
AMERL_HUMAN			0	0	0	0	0	0	0	0		Chain (1); Domain (1); Modified residue (1)	0	0	0	0	0	0	0	0	0	0
AMFR_HUMAN		Endoplasmic reticulum membrane; Multi-pass membrane protein.	0	0	1	0	1	1	0	0	Cytoplasm	Chain (1); Domain (1); Frameshift (1); Helix (5); Modified residue (3); Mutagenesis (1); Natural variant (1); Region (1); Sequence caution (1); Sequence conflict (4); Transmembrane (7); Zinc finger (1)	0	0	0	0	0	5	0	0	0	1
AMGO1_HUMAN		Cell membrane; Single-pass type I membrane protein. Cell projection â€º axon.	0	0	0	0	1	1	0	0	Cytoplasm	Chain (1); Disulfide bond (5); Domain (3); Glycosylation (5); Modified residue (1); Repeat (6); Sequence conflict (1); Signal peptide (1); Topological domain (2); Transmembrane (1)	0	0	0	0	5	0	0	0	6	0
AMGO2_HUMAN		Cell membrane; Single-pass type I membrane protein. Nucleus.	0	0	0	0	1	1	1	1	Cytoplasm & Nucleus	Chain (1); Disulfide bond (5); Domain (3); Glycosylation (8); Repeat (6); Signal peptide (1); Topological domain (2); Transmembrane (1)	0	0	0	0	5	0	0	0	6	0
AMGO3_HUMAN		Membrane; Single-pass type I membrane protein.	0	0	0	0	1	1	0	0	Cytoplasm	Chain (1); Disulfide bond (5); Domain (3); Erroneous initiation (1); Glycosylation (5); Repeat (6); Signal peptide (1); Topological domain (2); Transmembrane (1)	0	0	0	0	5	0	0	0	6	0
AMHR2_HUMAN		Membrane; Single-pass type I membrane protein.	0	0	0	0	1	1	0	0	Cytoplasm	Active site (1); Binding site (1); Chain (1); Domain (1); Glycosylation (2); Natural variant (9); Nucleotide binding (1); Sequence conflict (1); Signal peptide (1); Topological domain (2); Transmembrane (1)	0	0	0	0	0	0	0	1	0	0
AMMR1_HUMAN			0	0	0	0	0	0	0	0		Alternative sequence (3); Chain (1); Compositional bias (2); Domain (1)	0	0	0	0	0	0	0	0	0	0
AMN1_HUMAN			0	0	0	0	0	0	0	0		Chain (1); Erroneous initiation (3)	0	0	0	0	0	0	0	0	0	0
AMNLS_HUMAN		Membrane; Single-pass type I membrane protein.	0	0	0	0	1	1	0	0	Cytoplasm	Chain (1); Domain (1); Glycosylation (1); Natural variant (1); Sequence conflict (1); Signal peptide (1); Topological domain (2); Transmembrane (1)	0	0	0	0	0	0	0	0	0	0
AMOL1_HUMAN		Cell junction â€º tight junction.	0	0	0	0	0	0	0	0		Alternative sequence (1); Chain (1); Coiled coil (4); Erroneous initiation (1); Frameshift (1); Modified residue (10); Motif (1); Natural variant (1); Sequence conflict (2)	0	4	0	0	0	0	0	0	0	0
AMOL2_HUMAN		Recycling endosome.	0	0	0	0	0	0	0	0		Alternative sequence (3); Chain (1); Coiled coil (1); Erroneous initiation (3); Modified residue (2); Motif (1); Natural variant (4); Sequence conflict (2)	0	1	0	0	0	0	0	0	0	0
AMOT_HUMAN		Cell junction â€º tight junction.	0	0	0	0	0	0	0	0		Alternative sequence (1); Chain (1); Coiled coil (2); Modified residue (7); Motif (1); Sequence caution (1)	0	2	0	0	0	0	0	0	0	0
AMP1D_HUMAN		Mitochondrion.	0	0	0	1	0	1	0	0	Cytoplasm	Binding site (2); Chain (1); Erroneous initiation (1); Metal binding (7); Natural variant (1); Transit peptide (1)	0	0	0	0	0	0	7	0	0	0
AMPB_HUMAN		Secreted.	0	0	0	0	0	0	0	0		Active site (1); Chain (1); Initiator methionine (1); Metal binding (3); Modified residue (3); Natural variant (1); Region (1); Sequence conflict (6); Site (1)	0	0	0	0	0	0	3	0	0	0
AMPD1_HUMAN			0	0	0	0	0	0	0	0		Active site (1); Alternative sequence (1); Binding site (2); Chain (1); Erroneous initiation (5); Metal binding (4); Natural variant (5); Region (2); Sequence conflict (5)	0	0	0	0	0	0	4	0	0	0
AMPD2_HUMAN			0	0	0	0	0	0	0	0		Active site (1); Alternative sequence (4); Binding site (2); Chain (1); Metal binding (4); Modified residue (11); Region (2); Sequence conflict (1)	0	0	0	0	0	0	4	0	0	0
AMPD3_HUMAN			0	0	0	0	0	0	0	0		Active site (1); Alternative sequence (5); Binding site (2); Chain (1); Metal binding (4); Modified residue (1); Natural variant (12); Region (2)	0	0	0	0	0	0	4	0	0	0
AMPE_HUMAN		Membrane; Single-pass type II membrane protein.	0	0	0	0	1	1	0	0	Cytoplasm	Active site (1); Binding site (1); Chain (1); Glycosylation (14); Metal binding (3); Modified residue (1); Natural variant (5); Region (1); Site (1); Topological domain (2); Transmembrane (1)	0	0	0	0	0	0	3	0	0	0
AMPH_HUMAN		Cytoplasmic vesicle â€º secretory vesicle â€º synaptic vesicle membrane; Peripheral membrane protein; Cytoplasmic side. Cytoplasm â€º cytoskeleton.	0	0	0	0	1	1	0	0	Cytoplasm	Alternative sequence (1); Chain (1); Coiled coil (2); Domain (2); Helix (8); Modified residue (5); Natural variant (3)	0	2	0	0	0	8	0	0	0	0
AMPL_HUMAN		Cytoplasm.	0	0	0	0	0	1	0	0	Cytoplasm	Active site (2); Alternative sequence (1); Chain (1); Metal binding (7); Modified residue (2); Sequence conflict (3)	0	0	0	0	0	0	7	0	0	0
AMPM1_HUMAN			0	0	0	0	0	0	0	0		Beta strand (15); Binding site (2); Chain (1); Erroneous initiation (2); Helix (8); Initiator methionine (1); Metal binding (7); Modified residue (2); Turn (2)	15	0	0	0	0	8	7	0	0	0
AMPM2_HUMAN		Cytoplasm.	0	0	0	0	0	1	0	0	Cytoplasm	Beta strand (16); Binding site (2); Chain (1); Compositional bias (3); Glycosylation (2); Helix (11); Initiator methionine (1); Metal binding (7); Modified residue (6); Turn (2)	16	0	0	0	0	11	7	0	0	0
AMPN_HUMAN		Cell membrane; Single-pass type II membrane protein. Cytoplasm â€º cytosol.	0	0	0	0	1	1	0	0	Cytoplasm	Active site (1); Beta strand (31); Chain (1); Glycosylation (10); Helix (43); Initiator methionine (1); Metal binding (3); Modified residue (5); Mutagenesis (7); Natural variant (9); Region (4); Sequence conflict (2); Site (1); Topological domain (2); Transmembrane (1); Turn (11)	31	0	0	0	0	43	3	0	0	0
AMPO_HUMAN		Cytoplasm.	0	0	0	0	0	1	0	0	Cytoplasm	Active site (1); Alternative sequence (5); Chain (1); Erroneous initiation (2); Metal binding (3); Natural variant (4); Site (1)	0	0	0	0	0	0	3	0	0	0
AMPQ_HUMAN		Membrane; Single-pass type II membrane protein.	0	0	0	0	1	1	0	0	Cytoplasm	Active site (2); Alternative sequence (7); Binding site (1); Chain (1); Erroneous initiation (1); Glycosylation (8); Initiator methionine (1); Metal binding (3); Natural variant (3); Region (1); Sequence conflict (8); Site (1); Topological domain (2); Transmembrane (1)	0	0	0	0	0	0	3	0	0	0
AMRA1_HUMAN		Cytoplasmic vesicle â€º autophagosome.	0	0	0	0	0	1	0	0	Cytoplasm	Alternative sequence (4); Chain (1); Compositional bias (2); Erroneous initiation (2); Frameshift (1); Modified residue (1); Repeat (3); Sequence conflict (5)	0	0	0	0	0	0	0	0	3	0
AMRP_HUMAN		Endoplasmic reticulum. Cytoplasm. Cell surface.	0	0	1	0	0	1	0	0	Cytoplasm	Beta strand (6); Chain (1); Coiled coil (1); Glycosylation (1); Helix (9); Modified residue (1); Motif (1); Mutagenesis (6); Natural variant (2); Region (1); Sequence conflict (3); Signal peptide (1); Turn (1)	6	1	0	0	0	9	0	0	0	0
AMTN_HUMAN		Secreted.	0	0	0	0	0	0	0	0		Alternative sequence (1); Chain (1); Natural variant (3); Signal peptide (1)	0	0	0	0	0	0	0	0	0	0
AMY1_HUMAN		Secreted.	0	0	0	0	0	0	0	0		Active site (2); Beta strand (28); Binding site (3); Chain (1); Disulfide bond (5); Glycosylation (2); Helix (20); Metal binding (4); Modified residue (4); Sequence conflict (1); Signal peptide (1); Site (1); Turn (12)	28	0	0	0	5	20	4	0	0	0
AMY2B_HUMAN		Secreted.	0	0	0	0	0	0	0	0		Active site (2); Binding site (3); Chain (1); Disulfide bond (5); Metal binding (4); Modified residue (1); Signal peptide (1); Site (1)	0	0	0	0	5	0	4	0	0	0
AMYP_HUMAN		Secreted â€º extracellular space.	0	0	0	0	0	0	0	0		Active site (2); Beta strand (29); Binding site (3); Chain (1); Disulfide bond (5); Glycosylation (1); Helix (23); Metal binding (4); Modified residue (1); Mutagenesis (6); Signal peptide (1); Site (1); Turn (10)	29	0	0	0	5	23	4	0	0	0
AMZ1_HUMAN			0	0	0	0	0	0	0	0		Active site (1); Chain (1); Erroneous initiation (1); Metal binding (6); Natural variant (1)	0	0	0	0	0	0	6	0	0	0
AMZ2_HUMAN			0	0	0	0	0	0	0	0		Active site (1); Chain (1); Erroneous termination (1); Frameshift (1); Metal binding (7); Natural variant (2); Sequence conflict (13)	0	0	0	0	0	0	7	0	0	0
AN13A_HUMAN			0	0	0	0	0	0	0	0		Chain (1); Frameshift (1); Modified residue (1); Natural variant (1); Repeat (5); Sequence conflict (2)	0	0	0	0	0	0	0	0	5	0
AN13B_HUMAN			0	0	0	0	0	0	0	0		Alternative sequence (1); Chain (1); Compositional bias (1); Repeat (5); Sequence conflict (4)	0	0	0	0	0	0	0	0	5	0
AN13C_HUMAN		Endoplasmic reticulum membrane.	0	0	1	0	1	1	0	0	Cytoplasm	Alternative sequence (3); Chain (1); Compositional bias (1); Erroneous initiation (1); Natural variant (1); Repeat (3); Sequence conflict (1)	0	0	0	0	0	0	0	0	3	0
AN13D_HUMAN			0	0	0	0	0	0	0	0		Alternative sequence (3); Chain (1); Modified residue (2); Repeat (3); Sequence conflict (5)	0	0	0	0	0	0	0	0	3	0
AN18A_HUMAN			0	0	0	0	0	0	0	0		Chain (1); Coiled coil (4); Erroneous initiation (1); Modified residue (1); Natural variant (7); Repeat (5); Sequence caution (1); Sequence conflict (7)	0	4	0	0	0	0	0	0	5	0
AN18B_HUMAN			0	0	0	0	0	0	0	0		Chain (1); Coiled coil (4); Repeat (5)	0	4	0	0	0	0	0	0	5	0
AN20B_HUMAN			0	0	0	0	0	0	0	0		Alternative sequence (2); Chain (1); Coiled coil (3); Erroneous initiation (1); Repeat (6); Sequence conflict (1)	0	3	0	0	0	0	0	0	6	0
AN30A_HUMAN			0	0	0	0	0	0	0	0		Chain (1); Coiled coil (2); Erroneous initiation (3); Natural variant (4); Repeat (6); Sequence conflict (2)	0	2	0	0	0	0	0	0	6	0
AN30B_HUMAN			0	0	0	0	0	0	0	0		Alternative sequence (2); Chain (1); Coiled coil (2); Erroneous initiation (2); Frameshift (1); Natural variant (2); Repeat (5); Sequence conflict (7)	0	2	0	0	0	0	0	0	5	0
AN32A_HUMAN		Nucleus. Cytoplasm. Endoplasmic reticulum.	0	0	1	0	0	1	1	1	Cytoplasm & Nucleus	Beta strand (5); Chain (1); Compositional bias (1); Domain (1); Erroneous initiation (1); Helix (7); Modified residue (3); Region (2); Repeat (4); Sequence conflict (1)	5	0	0	0	0	7	0	0	4	0
AN32B_HUMAN		Nucleus. Cytoplasm.	0	0	0	0	0	1	1	1	Cytoplasm & Nucleus	Alternative sequence (1); Beta strand (7); Chain (1); Compositional bias (1); Domain (1); Helix (7); Modified residue (2); Repeat (4); Sequence conflict (1)	7	0	0	0	0	7	0	0	4	0
AN32C_HUMAN			0	0	0	0	0	0	0	0		Chain (1); Compositional bias (1); Natural variant (5); Repeat (4)	0	0	0	0	0	0	0	0	4	0
AN32D_HUMAN			0	0	0	0	0	0	0	0		Chain (1); Modified residue (1); Natural variant (1); Repeat (5); Sequence conflict (2)	0	0	0	0	0	0	0	0	5	0
AN32E_HUMAN		Cytoplasm. Nucleus.	0	0	0	0	0	1	1	1	Cytoplasm & Nucleus	Chain (1); Compositional bias (1); Domain (1); Modified residue (1); Repeat (4); Sequence conflict (2)	0	0	0	0	0	0	0	0	4	0
AN33B_HUMAN			0	0	0	0	0	0	0	0		Chain (1); Coiled coil (1); Compositional bias (2); Repeat (5)	0	1	0	0	0	0	0	0	5	0
AN34A_HUMAN			0	0	0	0	0	0	0	0		Chain (1); Compositional bias (1); Repeat (4)	0	0	0	0	0	0	0	0	4	0
AN34B_HUMAN		Cytoplasm. Nucleus.	0	0	0	0	0	1	1	1	Cytoplasm & Nucleus	Chain (1); Natural variant (1); Repeat (4); Sequence conflict (1)	0	0	0	0	0	0	0	0	4	0
AN34C_HUMAN			0	0	0	0	0	0	0	0		Chain (1); Natural variant (3); Repeat (4)	0	0	0	0	0	0	0	0	4	0
AN36A_HUMAN			0	0	0	0	0	0	0	0		Alternative sequence (10); Chain (1); Coiled coil (4); Erroneous initiation (2); Frameshift (1); Repeat (6)	0	4	0	0	0	0	0	0	6	0
AN36B_HUMAN			0	0	0	0	0	0	0	0		Alternative sequence (6); Chain (1); Coiled coil (4); Erroneous initiation (5); Natural variant (3); Repeat (6); Sequence conflict (6)	0	4	0	0	0	0	0	0	6	0
AN36C_HUMAN			0	0	0	0	0	0	0	0		Alternative sequence (4); Chain (1); Coiled coil (4); Erroneous gene model prediction (1); Erroneous initiation (1); Repeat (5); Sequence caution (2); Sequence conflict (9)	0	4	0	0	0	0	0	0	5	0
ANAG_HUMAN		Lysosome.	0	0	0	0	0	0	0	0		Chain (2); Compositional bias (2); Glycosylation (6); Natural variant (69); Sequence conflict (2); Signal peptide (1)	0	0	0	0	0	0	0	0	0	0
ANC2_HUMAN			0	0	0	0	0	0	0	0		Alternative sequence (1); Chain (1); Erroneous translation (1); Modified residue (5)	0	0	0	0	0	0	0	0	0	0
ANDR_HUMAN		Nucleus. Cytoplasm.	0	0	0	0	0	1	1	1	Cytoplasm & Nucleus	Alternative sequence (2); Beta strand (6); Binding site (3); Chain (1); Compositional bias (8); Cross-link (4); DNA binding (1); Helix (12); Modified residue (15); Mutagenesis (19); Natural variant (221); Region (5); Sequence conflict (12); Site (2); Turn (1); Zinc finger (2)	6	0	4	1	0	12	0	0	0	2
ANFB_HUMAN		Secreted.	0	0	0	0	0	0	0	0		Beta strand (1); Chain (1); Disulfide bond (1); Frameshift (1); Glycosylation (7); Natural variant (3); Peptide (16); Signal peptide (1)	1	0	0	0	1	0	0	0	0	0
ANFC_HUMAN		Secreted.	0	0	0	0	0	0	0	0		Disulfide bond (1); Natural variant (1); Peptide (3); Propeptide (1); Signal peptide (1); Turn (1)	0	0	0	0	1	0	0	0	0	0
ANFY1_HUMAN		Cytoplasm. Endosome membrane; Peripheral membrane protein.	0	0	0	0	1	1	0	0	Cytoplasm	Alternative sequence (2); Chain (1); Domain (1); Erroneous initiation (1); Initiator methionine (1); Modified residue (1); Repeat (21); Sequence caution (1); Sequence conflict (35); Zinc finger (1)	0	0	0	0	0	0	0	0	21	1
ANF_HUMAN		Secreted.	0	0	0	0	0	0	0	0		Beta strand (1); Disulfide bond (1); Erroneous initiation (1); Mutagenesis (1); Natural variant (2); Peptide (2); Propeptide (1); Sequence conflict (1); Signal peptide (1); Site (1)	1	0	0	0	1	0	0	0	0	0
ANGE1_HUMAN			0	0	0	0	0	0	0	0		Chain (1); Erroneous initiation (2); Modified residue (2); Natural variant (3); Sequence conflict (2)	0	0	0	0	0	0	0	0	0	0
ANGE2_HUMAN			0	0	0	0	0	0	0	0		Alternative sequence (1); Chain (1); Erroneous termination (1); Natural variant (1)	0	0	0	0	0	0	0	0	0	0
ANGI_HUMAN		Secreted.	0	0	0	0	0	0	0	0		Active site (2); Beta strand (8); Chain (1); Disulfide bond (3); Erroneous initiation (1); Helix (5); Modified residue (1); Mutagenesis (10); Natural variant (14); Region (1); Sequence conflict (1); Signal peptide (1); Turn (4)	8	0	0	0	3	5	0	0	0	0
ANGL1_HUMAN		Secreted.	0	0	0	0	0	0	0	0		Chain (1); Coiled coil (1); Disulfide bond (2); Domain (1); Glycosylation (2); Signal peptide (1)	0	1	0	0	2	0	0	0	0	0
ANGL2_HUMAN		Secreted.	0	0	0	0	0	0	0	0		Chain (1); Coiled coil (2); Disulfide bond (2); Domain (1); Glycosylation (2); Signal peptide (1)	0	2	0	0	2	0	0	0	0	0
ANGL3_HUMAN		Secreted.	0	0	0	0	0	0	0	0		Chain (1); Coiled coil (1); Disulfide bond (2); Domain (1); Glycosylation (3); Natural variant (2); Signal peptide (1)	0	1	0	0	2	0	0	0	0	0
ANGL4_HUMAN		Secreted. Secreted â€º extracellular space â€º extracellular matrix.	0	0	0	0	0	0	0	0		Chain (1); Coiled coil (1); Disulfide bond (2); Domain (1); Erroneous initiation (1); Glycosylation (1); Natural variant (28); Sequence conflict (9); Signal peptide (1)	0	1	0	0	2	0	0	0	0	0
ANGL5_HUMAN		Secreted.	0	0	0	0	0	0	0	0		Chain (1); Coiled coil (1); Disulfide bond (2); Domain (1); Glycosylation (3); Natural variant (1); Sequence conflict (5); Signal peptide (1)	0	1	0	0	2	0	0	0	0	0
ANGL6_HUMAN		Secreted.	0	0	0	0	0	0	0	0		Chain (1); Coiled coil (1); Disulfide bond (2); Domain (1); Glycosylation (2); Sequence conflict (1); Signal peptide (1)	0	1	0	0	2	0	0	0	0	0
ANGL7_HUMAN		Secreted.	0	0	0	0	0	0	0	0		Chain (1); Coiled coil (1); Disulfide bond (2); Domain (1); Glycosylation (3); Natural variant (3); Signal peptide (1)	0	1	0	0	2	0	0	0	0	0
ANGP1_HUMAN		Secreted.	0	0	0	0	0	0	0	0		Chain (1); Coiled coil (2); Disulfide bond (2); Domain (1); Erroneous initiation (1); Glycosylation (5); Natural variant (1); Signal peptide (1)	0	2	0	0	2	0	0	0	0	0
ANGP2_HUMAN		Secreted.	0	0	0	0	0	0	0	0		Alternative sequence (2); Beta strand (13); Chain (1); Coiled coil (1); Disulfide bond (3); Domain (1); Glycosylation (6); Helix (6); Metal binding (4); Natural variant (1); Signal peptide (1); Turn (1)	13	1	0	0	3	6	4	0	0	0
ANGP4_HUMAN		Secreted.	0	0	0	0	0	0	0	0		Chain (1); Coiled coil (1); Disulfide bond (2); Domain (1); Glycosylation (9); Natural variant (1); Signal peptide (1)	0	1	0	0	2	0	0	0	0	0
ANGT_HUMAN		Secreted.	0	0	0	0	0	0	0	0		Beta strand (17); Chain (1); Glycosylation (4); Helix (13); Modified residue (1); Natural variant (13); Peptide (3); Sequence conflict (3); Signal peptide (1); Turn (7)	17	0	0	0	0	13	0	0	0	0
ANHX_HUMAN		Nucleus.	0	0	0	0	0	0	1	0	Nucleus	Chain (1); DNA binding (1); Sequence conflict (3)	0	0	0	1	0	0	0	0	0	0
ANK1_HUMAN		Cytoplasm â€º cytoskeleton. Membrane. Cytoplasm â€º myofibril â€º sarcomere â€º M line. Sarcoplasmic reticulum.	0	0	0	0	1	1	0	0	Cytoplasm	Alternative sequence (16); Beta strand (28); Chain (1); Domain (3); Erroneous gene model prediction (1); Helix (41); Initiator methionine (1); Modified residue (14); Mutagenesis (4); Natural variant (19); Region (3); Repeat (23); Sequence conflict (4); Turn (3)	28	0	0	0	0	41	0	0	23	0
ANK2_HUMAN		Cytoplasm â€º cytoskeleton. Membrane. Cytoplasm â€º myofibril â€º sarcomere â€º M line. Apical cell membrane. Cell membrane. Cell junction â€º synapse â€º postsynaptic cell membrane.	0	0	0	0	1	1	0	0	Cytoplasm	Alternative sequence (5); Beta strand (32); Chain (1); Domain (4); Frameshift (1); Helix (13); Modified residue (27); Mutagenesis (3); Natural variant (10); Region (3); Repeat (39); Sequence caution (1); Sequence conflict (10); Turn (1)	32	0	0	0	0	13	0	0	39	0
ANK3_HUMAN		Cytoplasm â€º cytoskeleton. Cell junction â€º synapse â€º postsynaptic cell membrane. Lysosome.	0	0	0	0	1	1	0	0	Cytoplasm	Alternative sequence (7); Chain (1); Compositional bias (8); Cross-link (1); Domain (3); Erroneous gene model prediction (3); Modified residue (3); Natural variant (9); Region (1); Repeat (23); Sequence conflict (16)	0	0	1	0	0	0	0	0	23	0
ANKAR_HUMAN		Membrane; Single-pass membrane protein.	0	0	0	0	1	1	0	0	Cytoplasm	Alternative sequence (9); Chain (1); Natural variant (2); Repeat (11); Sequence conflict (5); Transmembrane (1)	0	0	0	0	0	0	0	0	11	0
ANKF1_HUMAN			0	0	0	0	0	0	0	0		Chain (1); Coiled coil (1); Domain (1); Natural variant (1); Repeat (2)	0	1	0	0	0	0	0	0	2	0
ANKH1_HUMAN		Cytoplasm.	0	0	0	0	0	1	0	0	Cytoplasm	Alternative sequence (8); Chain (1); Coiled coil (2); Compositional bias (3); Domain (1); Erroneous initiation (2); Modified residue (4); Natural variant (4); Repeat (25)	0	2	0	0	0	0	0	0	25	0
ANKH_HUMAN		Membrane; Multi-pass membrane protein.	0	0	0	0	1	1	0	0	Cytoplasm	Chain (1); Erroneous initiation (1); Natural variant (11); Sequence conflict (1); Topological domain (9); Transmembrane (8)	0	0	0	0	0	0	0	0	0	0
ANKK1_HUMAN			0	0	0	0	0	0	0	0		Active site (1); Binding site (1); Chain (1); Domain (1); Modified residue (1); Natural variant (21); Nucleotide binding (1); Repeat (12)	0	0	0	0	0	0	0	1	12	0
ANKL1_HUMAN			0	0	0	0	0	0	0	0		Alternative sequence (2); Chain (1); Compositional bias (1); Domain (2); Erroneous initiation (1); Natural variant (8); Repeat (3); Sequence conflict (1)	0	0	0	0	0	0	0	0	3	0
ANKL2_HUMAN		Endoplasmic reticulum membrane; Single-pass type III membrane protein.	0	0	1	0	1	1	0	0	Cytoplasm	Alternative sequence (3); Chain (1); Domain (1); Erroneous initiation (1); Modified residue (11); Natural variant (3); Repeat (1); Sequence conflict (7); Topological domain (2); Transmembrane (1)	0	0	0	0	0	0	0	0	1	0
ANKR1_HUMAN		Nucleus.	0	0	0	0	0	0	1	0	Nucleus	Chain (1); Coiled coil (1); Natural variant (1); Repeat (5); Sequence conflict (1)	0	1	0	0	0	0	0	0	5	0
ANKR2_HUMAN			0	0	0	0	0	0	0	0		Alternative sequence (1); Chain (1); Erroneous initiation (7); Erroneous termination (1); Natural variant (1); Repeat (5); Sequence conflict (1)	0	0	0	0	0	0	0	0	5	0
ANKR5_HUMAN			0	0	0	0	0	0	0	0		Chain (1); Domain (1); Erroneous initiation (1); Natural variant (5); Repeat (8)	0	0	0	0	0	0	0	0	8	0
ANKR6_HUMAN			0	0	0	0	0	0	0	0		Alternative sequence (4); Chain (1); Coiled coil (2); Compositional bias (1); Cross-link (1); Erroneous initiation (1); Natural variant (5); Repeat (8); Sequence conflict (1)	0	2	1	0	0	0	0	0	8	0
ANKR7_HUMAN			0	0	0	0	0	0	0	0		Alternative sequence (1); Chain (1); Erroneous initiation (1); Repeat (5); Sequence conflict (1)	0	0	0	0	0	0	0	0	5	0
ANKR9_HUMAN			0	0	0	0	0	0	0	0		Chain (1); Compositional bias (1); Repeat (3)	0	0	0	0	0	0	0	0	3	0
ANKS3_HUMAN			0	0	0	0	0	0	0	0		Alternative sequence (1); Chain (1); Coiled coil (1); Compositional bias (1); Domain (1); Modified residue (4); Natural variant (2); Repeat (6); Sequence conflict (2)	0	1	0	0	0	0	0	0	6	0
ANKS6_HUMAN			0	0	0	0	0	0	0	0		Alternative sequence (3); Chain (1); Compositional bias (1); Domain (1); Erroneous gene model prediction (4); Erroneous initiation (3); Modified residue (2); Natural variant (1); Repeat (11); Sequence conflict (4)	0	0	0	0	0	0	0	0	11	0
ANKUB_HUMAN			0	0	0	0	0	0	0	0		Chain (1); Natural variant (3); Sequence conflict (4)	0	0	0	0	0	0	0	0	0	0
ANKY1_HUMAN			0	0	0	0	0	0	0	0		Alternative sequence (5); Chain (1); Natural variant (5); Repeat (10); Sequence conflict (2); Zinc finger (1)	0	0	0	0	0	0	0	0	10	1
ANKY2_HUMAN		Cell projection â€º cilium.	0	0	0	0	0	0	0	0		Chain (1); Repeat (3); Sequence conflict (1); Zinc finger (1)	0	0	0	0	0	0	0	0	3	1
ANKZ1_HUMAN			0	0	0	0	0	0	0	0		Chain (1); Coiled coil (1); Frameshift (2); Modified residue (5); Natural variant (2); Repeat (2); Zinc finger (1)	0	1	0	0	0	0	0	0	2	1
ANLN_HUMAN		Nucleus. Cytoplasm â€º cytoskeleton. Cytoplasm â€º cell cortex.	0	0	0	0	0	1	1	1	Cytoplasm & Nucleus	Alternative sequence (1); Beta strand (8); Chain (1); Coiled coil (1); Domain (1); Erroneous initiation (3); Helix (3); Modified residue (29); Mutagenesis (3); Natural variant (2); Region (5); Sequence conflict (7); Turn (1)	8	1	0	0	0	3	0	0	0	0
ANM10_HUMAN			0	0	0	0	0	0	0	0		Alternative sequence (1); Chain (1); Modified residue (1); Natural variant (2); Repeat (3); Sequence conflict (2)	0	0	0	0	0	0	0	0	3	0
ANM1_HUMAN		Nucleus. Cytoplasm â€º cytosol.	0	0	0	0	0	1	1	1	Cytoplasm & Nucleus	Alternative sequence (2); Binding site (5); Chain (1); Modified residue (1); Mutagenesis (3); Natural variant (2); Sequence conflict (5)	0	0	0	0	0	0	0	0	0	0
ANM2_HUMAN		Cytoplasm. Nucleus.	0	0	0	0	0	1	1	1	Cytoplasm & Nucleus	Alternative sequence (2); Beta strand (4); Binding site (5); Chain (1); Domain (1); Region (2); Sequence conflict (2)	4	0	0	0	0	0	0	0	0	0
ANM3_HUMAN		Cytoplasm.	0	0	0	0	0	1	0	0	Cytoplasm	Alternative sequence (1); Beta strand (16); Binding site (5); Chain (1); Helix (13); Modified residue (2); Natural variant (3); Sequence conflict (3); Turn (5); Zinc finger (1)	16	0	0	0	0	13	0	0	0	1
ANM5_HUMAN		Cytoplasm. Nucleus.	0	0	0	0	0	1	1	1	Cytoplasm & Nucleus	Alternative sequence (1); Chain (2); Initiator methionine (1); Modified residue (2); Mutagenesis (2); Sequence conflict (2)	0	0	0	0	0	0	0	0	0	0
ANM6_HUMAN		Nucleus.	0	0	0	0	0	0	1	0	Nucleus	Alternative sequence (1); Binding site (5); Chain (1); Compositional bias (1); Erroneous initiation (3); Modified residue (1); Mutagenesis (1); Natural variant (1)	0	0	0	0	0	0	0	0	0	0
ANM7_HUMAN		Cytoplasm â€º cytosol. Nucleus.	0	0	0	0	0	1	1	1	Cytoplasm & Nucleus	Alternative sequence (5); Chain (1); Erroneous initiation (1); Sequence conflict (4)	0	0	0	0	0	0	0	0	0	0
ANM8_HUMAN		Cell membrane; Lipid-anchor; Cytoplasmic side.	0	0	0	0	1	1	0	0	Cytoplasm	Alternative sequence (1); Binding site (5); Chain (1); Erroneous initiation (1); Frameshift (1); Initiator methionine (1); Lipidation (1); Modified residue (2); Motif (2); Mutagenesis (1); Sequence conflict (1)	0	0	0	0	0	0	0	0	0	0
ANO10_HUMAN		Membrane; Multi-pass membrane protein.	0	0	0	0	1	1	0	0	Cytoplasm	Alternative sequence (3); Chain (1); Frameshift (1); Natural variant (4); Sequence caution (1); Topological domain (9); Transmembrane (8)	0	0	0	0	0	0	0	0	0	0
ANO1_HUMAN		Cell membrane; Multi-pass membrane protein. Cytoplasm.	0	0	0	0	1	1	0	0	Cytoplasm	Alternative sequence (7); Chain (1); Glycosylation (1); Natural variant (2); Sequence conflict (3); Topological domain (9); Transmembrane (8)	0	0	0	0	0	0	0	0	0	0
ANO2_HUMAN		Cell membrane; Multi-pass membrane protein.	0	0	0	0	1	1	0	0	Cytoplasm	Alternative sequence (3); Chain (1); Erroneous initiation (1); Glycosylation (4); Motif (1); Natural variant (4); Topological domain (9); Transmembrane (8)	0	0	0	0	0	0	0	0	0	0
ANO3_HUMAN		Membrane; Multi-pass membrane protein.	0	0	0	0	1	1	0	0	Cytoplasm	Chain (1); Glycosylation (4); Natural variant (1); Sequence conflict (3); Topological domain (9); Transmembrane (8)	0	0	0	0	0	0	0	0	0	0
ANO4_HUMAN		Membrane; Multi-pass membrane protein.	0	0	0	0	1	1	0	0	Cytoplasm	Alternative sequence (3); Chain (1); Compositional bias (1); Erroneous initiation (1); Glycosylation (4); Natural variant (1); Sequence conflict (1); Topological domain (9); Transmembrane (8)	0	0	0	0	0	0	0	0	0	0
ANO5_HUMAN		Endoplasmic reticulum membrane; Multi-pass membrane protein.	0	0	1	0	1	1	0	0	Cytoplasm	Chain (1); Glycosylation (6); Natural variant (8); Topological domain (9); Transmembrane (8)	0	0	0	0	0	0	0	0	0	0
ANO6_HUMAN		Membrane; Multi-pass membrane protein.	0	0	0	0	1	1	0	0	Cytoplasm	Alternative sequence (1); Chain (1); Glycosylation (6); Natural variant (1); Sequence conflict (1); Topological domain (9); Transmembrane (8)	0	0	0	0	0	0	0	0	0	0
ANO7_HUMAN		Cell membrane; Multi-pass membrane protein. Cell junction. Cytoplasm â€º cytosol.	0	0	0	0	1	1	0	0	Cytoplasm	Alternative sequence (5); Chain (1); Glycosylation (2); Natural variant (2); Topological domain (9); Transmembrane (8)	0	0	0	0	0	0	0	0	0	0
ANO8_HUMAN		Membrane; Multi-pass membrane protein.	0	0	0	0	1	1	0	0	Cytoplasm	Alternative sequence (2); Chain (1); Compositional bias (4); Erroneous initiation (1); Topological domain (9); Transmembrane (8)	0	0	0	0	0	0	0	0	0	0
ANO9_HUMAN		Membrane; Multi-pass membrane protein.	0	0	0	0	1	1	0	0	Cytoplasm	Alternative sequence (4); Chain (1); Glycosylation (4); Natural variant (3); Sequence caution (1); Topological domain (9); Transmembrane (8)	0	0	0	0	0	0	0	0	0	0
ANPRA_HUMAN		Membrane; Single-pass type I membrane protein.	0	0	0	0	1	1	0	0	Cytoplasm	Binding site (3); Chain (1); Disulfide bond (3); Domain (2); Glycosylation (7); Modified residue (5); Natural variant (5); Sequence conflict (1); Signal peptide (1); Topological domain (2); Transmembrane (1)	0	0	0	0	3	0	0	0	0	0
ANPRB_HUMAN		Membrane; Single-pass type I membrane protein.	0	0	0	0	1	1	0	0	Cytoplasm	Alternative sequence (1); Chain (1); Disulfide bond (3); Domain (2); Glycosylation (7); Modified residue (6); Natural variant (14); Sequence conflict (1); Signal peptide (1); Topological domain (2); Transmembrane (1)	0	0	0	0	3	0	0	0	0	0
ANPRC_HUMAN		Membrane; Single-pass type I membrane protein.	0	0	0	0	1	1	0	0	Cytoplasm	Alternative sequence (1); Beta strand (19); Binding site (3); Chain (1); Disulfide bond (3); Glycosylation (3); Helix (15); Modified residue (1); Signal peptide (1); Topological domain (2); Transmembrane (1); Turn (7)	19	0	0	0	3	15	0	0	0	0
ANR10_HUMAN			0	0	0	0	0	0	0	0		Alternative sequence (2); Chain (1); Natural variant (1); Repeat (4); Sequence conflict (1)	0	0	0	0	0	0	0	0	4	0
ANR11_HUMAN		Nucleus.	0	0	0	0	0	0	1	0	Nucleus	Chain (1); Compositional bias (3); Modified residue (19); Repeat (4); Sequence caution (1); Sequence conflict (3)	0	0	0	0	0	0	0	0	4	0
ANR12_HUMAN		Nucleus.	0	0	0	0	0	0	1	0	Nucleus	Alternative sequence (1); Chain (1); Modified residue (3); Natural variant (9); Repeat (3); Sequence caution (1); Sequence conflict (1)	0	0	0	0	0	0	0	0	3	0
ANR16_HUMAN			0	0	0	0	0	0	0	0		Chain (1); Natural variant (2); Repeat (9)	0	0	0	0	0	0	0	0	9	0
ANR17_HUMAN		Cytoplasm. Nucleus.	0	0	0	0	0	1	1	1	Cytoplasm & Nucleus	Alternative sequence (7); Chain (1); Coiled coil (1); Compositional bias (5); Domain (1); Erroneous initiation (1); Frameshift (1); Modified residue (16); Natural variant (1); Repeat (25); Sequence caution (2); Sequence conflict (6)	0	1	0	0	0	0	0	0	25	0
ANR19_HUMAN			0	0	0	0	0	0	0	0		Chain (1); Repeat (5)	0	0	0	0	0	0	0	0	5	0
ANR22_HUMAN			0	0	0	0	0	0	0	0		Chain (1); Natural variant (4); Repeat (4)	0	0	0	0	0	0	0	0	4	0
ANR23_HUMAN		Nucleus.	0	0	0	0	0	0	1	0	Nucleus	Alternative sequence (1); Chain (1); Coiled coil (1); Region (1); Repeat (4); Sequence conflict (2)	0	1	0	0	0	0	0	0	4	0
ANR24_HUMAN			0	0	0	0	0	0	0	0		Alternative sequence (1); Chain (1); Coiled coil (2); Compositional bias (1); Erroneous gene model prediction (2); Natural variant (4); Repeat (5)	0	2	0	0	0	0	0	0	5	0
ANR26_HUMAN			0	0	0	0	0	0	0	0		Alternative sequence (3); Chain (1); Coiled coil (5); Compositional bias (2); Erroneous initiation (1); Modified residue (4); Natural variant (5); Repeat (5); Sequence conflict (2)	0	5	0	0	0	0	0	0	5	0
ANR27_HUMAN		Cytoplasm.	0	0	0	0	0	1	0	0	Cytoplasm	Chain (1); Domain (1); Erroneous initiation (1); Modified residue (1); Natural variant (2); Repeat (11); Sequence conflict (1)	0	0	0	0	0	0	0	0	11	0
ANR28_HUMAN		Nucleus â€º nucleoplasm.	0	0	0	0	0	0	1	0	Nucleus	Alternative sequence (3); Chain (1); Erroneous initiation (1); Frameshift (1); Modified residue (4); Mutagenesis (1); Repeat (27); Sequence caution (1); Sequence conflict (3)	0	0	0	0	0	0	0	0	27	0
ANR29_HUMAN			0	0	0	0	0	0	0	0		Alternative sequence (1); Chain (1); Natural variant (2); Repeat (8); Sequence caution (1)	0	0	0	0	0	0	0	0	8	0
ANR31_HUMAN			0	0	0	0	0	0	0	0		Chain (1); Natural variant (4); Repeat (6); Sequence conflict (1)	0	0	0	0	0	0	0	0	6	0
ANR32_HUMAN			0	0	0	0	0	0	0	0		Chain (1); Domain (2); Erroneous initiation (4); Modified residue (3); Natural variant (1); Repeat (3); Sequence caution (2); Sequence conflict (5)	0	0	0	0	0	0	0	0	3	0
ANR33_HUMAN			0	0	0	0	0	0	0	0		Alternative sequence (3); Chain (1); Erroneous initiation (2); Natural variant (4); Repeat (3); Sequence conflict (4)	0	0	0	0	0	0	0	0	3	0
ANR35_HUMAN			0	0	0	0	0	0	0	0		Chain (1); Coiled coil (4); Compositional bias (1); Erroneous initiation (1); Natural variant (4); Repeat (6); Sequence conflict (2)	0	4	0	0	0	0	0	0	6	0
ANR37_HUMAN		Nucleus. Cytoplasm.	0	0	0	0	0	1	1	1	Cytoplasm & Nucleus	Chain (1); Natural variant (1); Repeat (3)	0	0	0	0	0	0	0	0	3	0
ANR39_HUMAN			0	0	0	0	0	0	0	0		Chain (1); Erroneous initiation (1); Frameshift (1); Modified residue (2); Natural variant (1); Repeat (4); Sequence conflict (1)	0	0	0	0	0	0	0	0	4	0
ANR40_HUMAN			0	0	0	0	0	0	0	0		Chain (1); Compositional bias (2); Modified residue (1); Repeat (2); Sequence conflict (1)	0	0	0	0	0	0	0	0	2	0
ANR42_HUMAN			0	0	0	0	0	0	0	0		Alternative sequence (3); Chain (1); Natural variant (1); Repeat (9); Sequence conflict (1)	0	0	0	0	0	0	0	0	9	0
ANR44_HUMAN			0	0	0	0	0	0	0	0		Alternative sequence (7); Chain (1); Repeat (28); Sequence conflict (4)	0	0	0	0	0	0	0	0	28	0
ANR45_HUMAN			0	0	0	0	0	0	0	0		Alternative sequence (1); Chain (1); Compositional bias (1); Repeat (2)	0	0	0	0	0	0	0	0	2	0
ANR46_HUMAN		Membrane; Single-pass membrane protein.	0	0	0	0	1	1	0	0	Cytoplasm	Alternative sequence (1); Chain (1); Repeat (4); Transmembrane (1)	0	0	0	0	0	0	0	0	4	0
ANR49_HUMAN			0	0	0	0	0	0	0	0		Chain (1); Modified residue (1); Repeat (4); Sequence conflict (2)	0	0	0	0	0	0	0	0	4	0
ANR50_HUMAN			0	0	0	0	0	0	0	0		Chain (1); Compositional bias (1); Modified residue (1); Repeat (19); Sequence conflict (6)	0	0	0	0	0	0	0	0	19	0
ANR52_HUMAN			0	0	0	0	0	0	0	0		Chain (1); Modified residue (1); Repeat (28); Sequence conflict (2)	0	0	0	0	0	0	0	0	28	0
ANR53_HUMAN			0	0	0	0	0	0	0	0		Alternative sequence (2); Chain (1); Natural variant (5); Repeat (3); Sequence conflict (1)	0	0	0	0	0	0	0	0	3	0
ANR54_HUMAN		Nucleus. Cytoplasm. Midbody.	0	0	0	0	0	1	1	1	Cytoplasm & Nucleus	Alternative sequence (2); Chain (1); Compositional bias (1); Initiator methionine (1); Modified residue (2); Region (3); Repeat (4); Sequence conflict (1)	0	0	0	0	0	0	0	0	4	0
ANR55_HUMAN			0	0	0	0	0	0	0	0		Alternative sequence (2); Chain (1); Natural variant (2); Repeat (9)	0	0	0	0	0	0	0	0	9	0
ANR60_HUMAN			0	0	0	0	0	0	0	0		Chain (1); Domain (1); Erroneous initiation (1); Natural variant (1); Repeat (2)	0	0	0	0	0	0	0	0	2	0
ANR61_HUMAN			0	0	0	0	0	0	0	0		Chain (1); Repeat (8)	0	0	0	0	0	0	0	0	8	0
ANR62_HUMAN			0	0	0	0	0	0	0	0		Alternative sequence (2); Chain (1); Coiled coil (2); Erroneous termination (1); Natural variant (4); Repeat (5); Sequence conflict (7)	0	2	0	0	0	0	0	0	5	0
ANR63_HUMAN			0	0	0	0	0	0	0	0		Chain (1); Repeat (5)	0	0	0	0	0	0	0	0	5	0
ANR65_HUMAN			0	0	0	0	0	0	0	0		Alternative sequence (2); Chain (1); Repeat (10)	0	0	0	0	0	0	0	0	10	0
ANRA2_HUMAN		Cytoplasm â€º cytoskeleton. Membrane; Peripheral membrane protein.	0	0	0	0	1	1	0	0	Cytoplasm	Chain (1); Helix (11); Repeat (5)	0	0	0	0	0	11	0	0	5	0
ANRE_HUMAN		Secreted.	0	0	0	0	0	0	0	0		Chain (1); Signal peptide (1)	0	0	0	0	0	0	0	0	0	0
ANS1A_HUMAN		Cytoplasm. Cell projection.	0	0	0	0	0	1	0	0	Cytoplasm	Beta strand (1); Chain (1); Compositional bias (1); Domain (3); Erroneous initiation (1); Helix (5); Initiator methionine (1); Modified residue (13); Natural variant (2); Repeat (6); Turn (1)	1	0	0	0	0	5	0	0	6	0
ANS1B_HUMAN		Cytoplasm. Nucleus. Cell junction â€º synapse â€º postsynaptic cell membrane â€º postsynaptic density. Cell projection â€º dendritic spine. Nucleus. Nucleus â€º Cajal body.	0	0	0	0	1	1	1	1	Cytoplasm & Nucleus	Alternative sequence (12); Beta strand (1); Chain (1); Domain (3); Erroneous initiation (1); Helix (10); Initiator methionine (1); Modified residue (1); Motif (1); Repeat (7); Sequence conflict (3); Turn (3)	1	0	0	0	0	10	0	0	7	0
ANS4B_HUMAN			0	0	0	0	0	0	0	0		Chain (1); Coiled coil (1); Domain (1); Erroneous termination (1); Modified residue (1); Motif (1); Repeat (3)	0	1	0	0	0	0	0	0	3	0
ANT3_HUMAN		Secreted â€º extracellular space.	0	0	0	0	0	0	0	0		Beta strand (24); Binding site (3); Chain (1); Disulfide bond (3); Glycosylation (4); Helix (15); Mass spectrometry (2); Modified residue (1); Mutagenesis (2); Natural variant (91); Sequence conflict (8); Signal peptide (1); Site (1); Turn (6)	24	0	0	0	3	15	0	0	0	0
ANTR1_HUMAN		Cell membrane; Single-pass type I membrane protein. Cell projection â€º lamellipodium membrane; Single-pass type I membrane protein. Cell projection â€º filopodium membrane; Single-pass type I membrane protein.	0	0	0	0	1	1	0	0	Cytoplasm	Alternative sequence (6); Beta strand (6); Chain (1); Compositional bias (2); Disulfide bond (1); Domain (1); Erroneous initiation (1); Glycosylation (3); Helix (8); Metal binding (3); Modified residue (2); Natural variant (2); Region (1); Sequence caution (1); Signal peptide (1); Topological domain (2); Transmembrane (1); Turn (1)	6	0	0	0	1	8	3	0	0	0
ANTR2_HUMAN		Cell membrane; Single-pass type I membrane protein. Endoplasmic reticulum membrane; Single-pass type I membrane protein. Secreted.	0	0	1	0	1	1	0	0	Cytoplasm	Alternative sequence (4); Beta strand (6); Chain (1); Compositional bias (2); Disulfide bond (1); Domain (1); Erroneous gene model prediction (1); Erroneous initiation (2); Glycosylation (2); Helix (9); Metal binding (3); Modified residue (1); Natural variant (8); Signal peptide (1); Topological domain (2); Transmembrane (1)	6	0	0	0	1	9	3	0	0	0
ANTRL_HUMAN		Membrane; Single-pass type I membrane protein.	0	0	0	0	1	1	0	0	Cytoplasm	Chain (1); Compositional bias (2); Domain (1); Metal binding (3); Natural variant (1); Signal peptide (1); Topological domain (2); Transmembrane (1)	0	0	0	0	0	0	3	0	0	0
ANX10_HUMAN			0	0	0	0	0	0	0	0		Chain (1); Natural variant (1); Repeat (4); Sequence conflict (3)	0	0	0	0	0	0	0	0	4	0
ANX11_HUMAN		Cytoplasm. Melanosome. Nucleus envelope. Nucleus â€º nucleoplasm. Cytoplasm â€º cytoskeleton â€º spindle.	0	0	0	0	0	1	1	1	Cytoplasm & Nucleus	Chain (1); Modified residue (5); Natural variant (3); Repeat (4)	0	0	0	0	0	0	0	0	4	0
ANX13_HUMAN		Cell membrane.	0	0	0	0	1	1	0	0	Cytoplasm	Alternative sequence (1); Chain (1); Initiator methionine (1); Lipidation (1); Natural variant (3); Repeat (4); Sequence conflict (1)	0	0	0	0	0	0	0	0	4	0
ANXA1_HUMAN		Nucleus. Cytoplasm. Cell projection â€º cilium. Basolateral cell membrane.	0	0	0	0	1	1	1	1	Cytoplasm & Nucleus	Beta strand (1); Chain (1); Cross-link (1); Helix (7); Initiator methionine (1); Modified residue (12); Repeat (4)	1	0	1	0	0	7	0	0	4	0
ANXA2_HUMAN		Secreted â€º extracellular space â€º extracellular matrix â€º basement membrane. Melanosome.	0	0	0	0	1	1	0	0	Cytoplasm	Alternative sequence (1); Beta strand (3); Chain (1); Erroneous initiation (1); Helix (20); Initiator methionine (1); Modified residue (22); Mutagenesis (1); Natural variant (1); Region (1); Repeat (4); Sequence conflict (3); Turn (3)	3	0	0	0	0	20	0	0	4	0
ANXA3_HUMAN			0	0	0	0	0	0	0	0		Beta strand (4); Chain (1); Helix (19); Initiator methionine (1); Modified residue (1); Natural variant (4); Repeat (4); Sequence conflict (3); Turn (2)	4	0	0	0	0	19	0	0	4	0
ANXA4_HUMAN			0	0	0	0	0	0	0	0		Beta strand (4); Chain (1); Erroneous initiation (4); Helix (20); Initiator methionine (1); Modified residue (5); Natural variant (1); Repeat (4); Sequence conflict (1); Turn (3)	4	0	0	0	0	20	0	0	4	0
ANXA5_HUMAN			0	0	0	0	0	0	0	0		Beta strand (5); Chain (1); Helix (21); Initiator methionine (1); Modified residue (7); Repeat (4); Sequence conflict (2); Turn (2)	5	0	0	0	0	21	0	0	4	0
ANXA6_HUMAN		Cytoplasm. Melanosome.	0	0	0	0	0	1	0	0	Cytoplasm	Beta strand (10); Chain (1); Helix (40); Initiator methionine (1); Modified residue (14); Repeat (8); Sequence conflict (4); Turn (4)	10	0	0	0	0	40	0	0	8	0
ANXA7_HUMAN			0	0	0	0	0	0	0	0		Alternative sequence (1); Chain (1); Erroneous gene model prediction (1); Modified residue (1); Natural variant (1); Region (2); Repeat (7)	0	0	0	0	0	0	0	0	7	0
ANXA8_HUMAN			0	0	0	0	0	0	0	0		Beta strand (5); Chain (1); Helix (20); Metal binding (4); Natural variant (2); Repeat (4); Sequence conflict (4); Turn (1)	5	0	0	0	0	20	4	0	4	0
ANXA9_HUMAN			0	0	0	0	0	0	0	0		Chain (1); Erroneous initiation (1); Frameshift (1); Modified residue (1); Natural variant (6); Repeat (4)	0	0	0	0	0	0	0	0	4	0
AOAH_HUMAN		Secreted.	0	0	0	0	0	0	0	0		Active site (1); Alternative sequence (1); Chain (2); Disulfide bond (4); Domain (1); Glycosylation (5); Natural variant (3); Propeptide (1); Sequence conflict (1); Signal peptide (1)	0	0	0	0	4	0	0	0	0	0
AOC2_HUMAN		Cell membrane; Peripheral membrane protein. Cytoplasm.	0	0	0	0	1	1	0	0	Cytoplasm	Active site (2); Alternative sequence (1); Chain (1); Glycosylation (5); Metal binding (13); Modified residue (1); Natural variant (5); Sequence conflict (7); Signal peptide (1)	0	0	0	0	0	0	13	0	0	0
AOC3_HUMAN		Membrane; Single-pass type II membrane protein.	0	0	0	0	1	1	0	0	Cytoplasm	Active site (2); Beta strand (42); Chain (1); Disulfide bond (3); Glycosylation (7); Helix (20); Initiator methionine (1); Metal binding (13); Modified residue (1); Mutagenesis (3); Natural variant (14); Topological domain (2); Transmembrane (1); Turn (7)	42	0	0	0	3	20	13	0	0	0
AOFA_HUMAN		Mitochondrion outer membrane; Single-pass type IV membrane protein; Cytoplasmic side.	0	0	0	1	1	1	0	0	Cytoplasm	Beta strand (26); Chain (1); Helix (24); Mass spectrometry (1); Modified residue (2); Mutagenesis (8); Natural variant (4); Region (1); Sequence conflict (1); Site (2); Topological domain (2); Transmembrane (1); Turn (4)	26	0	0	0	0	24	0	0	0	0
AOFB_HUMAN		Mitochondrion outer membrane; Single-pass type IV membrane protein; Cytoplasmic side.	0	0	0	1	1	1	0	0	Cytoplasm	Beta strand (26); Chain (1); Compositional bias (1); Helix (25); Initiator methionine (1); Mass spectrometry (1); Modified residue (3); Mutagenesis (15); Site (3); Topological domain (2); Transmembrane (1); Turn (4)	26	0	0	0	0	25	0	0	0	0
AP180_HUMAN		Cell membrane. Membrane â€º coated pit; Peripheral membrane protein; Cytoplasmic side.	0	0	0	0	1	1	0	0	Cytoplasm	Alternative sequence (4); Chain (1); Compositional bias (3); Domain (1); Erroneous gene model prediction (1); Erroneous initiation (1); Erroneous translation (1); Glycosylation (1); Modified residue (8); Sequence conflict (1)	0	0	0	0	0	0	0	0	0	0
AP1AR_HUMAN		Golgi apparatus â€º trans-Golgi network. Late endosome. Early endosome.	0	1	0	0	0	1	0	0	Cytoplasm	Alternative sequence (1); Chain (1); Coiled coil (1); Compositional bias (1); Erroneous initiation (1); Glycosylation (1); Modified residue (1); Natural variant (1); Region (1); Sequence conflict (2)	0	1	0	0	0	0	0	0	0	0
AP1B1_HUMAN		Golgi apparatus. Cytoplasmic vesicle â€º clathrin-coated vesicle membrane; Peripheral membrane protein; Cytoplasmic side.	0	1	0	0	1	1	0	0	Cytoplasm	Alternative sequence (2); Chain (1); Compositional bias (1); Modified residue (2); Natural variant (1)	0	0	0	0	0	0	0	0	0	0
AP1G1_HUMAN		Golgi apparatus. Cytoplasmic vesicle â€º clathrin-coated vesicle membrane; Peripheral membrane protein; Cytoplasmic side.	0	1	0	0	1	1	0	0	Cytoplasm	Alternative sequence (1); Beta strand (9); Chain (1); Domain (1); Helix (2); Initiator methionine (1); Modified residue (1); Natural variant (2); Sequence conflict (4)	9	0	0	0	0	2	0	0	0	0
AP1G2_HUMAN		Golgi apparatus membrane; Peripheral membrane protein. Cytoplasmic vesicle membrane; Peripheral membrane protein. Endosome membrane; Peripheral membrane protein.	0	1	0	0	1	1	0	0	Cytoplasm	Beta strand (9); Chain (1); Domain (1); Frameshift (1); Mutagenesis (4); Natural variant (1); Region (1); Sequence conflict (6); Turn (2)	9	0	0	0	0	0	0	0	0	0
AP1M1_HUMAN		Golgi apparatus. Cytoplasmic vesicle â€º clathrin-coated vesicle membrane; Peripheral membrane protein; Cytoplasmic side.	0	1	0	0	1	1	0	0	Cytoplasm	Alternative sequence (1); Chain (1); Domain (1); Initiator methionine (1); Modified residue (3); Natural variant (1)	0	0	0	0	0	0	0	0	0	0
AP1M2_HUMAN		Golgi apparatus. Cytoplasmic vesicle â€º clathrin-coated vesicle membrane; Peripheral membrane protein; Cytoplasmic side.	0	1	0	0	1	1	0	0	Cytoplasm	Alternative sequence (1); Chain (1); Domain (1); Initiator methionine (1); Modified residue (1); Sequence conflict (1)	0	0	0	0	0	0	0	0	0	0
AP1S1_HUMAN		Golgi apparatus. Cytoplasmic vesicle membrane; Peripheral membrane protein; Cytoplasmic side. Membrane â€º clathrin-coated pit.	0	1	0	0	1	1	0	0	Cytoplasm	Alternative sequence (1); Chain (1); Erroneous initiation (1); Modified residue (1)	0	0	0	0	0	0	0	0	0	0
AP1S2_HUMAN		Golgi apparatus. Cytoplasmic vesicle membrane; Peripheral membrane protein; Cytoplasmic side. Membrane â€º clathrin-coated pit.	0	1	0	0	1	1	0	0	Cytoplasm	Chain (1); Erroneous initiation (1); Sequence conflict (4)	0	0	0	0	0	0	0	0	0	0
AP1S3_HUMAN		Golgi apparatus. Cytoplasmic vesicle membrane; Peripheral membrane protein; Cytoplasmic side. Membrane â€º clathrin-coated pit.	0	1	0	0	1	1	0	0	Cytoplasm	Alternative sequence (4); Chain (1)	0	0	0	0	0	0	0	0	0	0
AP2A1_HUMAN		Cell membrane. Membrane â€º coated pit; Peripheral membrane protein; Cytoplasmic side.	0	0	0	0	1	1	0	0	Cytoplasm	Alternative sequence (1); Chain (1); Erroneous gene model prediction (1); Modified residue (6); Natural variant (1); Sequence conflict (3)	0	0	0	0	0	0	0	0	0	0
AP2A2_HUMAN		Cell membrane. Membrane â€º coated pit; Peripheral membrane protein; Cytoplasmic side.	0	0	0	0	1	1	0	0	Cytoplasm	Alternative sequence (3); Binding site (5); Chain (1); Modified residue (2); Region (1); Sequence conflict (2)	0	0	0	0	0	0	0	0	0	0
AP2A_HUMAN		Nucleus.	0	0	0	0	0	0	1	0	Nucleus	Alternative sequence (2); Chain (1); Compositional bias (1); Cross-link (1); Modified residue (2); Motif (1); Mutagenesis (1); Natural variant (4); Region (1)	0	0	1	0	0	0	0	0	0	0
AP2B1_HUMAN		Cell membrane. Membrane â€º coated pit; Peripheral membrane protein; Cytoplasmic side.	0	0	0	0	1	1	0	0	Cytoplasm	Alternative sequence (1); Beta strand (20); Chain (1); Compositional bias (1); Helix (47); Modified residue (7); Mutagenesis (10); Region (1); Turn (11)	20	0	0	0	0	47	0	0	0	0
AP2B_HUMAN		Nucleus.	0	0	0	0	0	0	1	0	Nucleus	Alternative sequence (1); Chain (1); Compositional bias (1); Cross-link (1); Erroneous initiation (4); Modified residue (1); Natural variant (6); Sequence conflict (2)	0	0	1	0	0	0	0	0	0	0
AP2C_HUMAN		Nucleus.	0	0	0	0	0	0	1	0	Nucleus	Chain (1); Compositional bias (1); Cross-link (1); Modified residue (2); Motif (1); Mutagenesis (2); Region (1)	0	0	1	0	0	0	0	0	0	0
AP2D_HUMAN		Nucleus.	0	0	0	0	0	0	1	0	Nucleus	Chain (1); Modified residue (1); Natural variant (1); Region (1); Sequence conflict (2)	0	0	0	0	0	0	0	0	0	0
AP2E_HUMAN		Nucleus.	0	0	0	0	0	0	1	0	Nucleus	Chain (1); Compositional bias (1); Erroneous gene model prediction (1); Erroneous initiation (1); Modified residue (1); Motif (1); Region (1)	0	0	0	0	0	0	0	0	0	0
AP2M1_HUMAN		Cell membrane. Membrane â€º coated pit; Peripheral membrane protein; Cytoplasmic side.	0	0	0	0	1	1	0	0	Cytoplasm	Alternative sequence (1); Beta strand (16); Binding site (5); Chain (1); Domain (1); Erroneous initiation (1); Helix (1); Modified residue (2); Sequence conflict (1); Turn (1)	16	0	0	0	0	1	0	0	0	0
AP2S1_HUMAN		Cell membrane. Membrane â€º coated pit; Peripheral membrane protein; Cytoplasmic side.	0	0	0	0	1	1	0	0	Cytoplasm	Alternative sequence (1); Chain (1); Modified residue (1); Sequence conflict (4)	0	0	0	0	0	0	0	0	0	0
AP3B1_HUMAN		Golgi apparatus. Cytoplasmic vesicle â€º clathrin-coated vesicle membrane; Peripheral membrane protein; Cytoplasmic side. Golgi apparatus.	0	1	0	0	1	1	0	0	Cytoplasm	Alternative sequence (1); Chain (1); Compositional bias (1); Modified residue (4); Natural variant (3); Sequence conflict (1)	0	0	0	0	0	0	0	0	0	0
AP3B2_HUMAN		Golgi apparatus. Cytoplasmic vesicle â€º clathrin-coated vesicle membrane; Peripheral membrane protein; Cytoplasmic side. Golgi apparatus.	0	1	0	0	1	1	0	0	Cytoplasm	Alternative sequence (1); Chain (1); Compositional bias (1); Modified residue (2); Sequence conflict (1)	0	0	0	0	0	0	0	0	0	0
AP3D1_HUMAN		Cytoplasm. Golgi apparatus membrane; Peripheral membrane protein; Cytoplasmic side.	0	1	0	0	1	1	0	0	Cytoplasm	Alternative sequence (5); Beta strand (2); Chain (1); Coiled coil (3); Compositional bias (1); Erroneous initiation (1); Modified residue (13); Natural variant (2); Repeat (11); Sequence caution (2); Sequence conflict (4)	2	3	0	0	0	0	0	0	11	0
AP3M1_HUMAN		Golgi apparatus.	0	1	0	0	0	1	0	0	Cytoplasm	Chain (1); Domain (1); Sequence conflict (2)	0	0	0	0	0	0	0	0	0	0
AP3M2_HUMAN		Golgi apparatus.	0	1	0	0	0	1	0	0	Cytoplasm	Chain (1); Domain (1)	0	0	0	0	0	0	0	0	0	0
AP3S1_HUMAN		Golgi apparatus. Cytoplasmic vesicle membrane; Peripheral membrane protein; Cytoplasmic side.	0	1	0	0	1	1	0	0	Cytoplasm	Chain (1); Natural variant (1)	0	0	0	0	0	0	0	0	0	0
AP3S2_HUMAN		Golgi apparatus. Cytoplasmic vesicle membrane; Peripheral membrane protein; Cytoplasmic side.	0	1	0	0	1	1	0	0	Cytoplasm	Chain (1)	0	0	0	0	0	0	0	0	0	0
AP4AT_HUMAN		Cytoplasm â€º cytosol. Cytoplasmic vesicle.	0	0	0	0	0	1	0	0	Cytoplasm	Alternative sequence (2); Chain (1); Compositional bias (2); Domain (1); Modified residue (4); Sequence conflict (1)	0	0	0	0	0	0	0	0	0	0
AP4A_HUMAN			0	0	0	0	0	0	0	0		Beta strand (9); Chain (1); Domain (1); Helix (4); Initiator methionine (1); Modified residue (1); Motif (1); Turn (3)	9	0	0	0	0	4	0	0	0	0
AP4B1_HUMAN		Golgi apparatus â€º trans-Golgi network.	0	1	0	0	0	1	0	0	Cytoplasm	Chain (1); Erroneous initiation (1); Natural variant (1); Sequence conflict (1)	0	0	0	0	0	0	0	0	0	0
AP4E1_HUMAN		Golgi apparatus â€º trans-Golgi network.	0	1	0	0	0	1	0	0	Cytoplasm	Chain (1); Modified residue (2); Natural variant (1); Sequence conflict (4)	0	0	0	0	0	0	0	0	0	0
AP4M1_HUMAN		Golgi apparatus â€º trans-Golgi network. Membrane â€º coated pit.	0	1	0	0	1	1	0	0	Cytoplasm	Beta strand (17); Chain (1); Domain (1); Helix (1); Modified residue (1); Sequence conflict (5); Turn (2)	17	0	0	0	0	1	0	0	0	0
AP4S1_HUMAN		Golgi apparatus â€º trans-Golgi network. Membrane â€º coated pit.	0	1	0	0	1	1	0	0	Cytoplasm	Alternative sequence (1); Chain (1)	0	0	0	0	0	0	0	0	0	0
AP5B1_HUMAN			0	0	0	0	0	0	0	0		Chain (1); Compositional bias (1); Erroneous gene model prediction (1); Erroneous initiation (4); Sequence caution (1); Sequence conflict (1)	0	0	0	0	0	0	0	0	0	0
AP5M1_HUMAN		Cytoplasm â€º cytosol. Late endosome membrane; Peripheral membrane protein; Cytoplasmic side. Lysosome membrane; Peripheral membrane protein; Cytoplasmic side.	0	0	0	0	1	1	0	0	Cytoplasm	Alternative sequence (2); Chain (1); Domain (1); Erroneous initiation (1); Frameshift (1); Natural variant (2); Sequence conflict (1)	0	0	0	0	0	0	0	0	0	0
AP5S1_HUMAN		Cytoplasm â€º cytosol. Late endosome membrane; Peripheral membrane protein; Cytoplasmic side. Lysosome membrane; Peripheral membrane protein; Cytoplasmic side.	0	0	0	0	1	1	0	0	Cytoplasm	Chain (1)	0	0	0	0	0	0	0	0	0	0
AP5Z1_HUMAN		Cytoplasm. Nucleus.	0	0	0	0	0	1	1	1	Cytoplasm & Nucleus	Alternative sequence (5); Chain (1); Compositional bias (1); Erroneous initiation (1); Natural variant (1)	0	0	0	0	0	0	0	0	0	0
APAF_HUMAN		Cytoplasm.	0	0	0	0	0	1	0	0	Cytoplasm	Alternative sequence (6); Beta strand (8); Binding site (1); Chain (1); Compositional bias (1); Domain (2); Erroneous initiation (1); Frameshift (1); Helix (38); Modified residue (3); Mutagenesis (2); Nucleotide binding (1); Region (1); Repeat (15); Sequence conflict (23); Turn (4)	8	0	0	0	0	38	0	1	15	0
APBA1_HUMAN		Nucleus.	0	0	0	0	0	0	1	0	Nucleus	Beta strand (19); Chain (1); Compositional bias (3); Domain (3); Helix (8); Modified residue (1); Mutagenesis (1); Natural variant (1); Region (3); Sequence conflict (10); Turn (2)	19	0	0	0	0	8	0	0	0	0
APBA2_HUMAN			0	0	0	0	0	0	0	0		Chain (1); Compositional bias (1); Domain (3); Modified residue (3); Natural variant (1); Region (1); Sequence conflict (7)	0	0	0	0	0	0	0	0	0	0
APBA3_HUMAN		Cytoplasm â€º perinuclear region.	0	0	0	0	0	1	0	0	Cytoplasm	Beta strand (12); Chain (1); Compositional bias (1); Domain (3); Helix (5); Modified residue (2); Natural variant (4); Sequence conflict (1); Turn (1)	12	0	0	0	0	5	0	0	0	0
APBB1_HUMAN		Cell membrane. Cytoplasm. Nucleus. Cell projection â€º growth cone. Nucleus speckle.	0	0	0	0	1	1	1	1	Cytoplasm & Nucleus	Alternative sequence (1); Beta strand (18); Chain (1); Compositional bias (1); Domain (3); Helix (8); Modified residue (2); Mutagenesis (10); Natural variant (2); Turn (5)	18	0	0	0	0	8	0	0	0	0
APBB2_HUMAN			0	0	0	0	0	0	0	0		Alternative sequence (3); Chain (1); Domain (3); Modified residue (3); Sequence caution (1); Sequence conflict (2)	0	0	0	0	0	0	0	0	0	0
APBB3_HUMAN			0	0	0	0	0	0	0	0		Alternative sequence (3); Beta strand (11); Chain (1); Domain (3); Helix (3); Natural variant (2)	11	0	0	0	0	3	0	0	0	0
APBP2_HUMAN		Nucleus. Cytoplasm â€º cytoskeleton. Membrane; Peripheral membrane protein.	0	0	0	0	1	1	1	1	Cytoplasm & Nucleus	Chain (1); Erroneous initiation (1); Natural variant (1); Repeat (8); Sequence conflict (6)	0	0	0	0	0	0	0	0	8	0
APC10_HUMAN			0	0	0	0	0	0	0	0		Beta strand (9); Chain (1); Domain (1); Helix (6); Modified residue (1); Natural variant (1); Sequence conflict (3)	9	0	0	0	0	6	0	0	0	0
APC11_HUMAN		Cytoplasm. Nucleus.	0	0	0	0	0	1	1	1	Cytoplasm & Nucleus	Alternative sequence (1); Chain (1); Frameshift (1); Metal binding (12); Mutagenesis (12); Zinc finger (1)	0	0	0	0	0	0	12	0	0	1
APC13_HUMAN		Nucleus.	0	0	0	0	0	0	1	0	Nucleus	Chain (1); Erroneous translation (1); Sequence conflict (2)	0	0	0	0	0	0	0	0	0	0
APC15_HUMAN			0	0	0	0	0	0	0	0		Chain (1); Compositional bias (1); Erroneous gene model prediction (1)	0	0	0	0	0	0	0	0	0	0
APC16_HUMAN		Cytoplasm. Nucleus.	0	0	0	0	0	1	1	1	Cytoplasm & Nucleus	Chain (1); Compositional bias (1)	0	0	0	0	0	0	0	0	0	0
APC1_HUMAN			0	0	0	0	0	0	0	0		Chain (1); Modified residue (21); Repeat (4); Sequence conflict (1)	0	0	0	0	0	0	0	0	4	0
APC2_HUMAN		Cytoplasm â€º cytoskeleton. Golgi apparatus membrane; Peripheral membrane protein; Cytoplasmic side. Cell membrane; Peripheral membrane protein; Cytoplasmic side.	0	1	0	0	1	1	0	0	Cytoplasm	Alternative sequence (2); Chain (1); Coiled coil (2); Compositional bias (3); Erroneous initiation (1); Frameshift (1); Natural variant (3); Region (3); Repeat (11); Sequence caution (2); Sequence conflict (14)	0	2	0	0	0	0	0	0	11	0
APC4_HUMAN			0	0	0	0	0	0	0	0		Alternative sequence (2); Chain (1); Modified residue (5); Natural variant (3); Sequence conflict (3)	0	0	0	0	0	0	0	0	0	0
APC5_HUMAN			0	0	0	0	0	0	0	0		Alternative sequence (4); Chain (1); Modified residue (3); Natural variant (1); Repeat (4); Sequence conflict (1)	0	0	0	0	0	0	0	0	4	0
APC7_HUMAN			0	0	0	0	0	0	0	0		Alternative sequence (1); Chain (1); Erroneous translation (1); Helix (8); Mutagenesis (2); Repeat (7); Sequence conflict (3)	0	0	0	0	0	8	0	0	7	0
APCD1_HUMAN		Cell membrane; Single-pass type I membrane protein.	0	0	0	0	1	1	0	0	Cytoplasm	Chain (1); Erroneous initiation (2); Frameshift (1); Glycosylation (3); Natural variant (2); Signal peptide (1); Topological domain (2); Transmembrane (1)	0	0	0	0	0	0	0	0	0	0
APCDL_HUMAN		Membrane; Single-pass membrane protein.	0	0	0	0	1	1	0	0	Cytoplasm	Chain (1); Glycosylation (1); Natural variant (4); Signal peptide (1); Transmembrane (1)	0	0	0	0	0	0	0	0	0	0
APC_HUMAN		Cell junction â€º adherens junction. Cytoplasm â€º cytoskeleton. Cell projection â€º lamellipodium. Cell projection â€º ruffle membrane. Cytoplasm. Cell membrane.	0	0	0	0	1	1	0	0	Cytoplasm	Alternative sequence (1); Beta strand (3); Chain (1); Coiled coil (2); Compositional bias (4); Helix (35); Modified residue (38); Motif (2); Mutagenesis (2); Natural variant (46); Region (2); Repeat (7); Sequence conflict (16); Turn (3)	3	2	0	0	0	35	0	0	7	0
APEL_HUMAN		Secreted.	0	0	0	0	0	0	0	0		Erroneous gene model prediction (1); Modified residue (1); Peptide (4); Propeptide (1); Signal peptide (1)	0	0	0	0	0	0	0	0	0	0
APEX1_HUMAN		Nucleus. Nucleus â€º nucleolus. Nucleus speckle. Endoplasmic reticulum. Cytoplasm. Mitochondrion.	0	0	1	1	0	1	1	1	Cytoplasm & Nucleus	Active site (1); Beta strand (18); Chain (2); Disulfide bond (1); Helix (14); Initiator methionine (1); Metal binding (6); Modified residue (12); Mutagenesis (27); Natural variant (3); Region (5); Sequence conflict (2); Site (1); Turn (2)	18	0	0	0	1	14	6	0	0	0
APEX2_HUMAN		Nucleus. Cytoplasm. Mitochondrion.	0	0	0	1	0	1	1	1	Cytoplasm & Nucleus	Active site (1); Chain (1); Metal binding (6); Mutagenesis (4); Natural variant (4); Region (1); Sequence conflict (1)	0	0	0	0	0	0	6	0	0	0
APH1A_HUMAN		Endoplasmic reticulum membrane; Multi-pass membrane protein. Golgi apparatus â€º Golgi stack membrane; Multi-pass membrane protein.	0	1	1	0	1	1	0	0	Cytoplasm	Alternative sequence (2); Chain (1); Frameshift (2); Sequence conflict (1); Topological domain (8); Transmembrane (7)	0	0	0	0	0	0	0	0	0	0
APH1B_HUMAN		Membrane; Multi-pass membrane protein.	0	0	0	0	1	1	0	0	Cytoplasm	Alternative sequence (1); Chain (1); Natural variant (1); Sequence conflict (3); Transmembrane (7)	0	0	0	0	0	0	0	0	0	0
API5_HUMAN		Nucleus. Cytoplasm. Cytoplasm.	0	0	0	0	0	1	1	1	Cytoplasm & Nucleus	Alternative sequence (8); Beta strand (1); Chain (1); Erroneous initiation (1); Frameshift (1); Helix (30); Initiator methionine (1); Modified residue (3); Motif (1); Natural variant (3); Region (2); Sequence conflict (1); Site (1); Turn (3)	1	0	0	0	0	30	0	0	0	0
APJ_HUMAN		Cell membrane; Multi-pass membrane protein.	0	0	0	0	1	1	0	0	Cytoplasm	Chain (1); Glycosylation (2); Natural variant (1); Topological domain (8); Transmembrane (7)	0	0	0	0	0	0	0	0	0	0
APLD1_HUMAN		Cell membrane; Multi-pass membrane protein.	0	0	0	0	1	1	0	0	Cytoplasm	Alternative sequence (1); Chain (1); Coiled coil (1); Compositional bias (1); Erroneous initiation (1); Sequence conflict (1); Transmembrane (3)	0	1	0	0	0	0	0	0	0	0
APLF_HUMAN		Nucleus. Cytoplasm â€º cytosol.	0	0	0	0	0	1	1	1	Cytoplasm & Nucleus	Beta strand (1); Binding site (7); Chain (1); Coiled coil (1); Domain (1); Erroneous initiation (1); Helix (3); Modified residue (1); Mutagenesis (6); Natural variant (3); Region (1); Sequence conflict (1); Turn (2); Zinc finger (2)	1	1	0	0	0	3	0	0	0	2
APLP1_HUMAN		Cell membrane; Single-pass type I membrane protein. Cytoplasm.	0	0	0	0	1	1	0	0	Cytoplasm	Alternative sequence (1); Beta strand (1); Chain (1); Compositional bias (2); Glycosylation (6); Helix (7); Motif (3); Mutagenesis (3); Peptide (1); Region (7); Sequence conflict (2); Signal peptide (1); Site (2); Topological domain (2); Transmembrane (1); Turn (2)	1	0	0	0	0	7	0	0	0	0
APLP2_HUMAN		Cell membrane; Single-pass type I membrane protein. Nucleus.	0	0	0	0	1	1	1	1	Cytoplasm & Nucleus	Alternative sequence (3); Chain (1); Compositional bias (2); Disulfide bond (3); Domain (1); Modified residue (2); Motif (1); Natural variant (1); Region (1); Sequence conflict (5); Signal peptide (1); Site (1); Topological domain (2); Transmembrane (1)	0	0	0	0	3	0	0	0	0	0
APM2_HUMAN			0	0	0	0	0	0	0	0		Chain (1)	0	0	0	0	0	0	0	0	0	0
APMAP_HUMAN		Membrane; Single-pass type II membrane protein.	0	0	0	0	1	1	0	0	Cytoplasm	Alternative sequence (2); Chain (1); Erroneous initiation (4); Glycosylation (2); Natural variant (3); Sequence conflict (4); Topological domain (2); Transmembrane (1)	0	0	0	0	0	0	0	0	0	0
APOA1_HUMAN		Secreted.	0	0	0	0	0	0	0	0		Beta strand (3); Chain (2); Glycosylation (1); Helix (8); Mass spectrometry (4); Modified residue (3); Natural variant (26); Propeptide (1); Region (1); Repeat (10); Sequence conflict (1); Signal peptide (1); Turn (2)	3	0	0	0	0	8	0	0	10	0
APOA2_HUMAN		Secreted.	0	0	0	0	0	0	0	0		Beta strand (1); Chain (2); Disulfide bond (2); Helix (5); Mass spectrometry (8); Modified residue (5); Propeptide (1); Sequence conflict (1); Signal peptide (1); Turn (2)	1	0	0	0	2	5	0	0	0	0
APOA4_HUMAN		Secreted.	0	0	0	0	0	0	0	0		Beta strand (1); Chain (1); Compositional bias (1); Helix (7); Modified residue (1); Natural variant (17); Region (1); Repeat (13); Sequence conflict (4); Signal peptide (1)	1	0	0	0	0	7	0	0	13	0
APOA5_HUMAN		Secreted.	0	0	0	0	0	0	0	0		Chain (1); Coiled coil (2); Erroneous initiation (2); Erroneous termination (1); Modified residue (2); Natural variant (4); Signal peptide (1)	0	2	0	0	0	0	0	0	0	0
APOA_HUMAN			0	0	0	0	0	0	0	0		Active site (3); Beta strand (15); Chain (1); Disulfide bond (118); Domain (39); Glycosylation (39); Helix (1); Natural variant (11); Signal peptide (1); Turn (6)	15	0	0	0	118	1	0	0	0	0
APOBR_HUMAN		Cell membrane; Peripheral membrane protein.	0	0	0	0	1	1	0	0	Cytoplasm	Alternative sequence (2); Chain (1); Compositional bias (1); Modified residue (1); Natural variant (1); Sequence conflict (4)	0	0	0	0	0	0	0	0	0	0
APOB_HUMAN		Cytoplasm. Secreted.	0	0	0	0	0	1	0	0	Cytoplasm	Chain (2); Disulfide bond (8); Domain (1); Frameshift (1); Glycosylation (19); Lipidation (1); Modified residue (3); Mutagenesis (4); Natural variant (61); Region (9); Sequence conflict (55); Signal peptide (1)	0	0	0	0	8	0	0	0	0	0
APOC1_HUMAN		Secreted.	0	0	0	0	0	0	0	0		Beta strand (3); Chain (2); Helix (2); Natural variant (2); Signal peptide (1); Turn (1)	3	0	0	0	0	2	0	0	0	0
APOC2_HUMAN		Secreted.	0	0	0	0	0	0	0	0		Beta strand (4); Chain (1); Helix (3); Natural variant (4); Region (2); Sequence conflict (2); Signal peptide (1); Turn (4)	4	0	0	0	0	3	0	0	0	0
APOC3_HUMAN		Secreted.	0	0	0	0	0	0	0	0		Chain (1); Glycosylation (1); Helix (8); Natural variant (2); Region (1); Sequence conflict (2); Signal peptide (1); Turn (1)	0	0	0	0	0	8	0	0	0	0
APOC4_HUMAN		Secreted.	0	0	0	0	0	0	0	0		Chain (1); Glycosylation (1); Natural variant (5); Signal peptide (1)	0	0	0	0	0	0	0	0	0	0
APOD_HUMAN		Secreted.	0	0	0	0	0	0	0	0		Beta strand (10); Chain (1); Disulfide bond (3); Glycosylation (2); Helix (2); Modified residue (1); Natural variant (3); Signal peptide (1)	10	0	0	0	3	2	0	0	0	0
APOE_HUMAN		Secreted.	0	0	0	0	0	0	0	0		Beta strand (3); Chain (1); Glycosylation (4); Helix (11); Modified residue (1); Natural variant (33); Region (4); Repeat (8); Signal peptide (1); Turn (5)	3	0	0	0	0	11	0	0	8	0
APOF_HUMAN		Secreted.	0	0	0	0	0	0	0	0		Chain (1); Glycosylation (2); Natural variant (1); Propeptide (1); Signal peptide (1)	0	0	0	0	0	0	0	0	0	0
APOH_HUMAN		Secreted.	0	0	0	0	0	0	0	0		Beta strand (32); Chain (1); Disulfide bond (11); Domain (4); Glycosylation (5); Helix (2); Natural variant (6); Region (1); Sequence conflict (2); Signal peptide (1); Turn (3)	32	0	0	0	11	2	0	0	0	0
APOL1_HUMAN		Secreted.	0	0	0	0	0	0	0	0		Alternative sequence (1); Chain (1); Erroneous initiation (1); Glycosylation (1); Modified residue (2); Natural variant (7); Sequence conflict (4); Signal peptide (1)	0	0	0	0	0	0	0	0	0	0
APOL2_HUMAN		Cytoplasm.	0	0	0	0	0	1	0	0	Cytoplasm	Chain (1); Compositional bias (1); Erroneous initiation (1); Modified residue (2); Natural variant (2); Sequence conflict (1)	0	0	0	0	0	0	0	0	0	0
APOL3_HUMAN		Cytoplasm.	0	0	0	0	0	1	0	0	Cytoplasm	Alternative sequence (2); Chain (1); Natural variant (2)	0	0	0	0	0	0	0	0	0	0
APOL4_HUMAN		Secreted.	0	0	0	0	0	0	0	0		Alternative sequence (2); Chain (1); Natural variant (6); Signal peptide (1)	0	0	0	0	0	0	0	0	0	0
APOL5_HUMAN		Cytoplasm.	0	0	0	0	0	1	0	0	Cytoplasm	Chain (1); Natural variant (4)	0	0	0	0	0	0	0	0	0	0
APOL6_HUMAN		Cytoplasm.	0	0	0	0	0	1	0	0	Cytoplasm	Chain (1); Natural variant (1)	0	0	0	0	0	0	0	0	0	0
APOM_HUMAN		Secreted.	0	0	0	0	0	0	0	0		Beta strand (9); Binding site (2); Chain (1); Disulfide bond (3); Glycosylation (1); Helix (4); Mutagenesis (3); Sequence conflict (2); Signal peptide (1)	9	0	0	0	3	4	0	0	0	0
APOOL_HUMAN		Secreted.	0	0	0	0	0	0	0	0		Chain (1); Erroneous initiation (1); Signal peptide (1)	0	0	0	0	0	0	0	0	0	0
APOO_HUMAN		Membrane; Single-pass membrane protein. Secreted.	0	0	0	0	1	1	0	0	Cytoplasm	Alternative sequence (1); Chain (1); Glycosylation (1); Signal peptide (1); Transmembrane (1)	0	0	0	0	0	0	0	0	0	0
APOP1_HUMAN		Mitochondrion.	0	0	0	1	0	1	0	0	Cytoplasm	Chain (1); Erroneous initiation (3); Natural variant (2); Sequence conflict (1); Transit peptide (1)	0	0	0	0	0	0	0	0	0	0
APRG1_HUMAN		Membrane; Single-pass membrane protein.	0	0	0	0	1	1	0	0	Cytoplasm	Alternative sequence (2); Chain (1); Natural variant (1); Sequence conflict (2); Transmembrane (1)	0	0	0	0	0	0	0	0	0	0
APRIO_HUMAN		Mitochondrion outer membrane; Single-pass membrane protein.	0	0	0	1	1	1	0	0	Cytoplasm	Chain (1); Compositional bias (1); Transmembrane (1)	0	0	0	0	0	0	0	0	0	0
APRV1_HUMAN		Membrane; Single-pass membrane protein.	0	0	0	0	1	1	0	0	Cytoplasm	Active site (1); Chain (1); Domain (1); Erroneous initiation (1); Glycosylation (1); Mutagenesis (1); Natural variant (1); Propeptide (2); Sequence conflict (1); Topological domain (2); Transmembrane (1)	0	0	0	0	0	0	0	0	0	0
APR_HUMAN		Mitochondrion.	0	0	0	1	0	1	0	0	Cytoplasm	Chain (1); Helix (1); Motif (1); Mutagenesis (6); Region (1)	0	0	0	0	0	1	0	0	0	0
APTX_HUMAN		Nucleus â€º nucleoplasm. Nucleus â€º nucleolus. Cytoplasm.	0	0	0	0	0	1	1	1	Cytoplasm & Nucleus	Active site (1); Alternative sequence (11); Beta strand (9); Chain (1); Domain (2); Motif (2); Mutagenesis (5); Natural variant (9); Region (1); Turn (2); Zinc finger (1)	9	0	0	0	0	0	0	0	0	1
APT_HUMAN		Cytoplasm.	0	0	0	0	0	1	0	0	Cytoplasm	Beta strand (10); Chain (1); Helix (7); Initiator methionine (1); Modified residue (9); Natural variant (7); Turn (1)	10	0	0	0	0	7	0	0	0	0
AQ12A_HUMAN		Membrane; Multi-pass membrane protein.	0	0	0	0	1	1	0	0	Cytoplasm	Chain (1); Motif (2); Transmembrane (6)	0	0	0	0	0	0	0	0	0	0
AQ12B_HUMAN		Membrane; Multi-pass membrane protein.	0	0	0	0	1	1	0	0	Cytoplasm	Alternative sequence (1); Chain (1); Motif (2); Transmembrane (6)	0	0	0	0	0	0	0	0	0	0
AQP10_HUMAN		Membrane; Multi-pass membrane protein.	0	0	0	0	1	1	0	0	Cytoplasm	Alternative sequence (1); Chain (1); Motif (2); Natural variant (2); Topological domain (6); Transmembrane (5)	0	0	0	0	0	0	0	0	0	0
AQP11_HUMAN		Membrane; Multi-pass membrane protein.	0	0	0	0	1	1	0	0	Cytoplasm	Chain (1); Glycosylation (1); Motif (2); Natural variant (1); Transmembrane (6)	0	0	0	0	0	0	0	0	0	0
AQP1_HUMAN		Membrane; Multi-pass membrane protein.	0	0	0	0	1	1	0	0	Cytoplasm	Beta strand (3); Chain (1); Compositional bias (1); Glycosylation (2); Helix (8); Initiator methionine (1); Intramembrane (4); Modified residue (3); Motif (2); Natural variant (3); Sequence conflict (1); Site (4); Topological domain (9); Transmembrane (6); Turn (2)	3	0	0	0	0	8	0	0	0	0
AQP2_HUMAN		Apical cell membrane; Multi-pass membrane protein. Basolateral cell membrane; Multi-pass membrane protein. Cytoplasmic vesicle membrane; Multi-pass membrane protein. Golgi apparatus â€º trans-Golgi network membrane; Multi-pass membrane protein.	0	1	0	0	1	1	0	0	Cytoplasm	Chain (1); Glycosylation (1); Modified residue (3); Motif (2); Mutagenesis (10); Natural variant (29); Sequence conflict (2); Topological domain (7); Transmembrane (6)	0	0	0	0	0	0	0	0	0	0
AQP3_HUMAN		Basolateral cell membrane; Multi-pass membrane protein.	0	0	0	0	1	1	0	0	Cytoplasm	Alternative sequence (2); Chain (1); Glycosylation (1); Motif (2); Natural variant (1); Sequence conflict (2); Topological domain (7); Transmembrane (6)	0	0	0	0	0	0	0	0	0	0
AQP4_HUMAN		Membrane; Multi-pass membrane protein.	0	0	0	0	1	1	0	0	Cytoplasm	Alternative sequence (1); Chain (1); Erroneous initiation (2); Glycosylation (2); Helix (9); Modified residue (4); Motif (2); Sequence conflict (3); Topological domain (7); Transmembrane (6); Turn (3)	0	0	0	0	0	9	0	0	0	0
AQP5_HUMAN		Membrane; Multi-pass membrane protein.	0	0	0	0	1	1	0	0	Cytoplasm	Beta strand (2); Chain (1); Glycosylation (2); Helix (11); Motif (2); Topological domain (7); Transmembrane (6); Turn (2)	2	0	0	0	0	11	0	0	0	0
AQP6_HUMAN		Cytoplasmic vesicle membrane; Multi-pass membrane protein.	0	0	0	0	1	1	0	0	Cytoplasm	Beta strand (3); Chain (1); Helix (8); Motif (2); Natural variant (1); Sequence conflict (5); Topological domain (7); Transmembrane (6); Turn (2)	3	0	0	0	0	8	0	0	0	0
AQP73_HUMAN		Membrane; Multi-pass membrane protein.	0	0	0	0	1	1	0	0	Cytoplasm	Chain (1); Motif (2); Topological domain (9); Transmembrane (8)	0	0	0	0	0	0	0	0	0	0
AQP7_HUMAN		Membrane; Multi-pass membrane protein.	0	0	0	0	1	1	0	0	Cytoplasm	Chain (1); Motif (2); Natural variant (5); Topological domain (7); Transmembrane (6)	0	0	0	0	0	0	0	0	0	0
AQP8_HUMAN		Membrane; Multi-pass membrane protein.	0	0	0	0	1	1	0	0	Cytoplasm	Chain (1); Glycosylation (2); Motif (2); Natural variant (2); Sequence conflict (1); Topological domain (7); Transmembrane (6)	0	0	0	0	0	0	0	0	0	0
AQP9_HUMAN		Membrane; Multi-pass membrane protein.	0	0	0	0	1	1	0	0	Cytoplasm	Chain (1); Modified residue (1); Motif (2); Natural variant (1); Topological domain (7); Transmembrane (6)	0	0	0	0	0	0	0	0	0	0
AQR_HUMAN		Nucleus.	0	0	0	0	0	0	1	0	Nucleus	Chain (1); Erroneous initiation (1); Modified residue (2); Sequence conflict (2)	0	0	0	0	0	0	0	0	0	0
AR13A_HUMAN			0	0	0	0	0	0	0	0		Alternative sequence (1); Chain (1); Erroneous gene model prediction (1); Nucleotide binding (3)	0	0	0	0	0	0	0	3	0	0
AR13B_HUMAN			0	0	0	0	0	0	0	0		Alternative sequence (1); Chain (1); Coiled coil (1); Compositional bias (1); Natural variant (3); Nucleotide binding (3)	0	1	0	0	0	0	0	3	0	0
AR26L_HUMAN			0	0	0	0	0	0	0	0		Chain (1); Natural variant (1); Repeat (5)	0	0	0	0	0	0	0	0	5	0
AR2BL_HUMAN			0	0	0	0	0	0	0	0		Alternative sequence (1); Chain (1)	0	0	0	0	0	0	0	0	0	0
AR2BP_HUMAN		Cytoplasm. Mitochondrion intermembrane space. Cytoplasm â€º cytoskeleton â€º centrosome. Nucleus. Cytoplasm â€º cytoskeleton â€º spindle.	0	0	0	1	1	1	1	1	Cytoplasm & Nucleus	Alternative sequence (2); Beta strand (3); Chain (1); Helix (7); Modified residue (1); Mutagenesis (10); Natural variant (1); Sequence conflict (6); Turn (3)	3	0	0	0	0	7	0	0	0	0
AR6P1_HUMAN		Endomembrane system; Multi-pass membrane protein.	0	0	0	0	1	1	0	0	Cytoplasm	Chain (1); Erroneous initiation (1); Transmembrane (4)	0	0	0	0	0	0	0	0	0	0
AR6P4_HUMAN			0	0	0	0	0	0	0	0		Alternative sequence (6); Chain (1); Compositional bias (2); Erroneous initiation (4); Frameshift (1); Modified residue (4); Natural variant (2); Sequence conflict (2)	0	0	0	0	0	0	0	0	0	0
AR6P6_HUMAN		Membrane; Multi-pass membrane protein.	0	0	0	0	1	1	0	0	Cytoplasm	Chain (1); Modified residue (6); Sequence conflict (1); Transmembrane (3)	0	0	0	0	0	0	0	0	0	0
ARAF_HUMAN			0	0	0	0	0	0	0	0		Active site (1); Beta strand (7); Binding site (1); Chain (1); Domain (2); Helix (1); Metal binding (8); Modified residue (7); Natural variant (3); Nucleotide binding (1); Sequence conflict (4); Zinc finger (1)	7	0	0	0	0	1	8	1	0	1
ARAID_HUMAN		Nucleus envelope. Cell membrane; Single-pass membrane protein.	0	0	0	0	1	1	1	1	Cytoplasm & Nucleus	Alternative sequence (2); Chain (1); Disulfide bond (3); Domain (1); Erroneous gene model prediction (1); Erroneous initiation (4); Frameshift (2); Glycosylation (4); Natural variant (1); Sequence conflict (9); Signal peptide (1); Topological domain (2); Transmembrane (1)	0	0	0	0	3	0	0	0	0	0
ARAP1_HUMAN		Cytoplasm. Golgi apparatus â€º Golgi stack membrane; Peripheral membrane protein. Cell membrane.	0	1	0	0	1	1	0	0	Cytoplasm	Alternative sequence (7); Chain (1); Domain (8); Erroneous initiation (2); Modified residue (11); Natural variant (2); Sequence conflict (1); Zinc finger (1)	0	0	0	0	0	0	0	0	0	1
ARAP2_HUMAN		Cytoplasm.	0	0	0	0	0	1	0	0	Cytoplasm	Beta strand (8); Chain (1); Domain (9); Frameshift (1); Helix (7); Modified residue (3); Natural variant (3); Sequence conflict (2); Turn (3); Zinc finger (1)	8	0	0	0	0	7	0	0	0	1
ARAP3_HUMAN		Cytoplasm. Cytoplasm â€º cytoskeleton. Cell membrane; Peripheral membrane protein. Cell projection â€º lamellipodium. Cell projection â€º ruffle.	0	0	0	0	1	1	0	0	Cytoplasm	Chain (1); Compositional bias (2); Domain (7); Helix (7); Modified residue (3); Mutagenesis (1); Natural variant (4); Turn (1); Zinc finger (1)	0	0	0	0	0	7	0	0	0	1
ARAS1_HUMAN			0	0	0	0	0	0	0	0		Chain (1)	0	0	0	0	0	0	0	0	0	0
ARBK1_HUMAN			0	0	0	0	0	0	0	0		Active site (1); Beta strand (20); Binding site (1); Chain (1); Domain (4); Helix (31); Initiator methionine (1); Modified residue (4); Natural variant (2); Nucleotide binding (1); Region (1); Sequence conflict (6); Turn (8)	20	0	0	0	0	31	0	1	0	0
ARBK2_HUMAN			0	0	0	0	0	0	0	0		Active site (1); Binding site (1); Chain (1); Domain (4); Natural variant (4); Nucleotide binding (1); Region (1); Sequence conflict (1)	0	0	0	0	0	0	0	1	0	0
ARC1A_HUMAN		Cytoplasm â€º cytoskeleton.	0	0	0	0	0	1	0	0	Cytoplasm	Chain (1); Repeat (6); Sequence conflict (3)	0	0	0	0	0	0	0	0	6	0
ARC1B_HUMAN		Cytoplasm â€º cytoskeleton.	0	0	0	0	0	1	0	0	Cytoplasm	Chain (1); Initiator methionine (1); Modified residue (4); Natural variant (1); Repeat (6)	0	0	0	0	0	0	0	0	6	0
ARCH_HUMAN			0	0	0	0	0	0	0	0		Alternative sequence (1); Chain (1); Erroneous initiation (5); Initiator methionine (1); Modified residue (1); Sequence conflict (5)	0	0	0	0	0	0	0	0	0	0
ARC_HUMAN		Cytoplasm â€º cytoskeleton. Endosome. Cytoplasmic vesicle â€º secretory vesicle â€º acrosome. Cell junction â€º synapse â€º postsynaptic cell membrane â€º postsynaptic density. Cell projection â€º dendrite. Cell projection â€º dendritic spine. Cell junction â€º synapse.	0	0	0	0	1	1	0	0	Cytoplasm	Chain (1); Coiled coil (1); Erroneous initiation (1); Region (2)	0	1	0	0	0	0	0	0	0	0
AREG_HUMAN		Membrane; Single-pass membrane protein.	0	0	0	0	1	1	0	0	Cytoplasm	Beta strand (3); Chain (1); Disulfide bond (3); Domain (1); Glycosylation (3); Helix (1); Natural variant (2); Propeptide (2); Signal peptide (1); Transmembrane (1); Turn (2)	3	0	0	0	3	1	0	0	0	0
ARF1_HUMAN		Golgi apparatus. Cytoplasm â€º perinuclear region.	0	1	0	0	0	1	0	0	Cytoplasm	Beta strand (12); Chain (1); Helix (9); Initiator methionine (1); Lipidation (1); Modified residue (1); Nucleotide binding (2); Turn (1)	12	0	0	0	0	9	0	2	0	0
ARF3_HUMAN		Golgi apparatus. Cytoplasm â€º perinuclear region.	0	1	0	0	0	1	0	0	Cytoplasm	Chain (1); Initiator methionine (1); Lipidation (1); Nucleotide binding (3)	0	0	0	0	0	0	0	3	0	0
ARF4_HUMAN		Golgi apparatus.	0	1	0	0	0	1	0	0	Cytoplasm	Beta strand (9); Chain (1); Helix (10); Initiator methionine (1); Lipidation (1); Modified residue (1); Natural variant (1); Nucleotide binding (3); Turn (1)	9	0	0	0	0	10	0	3	0	0
ARF5_HUMAN		Golgi apparatus. Cytoplasm â€º perinuclear region.	0	1	0	0	0	1	0	0	Cytoplasm	Beta strand (7); Chain (1); Helix (9); Initiator methionine (1); Lipidation (1); Nucleotide binding (3); Turn (3)	7	0	0	0	0	9	0	3	0	0
ARF6_HUMAN		Golgi apparatus. Cell membrane; Lipid-anchor. Endosome membrane; Lipid-anchor. Cell membrane. Cell projection â€º filopodium membrane; Lipid-anchor.	0	1	0	0	1	1	0	0	Cytoplasm	Beta strand (8); Chain (1); Helix (10); Initiator methionine (1); Lipidation (1); Mutagenesis (3); Nucleotide binding (3); Turn (2)	8	0	0	0	0	10	0	3	0	0
ARFG1_HUMAN		Cytoplasm. Golgi apparatus.	0	1	0	0	0	1	0	0	Cytoplasm	Alternative sequence (3); Beta strand (3); Chain (1); Domain (1); Erroneous initiation (2); Helix (6); Modified residue (9); Natural variant (1); Sequence caution (1); Sequence conflict (1); Turn (4); Zinc finger (1)	3	0	0	0	0	6	0	0	0	1
ARFG2_HUMAN		Cytoplasm. Golgi apparatus membrane; Peripheral membrane protein; Cytoplasmic side.	0	1	0	0	1	1	0	0	Cytoplasm	Beta strand (3); Chain (1); Coiled coil (1); Domain (1); Helix (7); Modified residue (5); Natural variant (4); Region (1); Sequence conflict (2); Turn (3); Zinc finger (1)	3	1	0	0	0	7	0	0	0	1
ARFG3_HUMAN		Cytoplasm. Golgi apparatus membrane; Peripheral membrane protein; Cytoplasmic side.	0	1	0	0	1	1	0	0	Cytoplasm	Beta strand (3); Chain (1); Coiled coil (1); Compositional bias (1); Domain (1); Erroneous initiation (2); Helix (6); Modified residue (9); Natural variant (7); Sequence conflict (3); Turn (3); Zinc finger (1)	3	1	0	0	0	6	0	0	0	1
ARFP1_HUMAN			0	0	0	0	0	0	0	0		Alternative sequence (1); Chain (1); Domain (1); Modified residue (5)	0	0	0	0	0	0	0	0	0	0
ARFP2_HUMAN			0	0	0	0	0	0	0	0		Alternative sequence (1); Chain (1); Domain (1); Helix (5); Turn (2)	0	0	0	0	0	5	0	0	0	0
ARFRP_HUMAN		Golgi apparatus.	0	1	0	0	0	1	0	0	Cytoplasm	Alternative sequence (1); Chain (1); Natural variant (1); Nucleotide binding (3)	0	0	0	0	0	0	0	3	0	0
ARG28_HUMAN		Cytoplasm. Cell membrane.	0	0	0	0	1	1	0	0	Cytoplasm	Alternative sequence (5); Chain (1); Coiled coil (1); Domain (2); Erroneous initiation (3); Modified residue (1); Natural variant (8); Region (5); Sequence conflict (5); Zinc finger (1)	0	1	0	0	0	0	0	0	0	1
ARG33_HUMAN			0	0	0	0	0	0	0	0		Chain (1); Coiled coil (1); Compositional bias (2); Domain (1)	0	1	0	0	0	0	0	0	0	0
ARG35_HUMAN			0	0	0	0	0	0	0	0		Chain (1); Compositional bias (1); Modified residue (2); Sequence conflict (1)	0	0	0	0	0	0	0	0	0	0
ARG39_HUMAN		Cell membrane.	0	0	0	0	1	1	0	0	Cytoplasm	Alternative sequence (6); Chain (1); Domain (2); Erroneous initiation (2); Natural variant (2); Sequence conflict (1)	0	0	0	0	0	0	0	0	0	0
ARGAL_HUMAN		Cytoplasm.	0	0	0	0	0	1	0	0	Cytoplasm	Alternative sequence (7); Chain (1); Domain (1); Erroneous initiation (2); Erroneous termination (1); Modified residue (2); Natural variant (5); Sequence conflict (3)	0	0	0	0	0	0	0	0	0	0
ARGFX_HUMAN		Nucleus.	0	0	0	0	0	0	1	0	Nucleus	Chain (1); DNA binding (1); Natural variant (1)	0	0	0	1	0	0	0	0	0	0
ARGI1_HUMAN		Cytoplasm.	0	0	0	0	0	1	0	0	Cytoplasm	Alternative sequence (2); Beta strand (11); Binding site (1); Chain (1); Helix (17); Metal binding (8); Modified residue (1); Natural variant (4); Region (2); Sequence conflict (3); Turn (3)	11	0	0	0	0	17	8	0	0	0
ARGI2_HUMAN		Mitochondrion.	0	0	0	1	0	1	0	0	Cytoplasm	Beta strand (11); Binding site (2); Chain (1); Helix (17); Metal binding (8); Natural variant (1); Region (2); Transit peptide (1); Turn (5)	11	0	0	0	0	17	8	0	0	0
ARGL1_HUMAN		Nucleus.	0	0	0	0	0	0	1	0	Nucleus	Alternative sequence (1); Chain (1); Compositional bias (2); Erroneous gene model prediction (1); Modified residue (2)	0	0	0	0	0	0	0	0	0	0
ARH37_HUMAN			0	0	0	0	0	0	0	0		Chain (1); Domain (4); Erroneous initiation (1); Natural variant (5)	0	0	0	0	0	0	0	0	0	0
ARH38_HUMAN			0	0	0	0	0	0	0	0		Chain (1); Domain (1); Natural variant (2)	0	0	0	0	0	0	0	0	0	0
ARH40_HUMAN		Cytoplasm.	0	0	0	0	0	1	0	0	Cytoplasm	Alternative sequence (3); Chain (1); Coiled coil (2); Compositional bias (3); Domain (2); Erroneous initiation (3); Modified residue (4); Natural variant (4); Sequence conflict (1)	0	2	0	0	0	0	0	0	0	0
ARHG1_HUMAN		Cytoplasm. Membrane.	0	0	0	0	1	1	0	0	Cytoplasm	Alternative sequence (2); Beta strand (12); Chain (1); Coiled coil (1); Domain (3); Frameshift (1); Helix (28); Modified residue (2); Mutagenesis (2); Natural variant (2); Sequence caution (1); Sequence conflict (10); Turn (3)	12	1	0	0	0	28	0	0	0	0
ARHG2_HUMAN		Cytoplasm. Cell junction â€º tight junction. Golgi apparatus. Cytoplasm â€º cytoskeleton â€º spindle. Cell projection â€º ruffle membrane.	0	1	0	0	1	1	0	0	Cytoplasm	Alternative sequence (2); Chain (1); Coiled coil (2); Domain (2); Erroneous initiation (2); Frameshift (1); Modified residue (27); Mutagenesis (9); Sequence caution (1); Sequence conflict (3); Zinc finger (1)	0	2	0	0	0	0	0	0	0	1
ARHG3_HUMAN		Cytoplasm.	0	0	0	0	0	1	0	0	Cytoplasm	Alternative sequence (4); Chain (1); Domain (2); Erroneous initiation (3); Natural variant (2); Sequence conflict (1)	0	0	0	0	0	0	0	0	0	0
ARHG4_HUMAN		Cytoplasm. Cell projection â€º ruffle membrane; Peripheral membrane protein; Cytoplasmic side.	0	0	0	0	1	1	0	0	Cytoplasm	Alternative sequence (3); Beta strand (16); Chain (1); Domain (3); Erroneous initiation (2); Frameshift (1); Helix (15); Natural variant (3); Region (1); Turn (4)	16	0	0	0	0	15	0	0	0	0
ARHG5_HUMAN			0	0	0	0	0	0	0	0		Alternative sequence (1); Chain (1); Domain (3); Erroneous initiation (1); Modified residue (12); Sequence conflict (2)	0	0	0	0	0	0	0	0	0	0
ARHG6_HUMAN			0	0	0	0	0	0	0	0		Alternative sequence (1); Beta strand (6); Chain (1); Domain (4); Erroneous initiation (1); Helix (7); Modified residue (11); Natural variant (1); Sequence conflict (1); Turn (1)	6	0	0	0	0	7	0	0	0	0
ARHG7_HUMAN		Cell junction â€º focal adhesion. Cell projection â€º ruffle. Cytoplasm â€º cell cortex.	0	0	0	0	0	1	0	0	Cytoplasm	Alternative sequence (5); Beta strand (6); Chain (1); Domain (4); Erroneous initiation (3); Helix (15); Modified residue (5); Natural variant (1); Sequence conflict (6); Turn (6)	6	0	0	0	0	15	0	0	0	0
ARHG8_HUMAN		Cytoplasm. Nucleus.	0	0	0	0	0	1	1	1	Cytoplasm & Nucleus	Alternative sequence (2); Chain (1); Domain (2); Frameshift (3); Helix (12); Modified residue (5); Motif (2); Natural variant (2); Region (1); Sequence conflict (3)	0	0	0	0	0	12	0	0	0	0
ARHG9_HUMAN		Cytoplasm.	0	0	0	0	0	1	0	0	Cytoplasm	Alternative sequence (2); Beta strand (6); Chain (1); Domain (3); Erroneous initiation (1); Helix (1); Natural variant (1); Region (1); Sequence conflict (1)	6	0	0	0	0	1	0	0	0	0
ARHGA_HUMAN			0	0	0	0	0	0	0	0		Alternative sequence (5); Chain (1); Coiled coil (1); Compositional bias (1); Domain (1); Erroneous initiation (1); Erroneous termination (1); Modified residue (3); Natural variant (3); Sequence caution (2); Sequence conflict (4)	0	1	0	0	0	0	0	0	0	0
ARHGB_HUMAN		Cytoplasm. Membrane.	0	0	0	0	1	1	0	0	Cytoplasm	Alternative sequence (1); Beta strand (19); Chain (1); Coiled coil (1); Compositional bias (1); Domain (4); Erroneous initiation (1); Helix (29); Modified residue (17); Natural variant (2); Turn (5)	19	1	0	0	0	29	0	0	0	0
ARHGC_HUMAN		Cytoplasm. Membrane.	0	0	0	0	1	1	0	0	Cytoplasm	Alternative sequence (1); Beta strand (16); Chain (1); Coiled coil (1); Domain (4); Helix (21); Modified residue (8); Natural variant (1); Sequence caution (1); Site (1); Turn (1)	16	1	0	0	0	21	0	0	0	0
ARHGF_HUMAN		Cell projection â€º dendrite.	0	0	0	0	0	0	0	0		Chain (1); Compositional bias (1); Domain (1); Erroneous initiation (1); Modified residue (2); Natural variant (4)	0	0	0	0	0	0	0	0	0	0
ARHGG_HUMAN		Cytoplasm.	0	0	0	0	0	1	0	0	Cytoplasm	Alternative sequence (1); Beta strand (6); Chain (1); Domain (3); Erroneous initiation (1); Helix (1); Modified residue (9); Motif (1); Natural variant (3); Region (1); Sequence conflict (1); Turn (1)	6	0	0	0	0	1	0	0	0	0
ARHGH_HUMAN			0	0	0	0	0	0	0	0		Chain (1); Compositional bias (8); Domain (1); Modified residue (3); Natural variant (2); Sequence conflict (1)	0	0	0	0	0	0	0	0	0	0
ARHGI_HUMAN		Cytoplasm.	0	0	0	0	0	1	0	0	Cytoplasm	Alternative sequence (1); Chain (1); Coiled coil (2); Compositional bias (1); Domain (2); Erroneous initiation (1); Modified residue (7); Natural variant (3); Sequence caution (1); Sequence conflict (3)	0	2	0	0	0	0	0	0	0	0
ARHGJ_HUMAN			0	0	0	0	0	0	0	0		Alternative sequence (1); Chain (1); Domain (3); Natural variant (2)	0	0	0	0	0	0	0	0	0	0
ARHGP_HUMAN		Cell membrane. Cytoplasm â€º myofibril â€º sarcomere.	0	0	0	0	1	1	0	0	Cytoplasm	Alternative sequence (1); Beta strand (9); Chain (1); Domain (2); Helix (21); Mutagenesis (6); Natural variant (3); Region (2); Turn (2)	9	0	0	0	0	21	0	0	0	0
ARHGQ_HUMAN		Cell projection â€º ruffle.	0	0	0	0	0	0	0	0		Alternative sequence (2); Chain (1); Compositional bias (1); Domain (3); Erroneous initiation (3); Modified residue (2); Mutagenesis (1); Natural variant (3); Sequence caution (1); Sequence conflict (6)	0	0	0	0	0	0	0	0	0	0
ARHL1_HUMAN			0	0	0	0	0	0	0	0		Alternative sequence (1); Chain (1); Natural variant (1)	0	0	0	0	0	0	0	0	0	0
ARHL2_HUMAN		Cytoplasm. Nucleus.	0	0	0	0	0	1	1	1	Cytoplasm & Nucleus	Beta strand (2); Chain (1); Compositional bias (1); Frameshift (1); Helix (22); Metal binding (8); Mutagenesis (13); Natural variant (1); Sequence conflict (1); Turn (2)	2	0	0	0	0	22	8	0	0	0
ARH_HUMAN		Cytoplasm.	0	0	0	0	0	1	0	0	Cytoplasm	Chain (1); Compositional bias (1); Domain (1); Helix (1); Modified residue (2); Motif (2); Mutagenesis (7); Natural variant (2); Region (1)	0	0	0	0	0	1	0	0	0	0
ARI1A_HUMAN		Nucleus.	0	0	0	0	0	0	1	0	Nucleus	Alternative sequence (2); Beta strand (2); Chain (1); Compositional bias (4); Domain (1); Erroneous gene model prediction (1); Frameshift (4); Helix (6); Initiator methionine (1); Modified residue (17); Motif (4); Mutagenesis (2); Natural variant (5); Sequence conflict (40); Turn (2)	2	0	0	0	0	6	0	0	0	0
ARI1B_HUMAN		Nucleus.	0	0	0	0	0	0	1	0	Nucleus	Alternative sequence (3); Chain (1); Compositional bias (14); Domain (1); Erroneous initiation (1); Frameshift (2); Helix (7); Initiator methionine (1); Modified residue (6); Motif (2); Natural variant (33); Sequence conflict (10)	0	0	0	0	0	7	0	0	0	0
ARI1_HUMAN		Cytoplasm.	0	0	0	0	0	1	0	0	Cytoplasm	Beta strand (3); Chain (1); Coiled coil (1); Compositional bias (2); Helix (2); Metal binding (4); Mutagenesis (14); Region (1); Sequence conflict (6); Turn (1); Zinc finger (3)	3	1	0	0	0	2	4	0	0	3
ARI2_HUMAN		Nucleus. Cytoplasm.	0	0	0	0	0	1	1	1	Cytoplasm & Nucleus	Chain (1); Coiled coil (2); Compositional bias (2); Frameshift (1); Modified residue (1); Mutagenesis (2); Natural variant (2); Sequence conflict (1); Zinc finger (3)	0	2	0	0	0	0	0	0	0	3
ARI3A_HUMAN		Nucleus. Cytoplasm.	0	0	0	0	0	1	1	1	Cytoplasm & Nucleus	Chain (1); Compositional bias (4); Domain (2); Frameshift (1); Helix (8); Modified residue (4); Mutagenesis (7); Natural variant (3); Region (4); Sequence conflict (1)	0	0	0	0	0	8	0	0	0	0
ARI3B_HUMAN		Nucleus.	0	0	0	0	0	0	1	0	Nucleus	Alternative sequence (3); Chain (1); Compositional bias (3); Domain (2); Erroneous initiation (1); Modified residue (3); Mutagenesis (2); Region (2); Sequence conflict (1)	0	0	0	0	0	0	0	0	0	0
ARI3C_HUMAN		Nucleus.	0	0	0	0	0	0	1	0	Nucleus	Chain (1); Compositional bias (2); Domain (2); Natural variant (2)	0	0	0	0	0	0	0	0	0	0
ARI4A_HUMAN		Nucleus.	0	0	0	0	0	0	1	0	Nucleus	Alternative sequence (3); Beta strand (17); Chain (1); Domain (1); Helix (6); Modified residue (2); Natural variant (3); Region (1); Sequence conflict (7); Turn (4)	17	0	0	0	0	6	0	0	0	0
ARI4B_HUMAN		Nucleus. Cytoplasm.	0	0	0	0	0	1	1	1	Cytoplasm & Nucleus	Alternative sequence (6); Chain (1); Coiled coil (2); Compositional bias (4); Domain (1); Erroneous gene model prediction (1); Erroneous initiation (2); Frameshift (2); Modified residue (21); Region (2); Sequence conflict (28)	0	2	0	0	0	0	0	0	0	0
ARI5A_HUMAN		Nucleus.	0	0	0	0	0	0	1	0	Nucleus	Chain (1); Domain (1); Erroneous initiation (1); Modified residue (1)	0	0	0	0	0	0	0	0	0	0
ARI5B_HUMAN		Nucleus.	0	0	0	0	0	0	1	0	Nucleus	Alternative sequence (4); Beta strand (2); Chain (1); Domain (1); Erroneous initiation (1); Helix (7); Modified residue (2); Mutagenesis (1); Sequence caution (4); Sequence conflict (3); Turn (3)	2	0	0	0	0	7	0	0	0	0
ARID2_HUMAN		Nucleus.	0	0	0	0	0	0	1	0	Nucleus	Alternative sequence (3); Chain (1); Compositional bias (1); DNA binding (1); Domain (1); Modified residue (6); Motif (1); Sequence caution (1); Sequence conflict (18); Zinc finger (1)	0	0	0	1	0	0	0	0	0	1
ARIP4_HUMAN		Nucleus.	0	0	0	0	0	0	1	0	Nucleus	Chain (1); Domain (2); Erroneous initiation (1); Modified residue (8); Motif (3); Natural variant (1); Nucleotide binding (1); Sequence conflict (4)	0	0	0	0	0	0	0	1	0	0
ARK72_HUMAN		Golgi apparatus. Cytoplasm.	0	1	0	0	0	1	0	0	Cytoplasm	Active site (1); Beta strand (9); Binding site (7); Chain (1); Erroneous initiation (9); Helix (18); Modified residue (2); Natural variant (7); Nucleotide binding (3); Site (1); Turn (2)	9	0	0	0	0	18	0	3	0	0
ARK73_HUMAN		Cytoplasm.	0	0	0	0	0	1	0	0	Cytoplasm	Active site (1); Beta strand (10); Binding site (6); Chain (1); Helix (18); Natural variant (3); Nucleotide binding (3); Sequence conflict (2); Site (1); Turn (3)	10	0	0	0	0	18	0	3	0	0
ARK74_HUMAN			0	0	0	0	0	0	0	0		Active site (1); Alternative sequence (2); Binding site (5); Chain (1); Natural variant (2); Non-standard residue (1); Nucleotide binding (3); Sequence conflict (1); Site (1)	0	0	0	0	0	0	0	3	0	0
ARL10_HUMAN			0	0	0	0	0	0	0	0		Chain (1); Nucleotide binding (3)	0	0	0	0	0	0	0	3	0	0
ARL11_HUMAN			0	0	0	0	0	0	0	0		Chain (1); Initiator methionine (1); Lipidation (1); Modified residue (1); Natural variant (5); Nucleotide binding (3)	0	0	0	0	0	0	0	3	0	0
ARL14_HUMAN		Cytoplasmic vesicle.	0	0	0	0	0	1	0	0	Cytoplasm	Chain (1); Initiator methionine (1); Lipidation (1); Modified residue (1); Natural variant (2); Nucleotide binding (3); Sequence conflict (1)	0	0	0	0	0	0	0	3	0	0
ARL15_HUMAN			0	0	0	0	0	0	0	0		Chain (1); Nucleotide binding (3); Sequence conflict (1)	0	0	0	0	0	0	0	3	0	0
ARL16_HUMAN			0	0	0	0	0	0	0	0		Chain (1); Natural variant (1); Nucleotide binding (3)	0	0	0	0	0	0	0	3	0	0
ARL17_HUMAN		Golgi apparatus.	0	1	0	0	0	1	0	0	Cytoplasm	Alternative sequence (2); Chain (1); Erroneous initiation (2); Frameshift (2); Initiator methionine (1); Lipidation (1); Modified residue (1); Natural variant (1); Nucleotide binding (3); Sequence conflict (1)	0	0	0	0	0	0	0	3	0	0
ARL1_HUMAN		Golgi apparatus membrane; Peripheral membrane protein; Cytoplasmic side.	0	1	0	0	1	1	0	0	Cytoplasm	Beta strand (6); Binding site (1); Chain (1); Helix (7); Initiator methionine (1); Lipidation (1); Metal binding (2); Mutagenesis (1); Nucleotide binding (5); Turn (1)	6	0	0	0	0	7	2	5	0	0
ARL2_HUMAN		Mitochondrion intermembrane space. Cytoplasm â€º cytoskeleton â€º centrosome. Nucleus. Cytoplasm.	0	0	0	1	1	1	1	1	Cytoplasm & Nucleus	Beta strand (6); Binding site (1); Chain (1); Cross-link (1); Helix (9); Initiator methionine (1); Lipidation (1); Modified residue (1); Mutagenesis (14); Natural variant (1); Nucleotide binding (3); Turn (1)	6	0	1	0	0	9	0	3	0	0
ARL3_HUMAN		Golgi apparatus membrane; Peripheral membrane protein; Cytoplasmic side. Cytoplasm â€º cytoskeleton â€º spindle. Nucleus. Cytoplasm â€º cytoskeleton â€º centrosome. Cytoplasm. Cell projection â€º cilium.	0	1	0	0	1	1	1	1	Cytoplasm & Nucleus	Binding site (2); Chain (1); Initiator methionine (1); Lipidation (1); Metal binding (2); Modified residue (1); Mutagenesis (2); Natural variant (1); Nucleotide binding (4)	0	0	0	0	0	0	2	4	0	0
ARL4A_HUMAN		Cell membrane. Cytoplasm. Nucleus â€º nucleolus.	0	0	0	0	1	1	1	1	Cytoplasm & Nucleus	Chain (1); Initiator methionine (1); Lipidation (1); Mutagenesis (2); Natural variant (1); Nucleotide binding (3)	0	0	0	0	0	0	0	3	0	0
ARL4C_HUMAN		Cell projection â€º filopodium. Cell membrane. Cytoplasm.	0	0	0	0	1	1	0	0	Cytoplasm	Chain (1); Erroneous initiation (1); Initiator methionine (1); Lipidation (1); Mutagenesis (4); Nucleotide binding (3)	0	0	0	0	0	0	0	3	0	0
ARL4D_HUMAN		Nucleus â€º nucleolus. Cell membrane. Nucleus. Cytoplasm.	0	0	0	0	1	1	1	1	Cytoplasm & Nucleus	Chain (1); Initiator methionine (1); Lipidation (1); Natural variant (1); Nucleotide binding (3)	0	0	0	0	0	0	0	3	0	0
ARL5A_HUMAN			0	0	0	0	0	0	0	0		Alternative sequence (1); Beta strand (8); Binding site (1); Chain (1); Helix (9); Initiator methionine (1); Lipidation (1); Nucleotide binding (3); Turn (2)	8	0	0	0	0	9	0	3	0	0
ARL5B_HUMAN			0	0	0	0	0	0	0	0		Beta strand (6); Binding site (2); Chain (1); Helix (10); Initiator methionine (1); Lipidation (1); Nucleotide binding (3); Turn (1)	6	0	0	0	0	10	0	3	0	0
ARL5C_HUMAN			0	0	0	0	0	0	0	0		Chain (1); Initiator methionine (1); Lipidation (1); Nucleotide binding (3)	0	0	0	0	0	0	0	3	0	0
ARL6_HUMAN		Cell projection â€º cilium membrane; Peripheral membrane protein; Cytoplasmic side. Cytoplasm â€º cytoskeleton â€º cilium axoneme. Cytoplasm â€º cytoskeleton â€º cilium basal body.	0	0	0	0	1	1	0	0	Cytoplasm	Alternative sequence (1); Beta strand (6); Binding site (3); Chain (1); Helix (7); Initiator methionine (1); Lipidation (1); Metal binding (2); Natural variant (5); Nucleotide binding (3); Turn (3)	6	0	0	0	0	7	2	3	0	0
ARL8A_HUMAN		Late endosome membrane. Lysosome membrane.	0	0	0	0	1	1	0	0	Cytoplasm	Beta strand (7); Chain (1); Helix (10); Intramembrane (1); Nucleotide binding (3); Turn (1)	7	0	0	0	0	10	0	3	0	0
ARL8B_HUMAN		Late endosome membrane. Lysosome membrane. Cytoplasm â€º cytoskeleton â€º spindle.	0	0	0	0	1	1	0	0	Cytoplasm	Beta strand (6); Chain (1); Helix (9); Intramembrane (1); Modified residue (1); Mutagenesis (9); Nucleotide binding (3); Turn (1)	6	0	0	0	0	9	0	3	0	0
ARL9_HUMAN			0	0	0	0	0	0	0	0		Chain (1); Nucleotide binding (3)	0	0	0	0	0	0	0	3	0	0
ARLY_HUMAN			0	0	0	0	0	0	0	0		Beta strand (5); Chain (1); Frameshift (1); Helix (24); Modified residue (2); Mutagenesis (3); Natural variant (16); Sequence conflict (6); Turn (3)	5	0	0	0	0	24	0	0	0	0
ARM10_HUMAN		Endoplasmic reticulum membrane; Single-pass membrane protein.	0	0	1	0	1	1	0	0	Cytoplasm	Alternative sequence (3); Chain (1); Erroneous gene model prediction (1); Modified residue (1); Natural variant (1); Repeat (1); Sequence conflict (1); Transmembrane (1)	0	0	0	0	0	0	0	0	1	0
ARM12_HUMAN			0	0	0	0	0	0	0	0		Alternative sequence (2); Chain (1); Modified residue (1); Repeat (3)	0	0	0	0	0	0	0	0	3	0
ARMC1_HUMAN			0	0	0	0	0	0	0	0		Chain (1); Modified residue (1); Repeat (1)	0	0	0	0	0	0	0	0	1	0
ARMC2_HUMAN			0	0	0	0	0	0	0	0		Chain (1); Erroneous gene model prediction (1); Erroneous initiation (2); Modified residue (1); Natural variant (2); Repeat (12)	0	0	0	0	0	0	0	0	12	0
ARMC3_HUMAN			0	0	0	0	0	0	0	0		Alternative sequence (5); Chain (1); Compositional bias (2); Erroneous initiation (1); Natural variant (3); Repeat (12); Sequence conflict (1)	0	0	0	0	0	0	0	0	12	0
ARMC4_HUMAN			0	0	0	0	0	0	0	0		Chain (1); Natural variant (3); Repeat (11)	0	0	0	0	0	0	0	0	11	0
ARMC5_HUMAN			0	0	0	0	0	0	0	0		Alternative sequence (4); Chain (1); Domain (1); Erroneous initiation (1); Natural variant (1); Repeat (7)	0	0	0	0	0	0	0	0	7	0
ARMC6_HUMAN			0	0	0	0	0	0	0	0		Alternative sequence (1); Chain (1); Erroneous gene model prediction (1); Erroneous initiation (1); Modified residue (1); Repeat (4)	0	0	0	0	0	0	0	0	4	0
ARMC7_HUMAN			0	0	0	0	0	0	0	0		Chain (1); Repeat (2)	0	0	0	0	0	0	0	0	2	0
ARMC8_HUMAN			0	0	0	0	0	0	0	0		Alternative sequence (4); Chain (1); Frameshift (1); Initiator methionine (1); Modified residue (2); Repeat (14); Sequence caution (2); Sequence conflict (5)	0	0	0	0	0	0	0	0	14	0
ARMC9_HUMAN			0	0	0	0	0	0	0	0		Alternative sequence (1); Chain (1); Coiled coil (1); Compositional bias (1); Domain (1); Erroneous initiation (1); Natural variant (4); Sequence conflict (8)	0	1	0	0	0	0	0	0	0	0
ARMS2_HUMAN		Cytoplasm.	0	0	0	0	0	1	0	0	Cytoplasm	Chain (1); Natural variant (2)	0	0	0	0	0	0	0	0	0	0
ARMX1_HUMAN		Membrane; Single-pass membrane protein.	0	0	0	0	1	1	0	0	Cytoplasm	Chain (1); Frameshift (1); Repeat (3); Sequence conflict (2); Transmembrane (1)	0	0	0	0	0	0	0	0	3	0
ARMX2_HUMAN		Membrane; Single-pass membrane protein.	0	0	0	0	1	1	0	0	Cytoplasm	Chain (1); Compositional bias (1); Erroneous initiation (1); Repeat (3); Transmembrane (1)	0	0	0	0	0	0	0	0	3	0
ARMX3_HUMAN		Membrane; Single-pass membrane protein.	0	0	0	0	1	1	0	0	Cytoplasm	Chain (1); Modified residue (2); Repeat (3); Sequence conflict (1); Transmembrane (1)	0	0	0	0	0	0	0	0	3	0
ARMX4_HUMAN		Membrane; Single-pass membrane protein.	0	0	0	0	1	1	0	0	Cytoplasm	Alternative sequence (1); Chain (1); Natural variant (1); Sequence conflict (2); Transmembrane (1)	0	0	0	0	0	0	0	0	0	0
ARMX5_HUMAN			0	0	0	0	0	0	0	0		Chain (1); Repeat (3); Sequence conflict (2)	0	0	0	0	0	0	0	0	3	0
ARMX6_HUMAN		Membrane; Single-pass membrane protein.	0	0	0	0	1	1	0	0	Cytoplasm	Chain (1); Erroneous initiation (1); Modified residue (1); Transmembrane (1)	0	0	0	0	0	0	0	0	0	0
ARNT2_HUMAN		Nucleus.	0	0	0	0	0	0	1	0	Nucleus	Alternative sequence (1); Chain (1); Compositional bias (3); Domain (4); Erroneous initiation (1); Natural variant (1); Sequence caution (1); Sequence conflict (3)	0	0	0	0	0	0	0	0	0	0
ARNT_HUMAN		Nucleus.	0	0	0	0	0	0	1	0	Nucleus	Alternative sequence (3); Beta strand (6); Chain (1); Compositional bias (4); Domain (4); Erroneous initiation (1); Helix (4); Initiator methionine (1); Modified residue (2); Mutagenesis (7); Natural variant (5); Turn (4)	6	0	0	0	0	4	0	0	0	0
AROS_HUMAN		Nucleus â€º nucleolus.	0	0	0	0	0	0	1	0	Nucleus	Chain (1); Natural variant (1)	0	0	0	0	0	0	0	0	0	0
ARP10_HUMAN		Cytoplasm â€º cytoskeleton.	0	0	0	0	0	1	0	0	Cytoplasm	Chain (1); Modified residue (1); Sequence conflict (3)	0	0	0	0	0	0	0	0	0	0
ARP19_HUMAN		Cytoplasm.	0	0	0	0	0	1	0	0	Cytoplasm	Alternative sequence (1); Chain (1); Initiator methionine (1); Modified residue (4)	0	0	0	0	0	0	0	0	0	0
ARP21_HUMAN		Cytoplasm.	0	0	0	0	0	1	0	0	Cytoplasm	Alternative sequence (8); Chain (1); Coiled coil (1); Compositional bias (2); Domain (2); Initiator methionine (1); Modified residue (7); Sequence conflict (1)	0	1	0	0	0	0	0	0	0	0
ARP2_HUMAN		Cytoplasm â€º cytoskeleton. Cell projection.	0	0	0	0	0	1	0	0	Cytoplasm	Chain (1); Modified residue (2); Nucleotide binding (3); Sequence conflict (2)	0	0	0	0	0	0	0	3	0	0
ARP3B_HUMAN		Cytoplasm â€º cytoskeleton. Cell projection.	0	0	0	0	0	1	0	0	Cytoplasm	Alternative sequence (2); Chain (1); Frameshift (1); Initiator methionine (1); Modified residue (3); Natural variant (1)	0	0	0	0	0	0	0	0	0	0
ARP3C_HUMAN			0	0	0	0	0	0	0	0		Alternative sequence (1); Chain (1); Modified residue (1); Sequence conflict (1); Signal peptide (1)	0	0	0	0	0	0	0	0	0	0
ARP3_HUMAN		Cytoplasm â€º cytoskeleton. Cell projection.	0	0	0	0	0	1	0	0	Cytoplasm	Chain (1); Initiator methionine (1); Modified residue (9)	0	0	0	0	0	0	0	0	0	0
ARP5L_HUMAN		Cytoplasm â€º cytoskeleton.	0	0	0	0	0	1	0	0	Cytoplasm	Chain (1); Initiator methionine (1); Modified residue (1); Sequence conflict (2)	0	0	0	0	0	0	0	0	0	0
ARP5_HUMAN		Nucleus. Cytoplasm.	0	0	0	0	0	1	1	1	Cytoplasm & Nucleus	Chain (1); Coiled coil (2); Frameshift (1); Natural variant (4); Sequence conflict (2)	0	2	0	0	0	0	0	0	0	0
ARP6_HUMAN		Cytoplasm â€º cytoskeleton.	0	0	0	0	0	1	0	0	Cytoplasm	Chain (1); Modified residue (1); Sequence conflict (2)	0	0	0	0	0	0	0	0	0	0
ARP8_HUMAN		Nucleus. Chromosome.	0	0	0	0	0	0	1	0	Nucleus	Alternative sequence (3); Chain (1); Erroneous initiation (1); Modified residue (2); Natural variant (1); Sequence conflict (1)	0	0	0	0	0	0	0	0	0	0
ARPC2_HUMAN		Cytoplasm â€º cytoskeleton. Cell projection.	0	0	0	0	0	1	0	0	Cytoplasm	Chain (1); Erroneous initiation (1); Frameshift (1); Modified residue (2); Sequence conflict (2)	0	0	0	0	0	0	0	0	0	0
ARPC3_HUMAN		Cytoplasm â€º cytoskeleton. Cell projection.	0	0	0	0	0	1	0	0	Cytoplasm	Chain (1); Initiator methionine (1); Modified residue (3); Sequence conflict (1)	0	0	0	0	0	0	0	0	0	0
ARPC4_HUMAN		Cytoplasm â€º cytoskeleton. Cell projection.	0	0	0	0	0	1	0	0	Cytoplasm	Chain (1); Erroneous initiation (1); Initiator methionine (1); Modified residue (3); Sequence conflict (1)	0	0	0	0	0	0	0	0	0	0
ARPC5_HUMAN		Cytoplasm â€º cytoskeleton. Cell projection.	0	0	0	0	0	1	0	0	Cytoplasm	Alternative sequence (1); Chain (1); Initiator methionine (1)	0	0	0	0	0	0	0	0	0	0
ARRB1_HUMAN		Cytoplasm. Nucleus. Cell membrane. Membrane â€º clathrin-coated pit. Cell projection â€º pseudopodium. Cytoplasmic vesicle.	0	0	0	0	1	1	1	1	Cytoplasm & Nucleus	Alternative sequence (1); Binding site (4); Chain (1); Helix (1); Modified residue (3); Motif (1); Mutagenesis (4); Region (3); Sequence conflict (14)	0	0	0	0	0	1	0	0	0	0
ARRB2_HUMAN		Cytoplasm. Nucleus. Cell membrane. Membrane â€º clathrin-coated pit. Cytoplasmic vesicle.	0	0	0	0	1	1	1	1	Cytoplasm & Nucleus	Alternative sequence (2); Chain (1); Modified residue (2); Motif (1); Mutagenesis (8); Region (2); Sequence conflict (3)	0	0	0	0	0	0	0	0	0	0
ARRC_HUMAN			0	0	0	0	0	0	0	0		Alternative sequence (1); Chain (1); Natural variant (1); Sequence conflict (6)	0	0	0	0	0	0	0	0	0	0
ARRD1_HUMAN			0	0	0	0	0	0	0	0		Chain (1); Compositional bias (1); Natural variant (1)	0	0	0	0	0	0	0	0	0	0
ARRD2_HUMAN			0	0	0	0	0	0	0	0		Alternative sequence (1); Chain (1); Natural variant (4)	0	0	0	0	0	0	0	0	0	0
ARRD3_HUMAN		Cytoplasm.	0	0	0	0	0	1	0	0	Cytoplasm	Chain (1); Erroneous initiation (1); Sequence conflict (1)	0	0	0	0	0	0	0	0	0	0
ARRD4_HUMAN			0	0	0	0	0	0	0	0		Chain (1); Modified residue (1); Natural variant (3)	0	0	0	0	0	0	0	0	0	0
ARRD5_HUMAN			0	0	0	0	0	0	0	0		Chain (1); Erroneous initiation (1)	0	0	0	0	0	0	0	0	0	0
ARRS_HUMAN			0	0	0	0	0	0	0	0		Chain (1); Disulfide bond (1); Natural variant (8); Sequence conflict (6)	0	0	0	0	1	0	0	0	0	0
ARSA_HUMAN		Lysosome.	0	0	0	0	0	0	0	0		Active site (1); Beta strand (21); Binding site (4); Chain (3); Disulfide bond (6); Erroneous initiation (2); Glycosylation (3); Helix (21); Metal binding (5); Modified residue (1); Mutagenesis (2); Natural variant (108); Signal peptide (1); Turn (7)	21	0	0	0	6	21	5	0	0	0
ARSB_HUMAN		Lysosome.	0	0	0	0	0	0	0	0		Active site (1); Alternative sequence (1); Beta strand (17); Binding site (3); Chain (1); Disulfide bond (4); Glycosylation (6); Helix (19); Metal binding (5); Modified residue (1); Natural variant (33); Sequence conflict (2); Signal peptide (1); Turn (6)	17	0	0	0	4	19	5	0	0	0
ARSD_HUMAN		Lysosome.	0	0	0	0	0	0	0	0		Active site (1); Alternative sequence (3); Binding site (3); Chain (1); Frameshift (1); Glycosylation (3); Metal binding (5); Modified residue (1); Natural variant (3); Signal peptide (1)	0	0	0	0	0	0	5	0	0	0
ARSE_HUMAN		Golgi apparatus â€º Golgi stack.	0	1	0	0	0	1	0	0	Cytoplasm	Active site (1); Binding site (3); Chain (1); Glycosylation (4); Metal binding (5); Modified residue (1); Natural variant (11); Sequence conflict (1); Signal peptide (1)	0	0	0	0	0	0	5	0	0	0
ARSF_HUMAN		Secreted.	0	0	0	0	0	0	0	0		Active site (1); Binding site (3); Chain (1); Glycosylation (3); Metal binding (5); Modified residue (1); Natural variant (1); Sequence conflict (1); Signal peptide (1)	0	0	0	0	0	0	5	0	0	0
ARSG_HUMAN		Lysosome.	0	0	0	0	0	0	0	0		Active site (1); Binding site (3); Chain (1); Erroneous initiation (1); Glycosylation (4); Metal binding (5); Modified residue (1); Mutagenesis (2); Natural variant (4); Sequence conflict (2); Signal peptide (1)	0	0	0	0	0	0	5	0	0	0
ARSH_HUMAN		Membrane; Multi-pass membrane protein.	0	0	0	0	1	1	0	0	Cytoplasm	Active site (1); Binding site (3); Chain (1); Metal binding (5); Modified residue (1); Transmembrane (2)	0	0	0	0	0	0	5	0	0	0
ARSI_HUMAN		Secreted. Endoplasmic reticulum.	0	0	1	0	0	1	0	0	Cytoplasm	Active site (1); Alternative sequence (1); Binding site (3); Chain (1); Compositional bias (1); Glycosylation (4); Metal binding (5); Modified residue (1); Mutagenesis (1); Sequence conflict (2); Signal peptide (1)	0	0	0	0	0	0	5	0	0	0
ARSJ_HUMAN		Secreted.	0	0	0	0	0	0	0	0		Active site (1); Binding site (3); Chain (1); Frameshift (1); Glycosylation (6); Metal binding (5); Modified residue (1); Natural variant (1); Sequence conflict (6); Signal peptide (1)	0	0	0	0	0	0	5	0	0	0
ARSK_HUMAN		Secreted.	0	0	0	0	0	0	0	0		Binding site (2); Chain (1); Erroneous initiation (1); Glycosylation (7); Metal binding (4); Modified residue (1); Natural variant (1); Sequence conflict (1); Signal peptide (1)	0	0	0	0	0	0	4	0	0	0
ARTN_HUMAN		Secreted.	0	0	0	0	0	0	0	0		Alternative sequence (2); Beta strand (6); Chain (1); Compositional bias (1); Disulfide bond (4); Glycosylation (1); Helix (3); Natural variant (1); Propeptide (1); Signal peptide (1)	6	0	0	0	4	3	0	0	0	0
ARV1_HUMAN		Membrane; Multi-pass membrane protein.	0	0	0	0	1	1	0	0	Cytoplasm	Chain (1); Erroneous gene model prediction (4); Erroneous initiation (2); Natural variant (1); Sequence caution (1); Sequence conflict (2); Transmembrane (3)	0	0	0	0	0	0	0	0	0	0
ARVC_HUMAN			0	0	0	0	0	0	0	0		Alternative sequence (1); Chain (1); Coiled coil (1); Compositional bias (1); Modified residue (5); Motif (1); Natural variant (7); Repeat (10)	0	1	0	0	0	0	0	0	10	0
ARX_HUMAN		Nucleus.	0	0	0	0	0	0	1	0	Nucleus	Chain (1); Compositional bias (4); DNA binding (1); Motif (1); Natural variant (11)	0	0	0	1	0	0	0	0	0	0
ARY1_HUMAN		Cytoplasm.	0	0	0	0	0	1	0	0	Cytoplasm	Active site (3); Beta strand (13); Binding site (4); Chain (1); Helix (11); Mutagenesis (1); Natural variant (11); Region (1); Turn (1)	13	0	0	0	0	11	0	0	0	0
ARY2_HUMAN		Cytoplasm.	0	0	0	0	0	1	0	0	Cytoplasm	Active site (3); Beta strand (13); Binding site (5); Chain (1); Frameshift (1); Helix (12); Modified residue (1); Natural variant (16); Region (1); Sequence conflict (3)	13	0	0	0	0	12	0	0	0	0
AS3MT_HUMAN		Cytoplasm.	0	0	0	0	0	1	0	0	Cytoplasm	Chain (1); Frameshift (1); Natural variant (3); Sequence conflict (3)	0	0	0	0	0	0	0	0	0	0
ASA2B_HUMAN			0	0	0	0	0	0	0	0		Chain (1)	0	0	0	0	0	0	0	0	0	0
ASA2C_HUMAN			0	0	0	0	0	0	0	0		Active site (1); Chain (1); Region (1)	0	0	0	0	0	0	0	0	0	0
ASAH1_HUMAN		Lysosome.	0	0	0	0	0	0	0	0		Alternative sequence (1); Chain (2); Frameshift (1); Glycosylation (6); Natural variant (20); Sequence conflict (4); Signal peptide (1)	0	0	0	0	0	0	0	0	0	0
ASAH2_HUMAN		Cell membrane; Single-pass type II membrane protein.	0	0	0	0	1	1	0	0	Cytoplasm	Active site (1); Alternative sequence (1); Chain (2); Erroneous initiation (2); Glycosylation (19); Mutagenesis (8); Natural variant (2); Region (1); Sequence conflict (5); Topological domain (2); Transmembrane (1)	0	0	0	0	0	0	0	0	0	0
ASAP1_HUMAN		Cytoplasm. Membrane.	0	0	0	0	1	1	0	0	Cytoplasm	Alternative sequence (1); Beta strand (15); Chain (1); Compositional bias (1); Domain (3); Helix (2); Modified residue (5); Natural variant (1); Repeat (2); Turn (1); Zinc finger (1)	15	0	0	0	0	2	0	0	2	1
ASAP2_HUMAN		Cytoplasm. Golgi apparatus â€º Golgi stack membrane; Peripheral membrane protein. Cell membrane; Peripheral membrane protein.	0	1	0	0	1	1	0	0	Cytoplasm	Alternative sequence (1); Chain (1); Coiled coil (2); Compositional bias (1); Domain (3); Erroneous initiation (1); Modified residue (2); Mutagenesis (1); Natural variant (1); Repeat (2); Sequence conflict (1)	0	2	0	0	0	0	0	0	2	0
ASAP3_HUMAN		Cytoplasm.	0	0	0	0	0	1	0	0	Cytoplasm	Alternative sequence (2); Beta strand (6); Chain (1); Coiled coil (2); Compositional bias (1); Domain (2); Helix (13); Modified residue (1); Natural variant (2); Repeat (2); Sequence conflict (4); Turn (7); Zinc finger (1)	6	2	0	0	0	13	0	0	2	1
ASAS1_HUMAN			0	0	0	0	0	0	0	0		Chain (1); Compositional bias (1); Natural variant (2); Sequence conflict (2)	0	0	0	0	0	0	0	0	0	0
ASB10_HUMAN			0	0	0	0	0	0	0	0		Alternative sequence (2); Chain (1); Domain (1); Natural variant (1); Repeat (7); Sequence conflict (2)	0	0	0	0	0	0	0	0	7	0
ASB11_HUMAN			0	0	0	0	0	0	0	0		Alternative sequence (1); Chain (1); Domain (1); Natural variant (2); Repeat (6)	0	0	0	0	0	0	0	0	6	0
ASB12_HUMAN			0	0	0	0	0	0	0	0		Chain (1); Domain (1); Repeat (5)	0	0	0	0	0	0	0	0	5	0
ASB13_HUMAN			0	0	0	0	0	0	0	0		Alternative sequence (2); Chain (1); Domain (1); Frameshift (1); Repeat (6); Sequence conflict (2)	0	0	0	0	0	0	0	0	6	0
ASB14_HUMAN			0	0	0	0	0	0	0	0		Alternative sequence (2); Chain (1); Domain (1); Repeat (11)	0	0	0	0	0	0	0	0	11	0
ASB15_HUMAN			0	0	0	0	0	0	0	0		Chain (1); Domain (1); Natural variant (2); Repeat (9); Sequence conflict (1)	0	0	0	0	0	0	0	0	9	0
ASB16_HUMAN			0	0	0	0	0	0	0	0		Chain (1); Domain (1); Natural variant (2); Repeat (7); Sequence conflict (15)	0	0	0	0	0	0	0	0	7	0
ASB17_HUMAN			0	0	0	0	0	0	0	0		Chain (1); Domain (1); Natural variant (2); Repeat (1)	0	0	0	0	0	0	0	0	1	0
ASB18_HUMAN			0	0	0	0	0	0	0	0		Alternative sequence (1); Chain (1); Domain (1); Natural variant (4); Repeat (6); Sequence caution (1)	0	0	0	0	0	0	0	0	6	0
ASB1_HUMAN			0	0	0	0	0	0	0	0		Chain (1); Domain (1); Initiator methionine (1); Modified residue (1); Repeat (6)	0	0	0	0	0	0	0	0	6	0
ASB2_HUMAN			0	0	0	0	0	0	0	0		Alternative sequence (1); Chain (1); Domain (1); Mutagenesis (4); Natural variant (1); Repeat (12); Sequence conflict (2)	0	0	0	0	0	0	0	0	12	0
ASB3_HUMAN			0	0	0	0	0	0	0	0		Alternative sequence (1); Chain (1); Domain (1); Repeat (11); Sequence conflict (1)	0	0	0	0	0	0	0	0	11	0
ASB4_HUMAN			0	0	0	0	0	0	0	0		Alternative sequence (1); Chain (1); Domain (1); Modified residue (1); Natural variant (1); Region (2); Repeat (6); Site (1)	0	0	0	0	0	0	0	0	6	0
ASB5_HUMAN			0	0	0	0	0	0	0	0		Chain (1); Domain (1); Repeat (6)	0	0	0	0	0	0	0	0	6	0
ASB6_HUMAN		Cytoplasm.	0	0	0	0	0	1	0	0	Cytoplasm	Alternative sequence (1); Chain (1); Domain (1); Repeat (6)	0	0	0	0	0	0	0	0	6	0
ASB7_HUMAN			0	0	0	0	0	0	0	0		Alternative sequence (2); Chain (1); Domain (1); Repeat (7); Sequence conflict (1)	0	0	0	0	0	0	0	0	7	0
ASB8_HUMAN		Cytoplasm.	0	0	0	0	0	1	0	0	Cytoplasm	Chain (1); Domain (1); Repeat (4)	0	0	0	0	0	0	0	0	4	0
ASB9_HUMAN		Mitochondrion.	0	0	0	1	0	1	0	0	Cytoplasm	Alternative sequence (2); Beta strand (3); Chain (1); Domain (1); Erroneous initiation (1); Helix (17); Repeat (6); Sequence conflict (2); Site (2); Turn (1)	3	0	0	0	0	17	0	0	6	0
ASCC1_HUMAN		Cytoplasm.	0	0	0	0	0	1	0	0	Cytoplasm	Alternative sequence (2); Chain (1); Domain (1); Erroneous gene model prediction (1); Natural variant (2); Sequence conflict (6)	0	0	0	0	0	0	0	0	0	0
ASCC2_HUMAN			0	0	0	0	0	0	0	0		Alternative sequence (3); Chain (1); Domain (1); Erroneous initiation (1); Helix (3); Modified residue (1); Natural variant (8); Sequence conflict (5); Turn (2)	0	0	0	0	0	3	0	0	0	0
ASCC3_HUMAN		Nucleus. Cytoplasm.	0	0	0	0	0	1	1	1	Cytoplasm & Nucleus	Alternative sequence (4); Chain (1); Coiled coil (2); Domain (6); Erroneous initiation (1); Frameshift (2); Modified residue (2); Motif (2); Mutagenesis (1); Natural variant (11); Nucleotide binding (2); Sequence conflict (11)	0	2	0	0	0	0	0	2	0	0
ASCL1_HUMAN		Nucleus.	0	0	0	0	0	0	1	0	Nucleus	Chain (1); Compositional bias (2); Domain (1); Natural variant (1); Sequence conflict (1)	0	0	0	0	0	0	0	0	0	0
ASCL2_HUMAN		Nucleus.	0	0	0	0	0	0	1	0	Nucleus	Chain (1); Compositional bias (1); Domain (1)	0	0	0	0	0	0	0	0	0	0
ASCL3_HUMAN		Nucleus.	0	0	0	0	0	0	1	0	Nucleus	Chain (1); Domain (1); Erroneous initiation (1); Natural variant (1)	0	0	0	0	0	0	0	0	0	0
ASCL4_HUMAN		Nucleus.	0	0	0	0	0	0	1	0	Nucleus	Chain (1); Domain (1); Erroneous initiation (1)	0	0	0	0	0	0	0	0	0	0
ASCL5_HUMAN		Nucleus.	0	0	0	0	0	0	1	0	Nucleus	Chain (1); Domain (1); Erroneous initiation (1)	0	0	0	0	0	0	0	0	0	0
ASC_HUMAN		Cytoplasm. Endoplasmic reticulum. Mitochondrion. Nucleus.	0	0	1	1	0	1	1	1	Cytoplasm & Nucleus	Alternative sequence (2); Beta strand (1); Chain (1); Domain (2); Frameshift (1); Helix (13); Mutagenesis (27); Turn (2)	1	0	0	0	0	13	0	0	0	0
ASF1A_HUMAN		Nucleus.	0	0	0	0	0	0	1	0	Nucleus	Beta strand (10); Chain (1); Helix (5); Modified residue (3); Motif (1); Mutagenesis (6); Region (2); Sequence conflict (2)	10	0	0	0	0	5	0	0	0	0
ASF1B_HUMAN		Nucleus.	0	0	0	0	0	0	1	0	Nucleus	Chain (1); Modified residue (3); Region (2); Sequence conflict (2)	0	0	0	0	0	0	0	0	0	0
ASGL1_HUMAN		Cytoplasm.	0	0	0	0	0	1	0	0	Cytoplasm	Active site (1); Alternative sequence (1); Beta strand (14); Chain (1); Erroneous initiation (1); Helix (9); Modified residue (1); Sequence conflict (1); Turn (4)	14	0	0	0	0	9	0	0	0	0
ASGR1_HUMAN		Membrane; Single-pass type II membrane protein. Secreted.	0	0	0	0	1	1	0	0	Cytoplasm	Alternative sequence (1); Beta strand (7); Binding site (3); Chain (1); Coiled coil (1); Disulfide bond (3); Domain (1); Glycosylation (2); Helix (2); Initiator methionine (1); Lipidation (1); Metal binding (12); Motif (1); Topological domain (2); Transmembrane (1)	7	1	0	0	3	2	12	0	0	0
ASGR2_HUMAN		Membrane; Single-pass type II membrane protein.	0	0	0	0	1	1	0	0	Cytoplasm	Alternative sequence (2); Chain (1); Disulfide bond (3); Domain (1); Glycosylation (3); Lipidation (1); Modified residue (1); Motif (1); Natural variant (1); Topological domain (2); Transmembrane (1)	0	0	0	0	3	0	0	0	0	0
ASH1L_HUMAN		Nucleus. Cell junction â€º tight junction. Chromosome.	0	0	0	0	0	0	1	0	Nucleus	Alternative sequence (1); Beta strand (11); Chain (1); Compositional bias (2); Cross-link (2); DNA binding (3); Domain (5); Erroneous initiation (1); Helix (10); Modified residue (3); Natural variant (2); Region (1); Sequence conflict (2); Turn (3); Zinc finger (1)	11	0	2	3	0	10	0	0	0	1
ASH2L_HUMAN		Nucleus.	0	0	0	0	0	0	1	0	Nucleus	Alternative sequence (2); Beta strand (23); Chain (1); Domain (1); Helix (10); Modified residue (1); Mutagenesis (2); Natural variant (1); Region (1); Sequence conflict (6); Turn (5); Zinc finger (2)	23	0	0	0	0	10	0	0	0	2
ASHWN_HUMAN			0	0	0	0	0	0	0	0		Chain (1); Modified residue (6); Natural variant (1)	0	0	0	0	0	0	0	0	0	0
ASIC1_HUMAN		Cell membrane; Multi-pass membrane protein.	0	0	0	0	1	1	0	0	Cytoplasm	Alternative sequence (1); Chain (1); Disulfide bond (7); Glycosylation (2); Modified residue (1); Mutagenesis (2); Sequence conflict (2); Topological domain (3); Transmembrane (2)	0	0	0	0	7	0	0	0	0	0
ASIC2_HUMAN		Cell membrane; Multi-pass membrane protein.	0	0	0	0	1	1	0	0	Cytoplasm	Alternative sequence (2); Chain (1); Disulfide bond (7); Glycosylation (2); Natural variant (1); Sequence conflict (1); Topological domain (3); Transmembrane (2)	0	0	0	0	7	0	0	0	0	0
ASIC3_HUMAN		Cell membrane; Multi-pass membrane protein. Cytoplasm.	0	0	0	0	1	1	0	0	Cytoplasm	Alternative sequence (4); Chain (1); Disulfide bond (7); Erroneous initiation (1); Frameshift (1); Glycosylation (2); Modified residue (2); Motif (1); Mutagenesis (4); Natural variant (1); Sequence conflict (9); Site (1); Topological domain (3); Transmembrane (2)	0	0	0	0	7	0	0	0	0	0
ASIC4_HUMAN		Membrane; Multi-pass membrane protein.	0	0	0	0	1	1	0	0	Cytoplasm	Alternative sequence (3); Chain (1); Disulfide bond (5); Erroneous initiation (2); Glycosylation (3); Mutagenesis (1); Natural variant (3); Topological domain (3); Transmembrane (2)	0	0	0	0	5	0	0	0	0	0
ASIC5_HUMAN		Cell membrane; Multi-pass membrane protein.	0	0	0	0	1	1	0	0	Cytoplasm	Chain (1); Disulfide bond (7); Glycosylation (2); Mutagenesis (2); Topological domain (3); Transmembrane (2)	0	0	0	0	7	0	0	0	0	0
ASIP_HUMAN		Secreted.	0	0	0	0	0	0	0	0		Beta strand (4); Chain (1); Compositional bias (1); Disulfide bond (5); Domain (1); Glycosylation (1); Natural variant (2); Signal peptide (1)	4	0	0	0	5	0	0	0	0	0
ASM3A_HUMAN		Secreted.	0	0	0	0	0	0	0	0		Chain (1); Glycosylation (7); Natural variant (2); Sequence conflict (1); Signal peptide (1)	0	0	0	0	0	0	0	0	0	0
ASM3B_HUMAN		Secreted.	0	0	0	0	0	0	0	0		Alternative sequence (2); Chain (1); Glycosylation (3); Natural variant (1); Sequence conflict (2); Signal peptide (1)	0	0	0	0	0	0	0	0	0	0
ASML_HUMAN			0	0	0	0	0	0	0	0		Active site (1); Alternative sequence (1); Beta strand (8); Chain (1); Frameshift (2); Helix (10); Modified residue (2); Natural variant (2); Region (2)	8	0	0	0	0	10	0	0	0	0
ASMT_HUMAN			0	0	0	0	0	0	0	0		Alternative sequence (2); Chain (1); Natural variant (1); Sequence conflict (6)	0	0	0	0	0	0	0	0	0	0
ASM_HUMAN		Lysosome.	0	0	0	0	0	0	0	0		Alternative sequence (3); Chain (1); Disulfide bond (8); Domain (1); Glycosylation (5); Natural variant (95); Sequence conflict (1); Signal peptide (1)	0	0	0	0	8	0	0	0	0	0
ASNA_HUMAN		Cytoplasm. Endoplasmic reticulum. Nucleus â€º nucleolus.	0	0	1	0	0	1	1	1	Cytoplasm & Nucleus	Active site (1); Binding site (2); Chain (1); Frameshift (1); Initiator methionine (1); Metal binding (2); Modified residue (1); Mutagenesis (1); Natural variant (1); Nucleotide binding (1); Sequence conflict (3)	0	0	0	0	0	0	2	1	0	0
ASND1_HUMAN			0	0	0	0	0	0	0	0		Active site (1); Chain (1); Domain (2); Initiator methionine (1); Natural variant (2)	0	0	0	0	0	0	0	0	0	0
ASNS_HUMAN			0	0	0	0	0	0	0	0		Active site (1); Binding site (3); Chain (1); Domain (2); Initiator methionine (1); Modified residue (2); Mutagenesis (1); Natural variant (1); Nucleotide binding (1); Region (2); Sequence conflict (4); Site (1)	0	0	0	0	0	0	0	1	0	0
ASPC1_HUMAN		Endomembrane system; Peripheral membrane protein.	0	0	0	0	1	1	0	0	Cytoplasm	Alternative sequence (5); Chain (1); Domain (1); Initiator methionine (1); Modified residue (5); Natural variant (3); Region (1); Sequence conflict (2); Site (1)	0	0	0	0	0	0	0	0	0	0
ASPD_HUMAN			0	0	0	0	0	0	0	0		Alternative sequence (2); Binding site (2); Chain (1); Natural variant (1)	0	0	0	0	0	0	0	0	0	0
ASPG_HUMAN		Lysosome.	0	0	0	0	0	0	0	0		Active site (1); Beta strand (13); Chain (2); Disulfide bond (4); Glycosylation (2); Helix (10); Modified residue (1); Natural variant (15); Sequence conflict (3); Signal peptide (1); Turn (4)	13	0	0	0	4	10	0	0	0	0
ASPH1_HUMAN		Membrane; Single-pass type II membrane protein.	0	0	0	0	1	1	0	0	Cytoplasm	Chain (1); Compositional bias (1); Modified residue (1); Sequence conflict (1); Topological domain (2); Transmembrane (1)	0	0	0	0	0	0	0	0	0	0
ASPH2_HUMAN		Membrane; Single-pass type II membrane protein.	0	0	0	0	1	1	0	0	Cytoplasm	Chain (1); Erroneous initiation (2); Glycosylation (1); Natural variant (1); Topological domain (2); Transmembrane (1)	0	0	0	0	0	0	0	0	0	0
ASPH_HUMAN		Endoplasmic reticulum membrane; Single-pass type II membrane protein.	0	0	1	0	1	1	0	0	Cytoplasm	Alternative sequence (10); Beta strand (12); Calcium binding (1); Chain (1); Compositional bias (3); Glycosylation (2); Helix (7); Modified residue (1); Mutagenesis (1); Natural variant (1); Repeat (4); Sequence conflict (4); Topological domain (2); Transmembrane (1); Turn (1)	12	0	0	0	0	7	0	0	4	0
ASPM_HUMAN		Cytoplasm. Cytoplasm â€º cytoskeleton â€º spindle. Nucleus.	0	0	0	0	0	1	1	1	Cytoplasm & Nucleus	Alternative sequence (1); Chain (1); Coiled coil (1); Domain (41); Erroneous initiation (2); Modified residue (33); Natural variant (10); Sequence conflict (4)	0	1	0	0	0	0	0	0	0	0
ASPN_HUMAN		Secreted â€º extracellular space â€º extracellular matrix.	0	0	0	0	0	0	0	0		Chain (1); Compositional bias (2); Disulfide bond (3); Domain (1); Erroneous initiation (1); Glycosylation (2); Propeptide (1); Region (1); Repeat (11); Sequence conflict (1); Signal peptide (1)	0	0	0	0	3	0	0	0	11	0
ASPP1_HUMAN		Cytoplasm. Nucleus.	0	0	0	0	0	1	1	1	Cytoplasm & Nucleus	Chain (1); Compositional bias (2); Domain (1); Modified residue (4); Repeat (2); Sequence conflict (3)	0	0	0	0	0	0	0	0	2	0
ASPP2_HUMAN		Cytoplasm â€º perinuclear region. Nucleus.	0	0	0	0	0	1	1	1	Cytoplasm & Nucleus	Alternative sequence (2); Beta strand (14); Chain (1); Compositional bias (2); Domain (1); Erroneous initiation (2); Helix (14); Modified residue (4); Motif (1); Mutagenesis (1); Region (2); Repeat (2); Sequence caution (1); Turn (1)	14	0	0	0	0	14	0	0	2	0
ASPX_HUMAN		Cytoplasmic vesicle â€º secretory vesicle â€º acrosome.	0	0	0	0	0	1	0	0	Cytoplasm	Alternative sequence (9); Chain (1); Glycosylation (1); Natural variant (1); Region (3); Repeat (16); Sequence conflict (1); Signal peptide (1)	0	0	0	0	0	0	0	0	16	0
ASSY_HUMAN			0	0	0	0	0	0	0	0		Beta strand (14); Binding site (12); Chain (1); Helix (17); Modified residue (2); Natural variant (62); Nucleotide binding (2); Sequence conflict (2); Turn (5)	14	0	0	0	0	17	0	2	0	0
ASTE1_HUMAN			0	0	0	0	0	0	0	0		Chain (1); Erroneous initiation (2); Frameshift (1); Sequence conflict (8)	0	0	0	0	0	0	0	0	0	0
ASTER_HUMAN		Membrane; Multi-pass membrane protein.	0	0	0	0	1	1	0	0	Cytoplasm	Chain (1); Natural variant (1); Transmembrane (2)	0	0	0	0	0	0	0	0	0	0
ASTL_HUMAN		Cytoplasm. Cell membrane. Cytoplasmic granule. Cytoplasmic vesicle â€º secretory vesicle.	0	0	0	0	1	1	0	0	Cytoplasm	Active site (1); Chain (1); Metal binding (3); Natural variant (3); Sequence conflict (2); Signal peptide (1)	0	0	0	0	0	0	3	0	0	0
ASTN1_HUMAN		Membrane; Multi-pass membrane protein.	0	0	0	0	1	1	0	0	Cytoplasm	Alternative sequence (1); Chain (1); Disulfide bond (9); Domain (4); Erroneous initiation (1); Glycosylation (8); Modified residue (3); Natural variant (2); Sequence conflict (2); Signal peptide (1); Transmembrane (2)	0	0	0	0	9	0	0	0	0	0
ASTN2_HUMAN		Membrane; Multi-pass membrane protein.	0	0	0	0	1	1	0	0	Cytoplasm	Alternative sequence (6); Chain (1); Disulfide bond (9); Domain (4); Erroneous initiation (2); Glycosylation (3); Natural variant (5); Sequence conflict (1); Signal peptide (1); Topological domain (3); Transmembrane (2)	0	0	0	0	9	0	0	0	0	0
ASUN_HUMAN			0	0	0	0	0	0	0	0		Chain (1); Coiled coil (1); Frameshift (1); Modified residue (1); Natural variant (2); Sequence conflict (9)	0	1	0	0	0	0	0	0	0	0
ASXL1_HUMAN		Nucleus.	0	0	0	0	0	0	1	0	Nucleus	Alternative sequence (2); Chain (1); Compositional bias (4); Modified residue (1); Motif (3); Mutagenesis (2); Natural variant (4); Region (4); Sequence conflict (5); Zinc finger (1)	0	0	0	0	0	0	0	0	0	1
ASXL2_HUMAN		Nucleus.	0	0	0	0	0	0	1	0	Nucleus	Alternative sequence (2); Chain (1); Compositional bias (5); Erroneous initiation (3); Modified residue (9); Motif (3); Natural variant (4); Sequence conflict (3); Site (1); Zinc finger (1)	0	0	0	0	0	0	0	0	0	1
ASXL3_HUMAN		Nucleus.	0	0	0	0	0	0	1	0	Nucleus	Alternative sequence (2); Chain (1); Compositional bias (4); Erroneous initiation (1); Erroneous translation (1); Natural variant (4); Sequence caution (1); Sequence conflict (4); Zinc finger (1)	0	0	0	0	0	0	0	0	0	1
ASZ1_HUMAN		Cytoplasm.	0	0	0	0	0	1	0	0	Cytoplasm	Chain (1); Domain (1); Natural variant (1); Repeat (6)	0	0	0	0	0	0	0	0	6	0
AT10A_HUMAN		Cell membrane; Multi-pass membrane protein. Endoplasmic reticulum membrane.	0	0	1	0	1	1	0	0	Cytoplasm	Active site (1); Chain (1); Compositional bias (1); Metal binding (2); Modified residue (1); Natural variant (11); Sequence conflict (1); Topological domain (11); Transmembrane (10)	0	0	0	0	0	0	2	0	0	0
AT10B_HUMAN		Cytoplasmic vesicle membrane; Multi-pass membrane protein. Endoplasmic reticulum membrane.	0	0	1	0	1	1	0	0	Cytoplasm	Active site (1); Alternative sequence (3); Chain (1); Erroneous initiation (1); Metal binding (2); Natural variant (1); Sequence conflict (1); Topological domain (11); Transmembrane (10)	0	0	0	0	0	0	2	0	0	0
AT10D_HUMAN		Cell membrane; Multi-pass membrane protein. Endoplasmic reticulum membrane.	0	0	1	0	1	1	0	0	Cytoplasm	Active site (1); Alternative sequence (1); Chain (1); Erroneous initiation (1); Frameshift (1); Metal binding (2); Natural variant (13); Nucleotide binding (2); Sequence conflict (3); Topological domain (11); Transmembrane (10)	0	0	0	0	0	0	2	2	0	0
AT11A_HUMAN		Cell membrane; Multi-pass membrane protein. Early endosome. Recycling endosome. Endoplasmic reticulum.	0	0	1	0	1	1	0	0	Cytoplasm	Active site (1); Chain (1); Metal binding (2); Natural variant (2); Topological domain (11); Transmembrane (10)	0	0	0	0	0	0	2	0	0	0
AT11B_HUMAN		Recycling endosome membrane; Multi-pass membrane protein. Early endosome. Endoplasmic reticulum.	0	0	1	0	1	1	0	0	Cytoplasm	Active site (1); Chain (1); Frameshift (1); Metal binding (2); Modified residue (1); Sequence caution (1); Topological domain (11); Transmembrane (10)	0	0	0	0	0	0	2	0	0	0
AT11C_HUMAN		Cell membrane; Multi-pass membrane protein. Endoplasmic reticulum membrane.	0	0	1	0	1	1	0	0	Cytoplasm	Active site (1); Alternative sequence (3); Chain (1); Erroneous gene model prediction (8); Erroneous initiation (4); Metal binding (2); Modified residue (3); Natural variant (5); Sequence conflict (2); Topological domain (11); Transmembrane (10)	0	0	0	0	0	0	2	0	0	0
AT12A_HUMAN		Membrane; Multi-pass membrane protein.	0	0	0	0	1	1	0	0	Cytoplasm	Active site (1); Alternative sequence (1); Chain (1); Metal binding (2); Modified residue (1); Natural variant (1); Sequence conflict (7); Topological domain (11); Transmembrane (10)	0	0	0	0	0	0	2	0	0	0
AT131_HUMAN		Membrane; Multi-pass membrane protein.	0	0	0	0	1	1	0	0	Cytoplasm	Active site (1); Alternative sequence (3); Chain (1); Compositional bias (2); Glycosylation (2); Metal binding (2); Modified residue (3); Topological domain (11); Transmembrane (10)	0	0	0	0	0	0	2	0	0	0
AT132_HUMAN		Membrane; Multi-pass membrane protein. Lysosome.	0	0	0	0	1	1	0	0	Cytoplasm	Active site (1); Alternative sequence (3); Chain (1); Metal binding (2); Natural variant (14); Sequence conflict (3); Topological domain (13); Transmembrane (12)	0	0	0	0	0	0	2	0	0	0
AT133_HUMAN		Membrane; Multi-pass membrane protein.	0	0	0	0	1	1	0	0	Cytoplasm	Active site (1); Alternative sequence (4); Chain (1); Compositional bias (1); Erroneous initiation (2); Frameshift (1); Metal binding (2); Modified residue (2); Sequence conflict (5); Transmembrane (11)	0	0	0	0	0	0	2	0	0	0
AT134_HUMAN		Membrane; Multi-pass membrane protein.	0	0	0	0	1	1	0	0	Cytoplasm	Active site (1); Alternative sequence (4); Chain (1); Erroneous translation (1); Metal binding (2); Natural variant (3); Sequence conflict (3); Topological domain (12); Transmembrane (11)	0	0	0	0	0	0	2	0	0	0
AT135_HUMAN		Membrane; Multi-pass membrane protein.	0	0	0	0	1	1	0	0	Cytoplasm	Active site (1); Chain (1); Compositional bias (1); Erroneous initiation (1); Frameshift (1); Glycosylation (3); Metal binding (2); Natural variant (6); Sequence caution (1); Sequence conflict (1); Transmembrane (10)	0	0	0	0	0	0	2	0	0	0
AT1A1_HUMAN		Cell membrane; Multi-pass membrane protein. Melanosome.	0	0	0	0	1	1	0	0	Cytoplasm	Active site (1); Alternative sequence (3); Chain (1); Metal binding (2); Modified residue (10); Natural variant (1); Propeptide (1); Region (1); Sequence conflict (5); Topological domain (11); Transmembrane (10)	0	0	0	0	0	0	2	0	0	0
AT1A2_HUMAN		Membrane; Multi-pass membrane protein. Cell membrane; Multi-pass membrane protein.	0	0	0	0	1	1	0	0	Cytoplasm	Active site (1); Chain (1); Erroneous initiation (1); Metal binding (2); Modified residue (4); Natural variant (6); Propeptide (1); Region (1); Topological domain (11); Transmembrane (10)	0	0	0	0	0	0	2	0	0	0
AT1A3_HUMAN		Cell membrane; Multi-pass membrane protein.	0	0	0	0	1	1	0	0	Cytoplasm	Active site (1); Chain (1); Metal binding (2); Modified residue (6); Natural variant (6); Region (1); Sequence conflict (19); Topological domain (11); Transmembrane (10)	0	0	0	0	0	0	2	0	0	0
AT1A4_HUMAN		Cell membrane; Multi-pass membrane protein.	0	0	0	0	1	1	0	0	Cytoplasm	Active site (1); Alternative sequence (1); Chain (1); Erroneous initiation (2); Metal binding (2); Modified residue (2); Natural variant (4); Region (1); Sequence conflict (2); Topological domain (11); Transmembrane (10)	0	0	0	0	0	0	2	0	0	0
AT1B1_HUMAN		Membrane; Single-pass type II membrane protein.	0	0	0	0	1	1	0	0	Cytoplasm	Alternative sequence (1); Chain (1); Disulfide bond (3); Glycosylation (3); Modified residue (1); Topological domain (2); Transmembrane (1)	0	0	0	0	3	0	0	0	0	0
AT1B2_HUMAN		Membrane; Single-pass type II membrane protein.	0	0	0	0	1	1	0	0	Cytoplasm	Chain (1); Disulfide bond (3); Glycosylation (8); Natural variant (2); Sequence conflict (7); Topological domain (2); Transmembrane (1)	0	0	0	0	3	0	0	0	0	0
AT1B3_HUMAN		Membrane; Single-pass type II membrane protein. Melanosome.	0	0	0	0	1	1	0	0	Cytoplasm	Chain (1); Disulfide bond (3); Glycosylation (2); Topological domain (2); Transmembrane (1)	0	0	0	0	3	0	0	0	0	0
AT1B4_HUMAN		Nucleus inner membrane; Single-pass type II membrane protein.	0	0	0	0	1	1	1	1	Cytoplasm & Nucleus	Alternative sequence (1); Chain (1); Compositional bias (1); Natural variant (1); Topological domain (2); Transmembrane (1)	0	0	0	0	0	0	0	0	0	0
AT2A1_HUMAN		Endoplasmic reticulum membrane; Multi-pass membrane protein. Sarcoplasmic reticulum membrane; Multi-pass membrane protein.	0	0	1	0	1	1	0	0	Cytoplasm	Active site (1); Alternative sequence (1); Chain (1); Disulfide bond (1); Metal binding (13); Natural variant (1); Region (2); Topological domain (11); Transmembrane (10)	0	0	0	0	1	0	13	0	0	0
AT2A2_HUMAN		Endoplasmic reticulum membrane; Multi-pass membrane protein. Sarcoplasmic reticulum membrane; Multi-pass membrane protein.	0	0	1	0	1	1	0	0	Cytoplasm	Active site (1); Alternative sequence (4); Chain (1); Cross-link (1); Erroneous initiation (1); Metal binding (13); Modified residue (5); Natural variant (35); Region (3); Topological domain (11); Transmembrane (10)	0	0	1	0	0	0	13	0	0	0
AT2A3_HUMAN		Nucleus membrane; Multi-pass membrane protein. Endoplasmic reticulum membrane; Multi-pass membrane protein. Sarcoplasmic reticulum membrane; Multi-pass membrane protein.	0	0	1	0	1	1	1	1	Cytoplasm & Nucleus	Active site (1); Alternative sequence (6); Binding site (1); Chain (1); Metal binding (13); Modified residue (1); Natural variant (2); Sequence conflict (3); Topological domain (11); Transmembrane (10)	0	0	0	0	0	0	13	0	0	0
AT2B1_HUMAN		Cell membrane; Multi-pass membrane protein.	0	0	0	0	1	1	0	0	Cytoplasm	Active site (1); Alternative sequence (5); Chain (1); Compositional bias (1); Metal binding (2); Modified residue (11); Natural variant (1); Region (2); Sequence conflict (1); Topological domain (11); Transmembrane (10)	0	0	0	0	0	0	2	0	0	0
AT2B2_HUMAN		Cell membrane; Multi-pass membrane protein.	0	0	0	0	1	1	0	0	Cytoplasm	Active site (1); Alternative sequence (4); Chain (1); Compositional bias (1); Metal binding (2); Modified residue (7); Region (2); Sequence conflict (7); Topological domain (11); Transmembrane (10)	0	0	0	0	0	0	2	0	0	0
AT2B3_HUMAN		Cell membrane; Multi-pass membrane protein.	0	0	0	0	1	1	0	0	Cytoplasm	Active site (1); Alternative sequence (4); Chain (1); Compositional bias (2); Metal binding (2); Modified residue (1); Natural variant (1); Region (2); Sequence conflict (4); Topological domain (11); Transmembrane (10)	0	0	0	0	0	0	2	0	0	0
AT2B4_HUMAN		Cell membrane; Multi-pass membrane protein.	0	0	0	0	1	1	0	0	Cytoplasm	Active site (1); Alternative sequence (4); Chain (1); Compositional bias (2); Helix (1); Metal binding (2); Modified residue (1); Region (2); Sequence conflict (7); Topological domain (11); Transmembrane (10); Turn (2)	0	0	0	0	0	1	2	0	0	0
AT2C1_HUMAN		Golgi apparatus membrane; Multi-pass membrane protein.	0	1	0	0	1	1	0	0	Cytoplasm	Active site (1); Alternative sequence (4); Chain (1); Erroneous initiation (1); Frameshift (1); Metal binding (8); Natural variant (18); Sequence conflict (9); Topological domain (11); Transmembrane (10)	0	0	0	0	0	0	8	0	0	0
AT2C2_HUMAN		Membrane; Multi-pass membrane protein.	0	0	0	0	1	1	0	0	Cytoplasm	Active site (1); Alternative sequence (1); Chain (1); Compositional bias (1); Erroneous initiation (1); Metal binding (8); Modified residue (3); Natural variant (4); Sequence conflict (1); Topological domain (11); Transmembrane (10)	0	0	0	0	0	0	8	0	0	0
AT2L1_HUMAN		Mitochondrion.	0	0	0	1	0	1	0	0	Cytoplasm	Alternative sequence (1); Chain (1); Modified residue (1); Natural variant (1)	0	0	0	0	0	0	0	0	0	0
AT2L2_HUMAN		Mitochondrion.	0	0	0	1	0	1	0	0	Cytoplasm	Alternative sequence (2); Chain (1); Modified residue (1); Natural variant (1)	0	0	0	0	0	0	0	0	0	0
AT5EL_HUMAN		Mitochondrion. Mitochondrion inner membrane.	0	0	0	1	1	1	0	0	Cytoplasm	Chain (1); Initiator methionine (1); Modified residue (2)	0	0	0	0	0	0	0	0	0	0
AT5F1_HUMAN		Mitochondrion. Mitochondrion inner membrane.	0	0	0	1	1	1	0	0	Cytoplasm	Chain (1); Modified residue (5); Natural variant (2); Sequence conflict (3); Transit peptide (1)	0	0	0	0	0	0	0	0	0	0
AT5G1_HUMAN		Mitochondrion membrane; Multi-pass membrane protein.	0	0	0	1	1	1	0	0	Cytoplasm	Chain (1); Sequence conflict (1); Site (1); Transit peptide (1); Transmembrane (2)	0	0	0	0	0	0	0	0	0	0
AT5G2_HUMAN		Mitochondrion membrane; Multi-pass membrane protein.	0	0	0	1	1	1	0	0	Cytoplasm	Alternative sequence (2); Chain (1); Natural variant (2); Sequence conflict (2); Site (1); Transit peptide (1); Transmembrane (2)	0	0	0	0	0	0	0	0	0	0
AT5G3_HUMAN		Mitochondrion membrane; Multi-pass membrane protein.	0	0	0	1	1	1	0	0	Cytoplasm	Chain (1); Natural variant (1); Site (1); Transit peptide (1); Transmembrane (2)	0	0	0	0	0	0	0	0	0	0
AT5L2_HUMAN		Mitochondrion membrane.	0	0	0	1	1	1	0	0	Cytoplasm	Chain (1)	0	0	0	0	0	0	0	0	0	0
AT5SL_HUMAN			0	0	0	0	0	0	0	0		Alternative sequence (3); Chain (1); Natural variant (5)	0	0	0	0	0	0	0	0	0	0
AT7L1_HUMAN			0	0	0	0	0	0	0	0		Alternative sequence (4); Chain (1); Compositional bias (2); Domain (1); Erroneous initiation (1); Sequence caution (1)	0	0	0	0	0	0	0	0	0	0
AT7L2_HUMAN			0	0	0	0	0	0	0	0		Chain (1); Domain (1); Natural variant (1)	0	0	0	0	0	0	0	0	0	0
AT7L3_HUMAN		Nucleus.	0	0	0	0	0	0	1	0	Nucleus	Alternative sequence (1); Beta strand (1); Chain (1); Domain (1); Erroneous initiation (2); Helix (2); Modified residue (2); Turn (2); Zinc finger (1)	1	0	0	0	0	2	0	0	0	1
AT8A1_HUMAN		Cytoplasmic vesicle â€º secretory vesicle â€º chromaffin granule membrane; Multi-pass membrane protein. Cytoplasmic granule. Cell membrane. Endoplasmic reticulum.	0	0	1	0	1	1	0	0	Cytoplasm	Active site (1); Alternative sequence (2); Chain (1); Erroneous initiation (2); Metal binding (2); Modified residue (5); Natural variant (1); Nucleotide binding (2); Sequence conflict (1); Topological domain (11); Transmembrane (10)	0	0	0	0	0	0	2	2	0	0
AT8A2_HUMAN		Membrane; Multi-pass membrane protein.	0	0	0	0	1	1	0	0	Cytoplasm	Active site (1); Alternative sequence (2); Chain (1); Erroneous initiation (1); Frameshift (1); Metal binding (2); Modified residue (1); Natural variant (1); Topological domain (11); Transmembrane (10)	0	0	0	0	0	0	2	0	0	0
AT8B1_HUMAN		Cell membrane; Multi-pass membrane protein. Endoplasmic reticulum.	0	0	1	0	1	1	0	0	Cytoplasm	Active site (1); Chain (1); Metal binding (2); Modified residue (1); Natural variant (43); Sequence conflict (1); Topological domain (11); Transmembrane (10)	0	0	0	0	0	0	2	0	0	0
AT8B2_HUMAN		Membrane; Multi-pass membrane protein.	0	0	0	0	1	1	0	0	Cytoplasm	Active site (1); Alternative sequence (6); Chain (1); Erroneous initiation (2); Frameshift (1); Metal binding (2); Modified residue (1); Sequence conflict (1); Topological domain (11); Transmembrane (10)	0	0	0	0	0	0	2	0	0	0
AT8B3_HUMAN		Membrane; Multi-pass membrane protein.	0	0	0	0	1	1	0	0	Cytoplasm	Active site (1); Alternative sequence (3); Chain (1); Erroneous gene model prediction (1); Erroneous initiation (1); Metal binding (2); Natural variant (2); Topological domain (11); Transmembrane (10)	0	0	0	0	0	0	2	0	0	0
AT8B4_HUMAN		Membrane; Multi-pass membrane protein.	0	0	0	0	1	1	0	0	Cytoplasm	Active site (1); Chain (1); Frameshift (1); Metal binding (2); Natural variant (4); Sequence caution (1); Sequence conflict (1); Topological domain (11); Transmembrane (10)	0	0	0	0	0	0	2	0	0	0
ATAD1_HUMAN		Peroxisome. Cell junction â€º synapse â€º postsynaptic cell membrane.	1	0	0	0	1	1	0	0	Cytoplasm	Alternative sequence (1); Chain (1); Cross-link (1); Modified residue (3); Natural variant (1); Nucleotide binding (1); Sequence conflict (1)	0	0	1	0	0	0	0	1	0	0
ATAD2_HUMAN		Nucleus.	0	0	0	0	0	0	1	0	Nucleus	Alternative sequence (3); Beta strand (1); Chain (1); Coiled coil (2); Compositional bias (2); Domain (1); Erroneous initiation (2); Helix (7); Modified residue (10); Mutagenesis (2); Natural variant (1); Nucleotide binding (1); Sequence caution (1); Turn (1)	1	2	0	0	0	7	0	1	0	0
ATAD5_HUMAN		Nucleus.	0	0	0	0	0	0	1	0	Nucleus	Alternative sequence (1); Chain (1); Compositional bias (1); Erroneous initiation (1); Modified residue (12); Motif (1); Mutagenesis (4); Natural variant (6); Nucleotide binding (1); Sequence caution (1); Sequence conflict (5)	0	0	0	0	0	0	0	1	0	0
ATAT_HUMAN			0	0	0	0	0	0	0	0		Alternative sequence (6); Chain (1); Modified residue (1)	0	0	0	0	0	0	0	0	0	0
ATBD4_HUMAN			0	0	0	0	0	0	0	0		Alternative sequence (1); Chain (1); Natural variant (2)	0	0	0	0	0	0	0	0	0	0
ATCAY_HUMAN		Cell projection â€º axon. Cell projection â€º dendrite. Cell junction â€º synapse. Cytoplasm. Mitochondrion envelope.	0	0	0	1	0	1	0	0	Cytoplasm	Alternative sequence (1); Chain (1); Domain (1); Erroneous initiation (1); Mutagenesis (3); Natural variant (1); Region (2); Sequence caution (1); Sequence conflict (1); Site (1)	0	0	0	0	0	0	0	0	0	0
ATD2B_HUMAN			0	0	0	0	0	0	0	0		Alternative sequence (1); Beta strand (1); Chain (1); Coiled coil (1); Compositional bias (2); Domain (1); Erroneous initiation (1); Helix (7); Modified residue (2); Natural variant (1); Nucleotide binding (1); Sequence conflict (2); Turn (1)	1	1	0	0	0	7	0	1	0	0
ATD3A_HUMAN		Mitochondrion inner membrane; Single-pass membrane protein. Mitochondrion matrix â€º mitochondrion nucleoid.	0	0	0	1	1	1	0	0	Cytoplasm	Alternative sequence (2); Chain (1); Coiled coil (1); Initiator methionine (1); Modified residue (3); Mutagenesis (5); Natural variant (2); Nucleotide binding (1); Region (2); Sequence conflict (2); Topological domain (2); Transmembrane (1)	0	1	0	0	0	0	0	1	0	0
ATD3B_HUMAN		Mitochondrion inner membrane; Peripheral membrane protein.	0	0	0	1	1	1	0	0	Cytoplasm	Alternative sequence (6); Chain (1); Coiled coil (1); Compositional bias (1); Erroneous initiation (1); Intramembrane (1); Modified residue (2); Natural variant (1); Nucleotide binding (1); Sequence conflict (3); Topological domain (2)	0	1	0	0	0	0	0	1	0	0
ATD3C_HUMAN			0	0	0	0	0	0	0	0		Chain (1); Erroneous gene model prediction (2); Erroneous translation (3); Modified residue (1); Nucleotide binding (1)	0	0	0	0	0	0	0	1	0	0
ATE1_HUMAN		Nucleus. Cytoplasm. Cytoplasm.	0	0	0	0	0	1	1	1	Cytoplasm & Nucleus	Alternative sequence (1); Chain (1); Modified residue (1); Sequence conflict (1)	0	0	0	0	0	0	0	0	0	0
ATF1_HUMAN		Nucleus.	0	0	0	0	0	0	1	0	Nucleus	Chain (1); Domain (2); Erroneous initiation (1); Modified residue (2); Mutagenesis (1); Natural variant (1); Region (2); Sequence conflict (2); Site (2)	0	0	0	0	0	0	0	0	0	0
ATF2_HUMAN		Nucleus.	0	0	0	0	0	0	1	0	Nucleus	Alternative sequence (2); Beta strand (1); Chain (1); Domain (1); Helix (2); Modified residue (5); Mutagenesis (1); Natural variant (1); Region (2); Sequence conflict (3); Turn (2); Zinc finger (1)	1	0	0	0	0	2	0	0	0	1
ATF3_HUMAN		Nucleus.	0	0	0	0	0	0	1	0	Nucleus	Alternative sequence (3); Chain (1); Domain (1); Natural variant (1); Region (2); Sequence conflict (1)	0	0	0	0	0	0	0	0	0	0
ATF4_HUMAN		Cytoplasm. Cell membrane. Nucleus. Cytoplasm â€º cytoskeleton â€º centrosome.	0	0	0	0	1	1	1	1	Cytoplasm & Nucleus	Chain (1); Coiled coil (1); Domain (1); Helix (1); Modified residue (1); Natural variant (3); Region (3); Sequence conflict (4)	0	1	0	0	0	1	0	0	0	0
ATF5_HUMAN		Cytoplasm. Nucleus.	0	0	0	0	0	1	1	1	Cytoplasm & Nucleus	Chain (1); Compositional bias (2); Domain (1); Natural variant (1); Region (3); Sequence conflict (1)	0	0	0	0	0	0	0	0	0	0
ATF6A_HUMAN		Endoplasmic reticulum membrane; Single-pass type II membrane protein. Nucleus.	0	0	1	0	1	1	1	1	Cytoplasm & Nucleus	Chain (2); Compositional bias (3); Domain (1); Glycosylation (3); Mutagenesis (7); Natural variant (4); Region (3); Sequence conflict (9); Site (1); Topological domain (2); Transmembrane (1)	0	0	0	0	0	0	0	0	0	0
ATF6B_HUMAN		Endoplasmic reticulum membrane; Single-pass type II membrane protein. Nucleus.	0	0	1	0	1	1	1	1	Cytoplasm & Nucleus	Alternative sequence (1); Chain (2); Compositional bias (1); Domain (1); Frameshift (2); Glycosylation (5); Region (3); Sequence conflict (4); Site (3); Topological domain (2); Transmembrane (1)	0	0	0	0	0	0	0	0	0	0
ATF7_HUMAN		Nucleus. Nucleus â€º nucleoplasm. Cytoplasm.	0	0	0	0	0	1	1	1	Cytoplasm & Nucleus	Alternative sequence (4); Chain (1); Cross-link (1); Domain (1); Modified residue (14); Mutagenesis (14); Region (4); Sequence conflict (1); Zinc finger (1)	0	0	1	0	0	0	0	0	0	1
ATG10_HUMAN		Cytoplasm.	0	0	0	0	0	1	0	0	Cytoplasm	Alternative sequence (2); Chain (1); Frameshift (2); Natural variant (3)	0	0	0	0	0	0	0	0	0	0
ATG12_HUMAN		Cytoplasm.	0	0	0	0	0	1	0	0	Cytoplasm	Alternative sequence (2); Chain (1); Cross-link (1); Erroneous initiation (1)	0	0	1	0	0	0	0	0	0	0
ATG13_HUMAN		Cytoplasm â€º cytosol. Preautophagosomal structure.	0	0	0	0	0	1	0	0	Cytoplasm	Alternative sequence (5); Chain (1); Compositional bias (1); Erroneous initiation (1); Modified residue (2)	0	0	0	0	0	0	0	0	0	0
ATG2A_HUMAN			0	0	0	0	0	0	0	0		Alternative sequence (5); Chain (1); Erroneous initiation (1); Modified residue (4); Natural variant (6); Sequence conflict (1)	0	0	0	0	0	0	0	0	0	0
ATG2B_HUMAN			0	0	0	0	0	0	0	0		Chain (1); Erroneous initiation (2); Erroneous termination (1); Modified residue (3); Natural variant (3); Sequence conflict (4)	0	0	0	0	0	0	0	0	0	0
ATG3_HUMAN		Cytoplasm.	0	0	0	0	0	1	0	0	Cytoplasm	Active site (1); Alternative sequence (1); Chain (1); Cross-link (1); Erroneous initiation (1); Frameshift (1); Modified residue (2); Mutagenesis (1)	0	0	1	0	0	0	0	0	0	0
ATG4A_HUMAN		Cytoplasm.	0	0	0	0	0	1	0	0	Cytoplasm	Active site (3); Alternative sequence (3); Beta strand (16); Chain (1); Helix (11); Modified residue (1); Sequence conflict (3); Turn (6)	16	0	0	0	0	11	0	0	0	0
ATG4B_HUMAN		Cytoplasm.	0	0	0	0	0	1	0	0	Cytoplasm	Active site (3); Alternative sequence (6); Beta strand (19); Chain (1); Erroneous initiation (2); Helix (15); Modified residue (5); Mutagenesis (5); Natural variant (1); Sequence conflict (5); Turn (5)	19	0	0	0	0	15	0	0	0	0
ATG4C_HUMAN		Cytoplasm.	0	0	0	0	0	1	0	0	Cytoplasm	Active site (3); Chain (1); Frameshift (1); Modified residue (1)	0	0	0	0	0	0	0	0	0	0
ATG4D_HUMAN		Cytoplasm.	0	0	0	0	0	1	0	0	Cytoplasm	Active site (3); Chain (1)	0	0	0	0	0	0	0	0	0	0
ATG5_HUMAN		Cytoplasm.	0	0	0	0	0	1	0	0	Cytoplasm	Alternative sequence (1); Chain (1); Cross-link (1); Mutagenesis (1); Natural variant (1); Sequence conflict (1)	0	0	1	0	0	0	0	0	0	0
ATG7_HUMAN		Cytoplasm.	0	0	0	0	0	1	0	0	Cytoplasm	Active site (1); Alternative sequence (1); Chain (1); Initiator methionine (1); Modified residue (2); Natural variant (1)	0	0	0	0	0	0	0	0	0	0
ATG9A_HUMAN		Cytoplasmic vesicle â€º autophagosome membrane; Multi-pass membrane protein. Golgi apparatus â€º trans-Golgi network membrane; Multi-pass membrane protein. Late endosome membrane; Multi-pass membrane protein.	0	1	0	0	1	1	0	0	Cytoplasm	Alternative sequence (3); Chain (1); Erroneous initiation (3); Glycosylation (1); Modified residue (7); Natural variant (2); Sequence conflict (7); Topological domain (7); Transmembrane (6)	0	0	0	0	0	0	0	0	0	0
ATG9B_HUMAN		Cytoplasmic vesicle â€º autophagosome membrane; Multi-pass membrane protein.	0	0	0	0	1	1	0	0	Cytoplasm	Alternative sequence (4); Chain (1); Compositional bias (1); Erroneous initiation (1); Frameshift (1); Natural variant (1); Sequence conflict (4); Topological domain (7); Transmembrane (6)	0	0	0	0	0	0	0	0	0	0
ATGA1_HUMAN		Cytoplasm. Preautophagosomal structure.	0	0	0	0	0	1	0	0	Cytoplasm	Chain (1); Frameshift (1); Sequence conflict (1)	0	0	0	0	0	0	0	0	0	0
ATHL1_HUMAN			0	0	0	0	0	0	0	0		Alternative sequence (2); Chain (1); Compositional bias (1); Erroneous initiation (4); Sequence conflict (1)	0	0	0	0	0	0	0	0	0	0
ATIF1_HUMAN		Mitochondrion.	0	0	0	1	0	1	0	0	Cytoplasm	Alternative sequence (2); Chain (1); Coiled coil (1); Erroneous initiation (1); Sequence conflict (1); Transit peptide (1)	0	1	0	0	0	0	0	0	0	0
ATL1_HUMAN		Secreted â€º extracellular space â€º extracellular matrix.	0	0	0	0	0	0	0	0		Alternative sequence (10); Chain (1); Disulfide bond (16); Domain (14); Erroneous initiation (1); Frameshift (2); Glycosylation (3); Mass spectrometry (1); Natural variant (1); Sequence conflict (3); Signal peptide (1)	0	0	0	0	16	0	0	0	0	0
ATL2_HUMAN		Secreted.	0	0	0	0	0	0	0	0		Chain (1); Disulfide bond (3); Domain (8); Erroneous initiation (1); Glycosylation (10); Natural variant (16); Sequence conflict (1); Signal peptide (1)	0	0	0	0	3	0	0	0	0	0
ATL3_HUMAN		Secreted â€º extracellular space â€º extracellular matrix.	0	0	0	0	0	0	0	0		Alternative sequence (1); Chain (1); Disulfide bond (12); Domain (14); Glycosylation (17); Natural variant (14); Sequence conflict (3); Signal peptide (1)	0	0	0	0	12	0	0	0	0	0
ATL4_HUMAN		Secreted â€º extracellular space â€º extracellular matrix.	0	0	0	0	0	0	0	0		Alternative sequence (2); Chain (1); Compositional bias (1); Domain (7); Frameshift (1); Glycosylation (3); Natural variant (2); Signal peptide (1)	0	0	0	0	0	0	0	0	0	0
ATL5_HUMAN		Secreted.	0	0	0	0	0	0	0	0		Chain (1); Disulfide bond (6); Domain (2); Glycosylation (1); Sequence conflict (1); Signal peptide (1)	0	0	0	0	6	0	0	0	0	0
ATLA1_HUMAN		Endoplasmic reticulum membrane; Multi-pass membrane protein. Golgi apparatus membrane; Multi-pass membrane protein. Cell projection â€º axon.	0	1	1	0	1	1	0	0	Cytoplasm	Beta strand (14); Chain (1); Coiled coil (1); Erroneous initiation (2); Helix (13); Modified residue (4); Mutagenesis (4); Natural variant (20); Nucleotide binding (2); Region (1); Topological domain (3); Transmembrane (2); Turn (6)	14	1	0	0	0	13	0	2	0	0
ATLA2_HUMAN		Endoplasmic reticulum membrane; Multi-pass membrane protein.	0	0	1	0	1	1	0	0	Cytoplasm	Alternative sequence (4); Chain (1); Coiled coil (1); Modified residue (3); Mutagenesis (2); Natural variant (3); Nucleotide binding (2); Sequence conflict (1); Topological domain (3); Transmembrane (2)	0	1	0	0	0	0	0	2	0	0
ATLA3_HUMAN		Endoplasmic reticulum membrane; Multi-pass membrane protein.	0	0	1	0	1	1	0	0	Cytoplasm	Chain (1); Modified residue (2); Mutagenesis (2); Nucleotide binding (2); Sequence caution (1); Sequence conflict (6); Topological domain (3); Transmembrane (2)	0	0	0	0	0	0	0	2	0	0
ATMIN_HUMAN		Nucleus.	0	0	0	0	0	0	1	0	Nucleus	Alternative sequence (1); Chain (1); Compositional bias (1); Erroneous initiation (2); Natural variant (2); Region (1); Sequence conflict (8); Zinc finger (2)	0	0	0	0	0	0	0	0	0	2
ATM_HUMAN		Nucleus. Cytoplasmic vesicle.	0	0	0	0	0	1	1	1	Cytoplasm & Nucleus	Chain (1); Domain (3); Erroneous gene model prediction (1); Erroneous initiation (2); Modified residue (11); Mutagenesis (8); Natural variant (150); Region (1); Sequence caution (2); Sequence conflict (15)	0	0	0	0	0	0	0	0	0	0
ATN1_HUMAN		Nucleus. Cytoplasm â€º perinuclear region. Cell junction.	0	0	0	0	0	1	1	1	Cytoplasm & Nucleus	Chain (1); Compositional bias (13); Frameshift (1); Modified residue (19); Motif (2); Mutagenesis (2); Natural variant (2); Region (2); Sequence conflict (3); Site (1)	0	0	0	0	0	0	0	0	0	0
ATNG_HUMAN		Membrane; Single-pass type III membrane protein.	0	0	0	0	1	1	0	0	Cytoplasm	Alternative sequence (1); Chain (1); Erroneous translation (1); Frameshift (1); Natural variant (1); Transmembrane (1)	0	0	0	0	0	0	0	0	0	0
ATOH1_HUMAN		Nucleus.	0	0	0	0	0	0	1	0	Nucleus	Chain (1); Compositional bias (2); Domain (1); Natural variant (1)	0	0	0	0	0	0	0	0	0	0
ATOH7_HUMAN		Nucleus.	0	0	0	0	0	0	1	0	Nucleus	Chain (1); Domain (1)	0	0	0	0	0	0	0	0	0	0
ATOH8_HUMAN		Nucleus.	0	0	0	0	0	0	1	0	Nucleus	Alternative sequence (1); Chain (1); Compositional bias (1); Domain (1); Natural variant (1)	0	0	0	0	0	0	0	0	0	0
ATOX1_HUMAN			0	0	0	0	0	0	0	0		Beta strand (4); Chain (1); Domain (1); Helix (2); Metal binding (2); Turn (2)	4	0	0	0	0	2	2	0	0	0
ATP23_HUMAN			0	0	0	0	0	0	0	0		Active site (1); Chain (1); Erroneous initiation (1); Metal binding (2); Natural variant (1)	0	0	0	0	0	0	2	0	0	0
ATP4A_HUMAN		Membrane; Multi-pass membrane protein.	0	0	0	0	1	1	0	0	Cytoplasm	Active site (1); Chain (1); Initiator methionine (1); Metal binding (2); Modified residue (1); Natural variant (1); Topological domain (11); Transmembrane (10)	0	0	0	0	0	0	2	0	0	0
ATP4B_HUMAN		Membrane; Single-pass type II membrane protein.	0	0	0	0	1	1	0	0	Cytoplasm	Chain (1); Disulfide bond (3); Glycosylation (7); Topological domain (2); Transmembrane (1)	0	0	0	0	3	0	0	0	0	0
ATP5E_HUMAN		Mitochondrion. Mitochondrion inner membrane.	0	0	0	1	1	1	0	0	Cytoplasm	Chain (1); Initiator methionine (1); Modified residue (1); Natural variant (1)	0	0	0	0	0	0	0	0	0	0
ATP5H_HUMAN		Mitochondrion. Mitochondrion inner membrane.	0	0	0	1	1	1	0	0	Cytoplasm	Alternative sequence (1); Chain (1); Initiator methionine (1); Modified residue (8)	0	0	0	0	0	0	0	0	0	0
ATP5I_HUMAN		Mitochondrion. Mitochondrion inner membrane.	0	0	0	1	1	1	0	0	Cytoplasm	Chain (1); Initiator methionine (1); Modified residue (1)	0	0	0	0	0	0	0	0	0	0
ATP5J_HUMAN		Mitochondrion. Mitochondrion inner membrane.	0	0	0	1	1	1	0	0	Cytoplasm	Chain (1); Modified residue (4); Sequence conflict (1); Transit peptide (1)	0	0	0	0	0	0	0	0	0	0
ATP5L_HUMAN		Mitochondrion. Mitochondrion inner membrane.	0	0	0	1	1	1	0	0	Cytoplasm	Chain (1); Initiator methionine (1); Modified residue (4); Sequence conflict (3)	0	0	0	0	0	0	0	0	0	0
ATP5S_HUMAN		Mitochondrion. Mitochondrion inner membrane.	0	0	0	1	1	1	0	0	Cytoplasm	Alternative sequence (4); Chain (1); Metal binding (2); Natural variant (1); Region (1); Repeat (4); Transit peptide (1)	0	0	0	0	0	0	2	0	4	0
ATP6_HUMAN		Mitochondrion inner membrane; Multi-pass membrane protein.	0	0	0	1	1	1	0	0	Cytoplasm	Chain (1); Natural variant (29); Transmembrane (6)	0	0	0	0	0	0	0	0	0	0
ATP7A_HUMAN		Golgi apparatus â€º trans-Golgi network membrane; Multi-pass membrane protein. Cell membrane; Multi-pass membrane protein. Cytoplasm â€º cytosol. Endoplasmic reticulum.	0	1	1	0	1	1	0	0	Cytoplasm	Active site (1); Alternative sequence (7); Beta strand (44); Chain (1); Compositional bias (1); Domain (6); Glycosylation (2); Helix (22); Metal binding (2); Modified residue (2); Motif (1); Mutagenesis (1); Natural variant (41); Sequence conflict (25); Topological domain (9); Transmembrane (8); Turn (25)	44	0	0	0	0	22	2	0	0	0
ATP7B_HUMAN		Golgi apparatus â€º trans-Golgi network membrane; Multi-pass membrane protein. Cytoplasm. Mitochondrion.	0	1	0	1	1	1	0	0	Cytoplasm	Active site (1); Alternative sequence (4); Beta strand (26); Chain (2); Compositional bias (1); Domain (6); Frameshift (3); Helix (15); Metal binding (14); Natural variant (225); Sequence conflict (4); Topological domain (9); Transmembrane (8); Turn (11)	26	0	0	0	0	15	14	0	0	0
ATP8_HUMAN		Mitochondrion membrane; Single-pass membrane protein.	0	0	0	1	1	1	0	0	Cytoplasm	Chain (1); Modified residue (2); Natural variant (3); Sequence conflict (2); Transmembrane (1)	0	0	0	0	0	0	0	0	0	0
ATP9A_HUMAN		Early endosome membrane; Multi-pass membrane protein. Recycling endosome. Golgi apparatus â€º trans-Golgi network membrane.	0	1	0	0	1	1	0	0	Cytoplasm	Active site (1); Alternative sequence (1); Chain (1); Erroneous gene model prediction (3); Erroneous initiation (1); Metal binding (2); Sequence conflict (3); Topological domain (11); Transmembrane (10)	0	0	0	0	0	0	2	0	0	0
ATP9B_HUMAN		Golgi apparatus â€º trans-Golgi network membrane; Multi-pass membrane protein.	0	1	0	0	1	1	0	0	Cytoplasm	Active site (1); Alternative sequence (1); Chain (1); Metal binding (2); Natural variant (4); Sequence conflict (8); Topological domain (11); Transmembrane (10)	0	0	0	0	0	0	2	0	0	0
ATPA_HUMAN		Mitochondrion inner membrane. Cell membrane; Peripheral membrane protein; Extracellular side.	0	0	0	1	1	1	0	0	Cytoplasm	Chain (1); Modified residue (14); Natural variant (2); Nucleotide binding (1); Sequence conflict (3); Site (1); Transit peptide (1)	0	0	0	0	0	0	0	1	0	0
ATPB_HUMAN		Mitochondrion. Mitochondrion inner membrane.	0	0	0	1	1	1	0	0	Cytoplasm	Chain (1); Modified residue (7); Natural variant (1); Nucleotide binding (1); Sequence conflict (8); Transit peptide (1)	0	0	0	0	0	0	0	1	0	0
ATPD_HUMAN		Mitochondrion. Mitochondrion inner membrane.	0	0	0	1	1	1	0	0	Cytoplasm	Chain (1); Cross-link (1); Transit peptide (1)	0	0	1	0	0	0	0	0	0	0
ATPF1_HUMAN		Mitochondrion.	0	0	0	1	0	1	0	0	Cytoplasm	Chain (1); Natural variant (1); Transit peptide (1)	0	0	0	0	0	0	0	0	0	0
ATPF2_HUMAN		Mitochondrion.	0	0	0	1	0	1	0	0	Cytoplasm	Chain (1); Frameshift (1); Natural variant (1); Transit peptide (1)	0	0	0	0	0	0	0	0	0	0
ATPG_HUMAN		Mitochondrion. Mitochondrion inner membrane; Peripheral membrane protein.	0	0	0	1	1	1	0	0	Cytoplasm	Alternative sequence (1); Chain (1); Modified residue (7); Sequence conflict (1); Transit peptide (1)	0	0	0	0	0	0	0	0	0	0
ATPK_HUMAN		Mitochondrion. Mitochondrion inner membrane; Single-pass membrane protein.	0	0	0	1	1	1	0	0	Cytoplasm	Alternative sequence (1); Chain (1); Initiator methionine (1); Modified residue (1); Sequence conflict (1); Transmembrane (1)	0	0	0	0	0	0	0	0	0	0
ATPOS_HUMAN			0	0	0	0	0	0	0	0		Chain (1)	0	0	0	0	0	0	0	0	0	0
ATPO_HUMAN		Mitochondrion. Mitochondrion inner membrane.	0	0	0	1	1	1	0	0	Cytoplasm	Chain (1); Modified residue (8); Natural variant (1); Transit peptide (1)	0	0	0	0	0	0	0	0	0	0
ATRAP_HUMAN		Endoplasmic reticulum membrane; Multi-pass membrane protein. Golgi apparatus membrane; Multi-pass membrane protein. Cytoplasmic vesicle membrane; Multi-pass membrane protein.	0	1	1	0	1	1	0	0	Cytoplasm	Alternative sequence (4); Chain (1); Erroneous gene model prediction (1); Natural variant (1); Region (1); Sequence conflict (2); Topological domain (4); Transmembrane (3)	0	0	0	0	0	0	0	0	0	0
ATRIP_HUMAN		Nucleus.	0	0	0	0	0	0	1	0	Nucleus	Alternative sequence (2); Chain (1); Coiled coil (1); Cross-link (1); Erroneous initiation (2); Frameshift (1); Modified residue (2); Motif (1); Mutagenesis (2); Natural variant (2); Region (1); Sequence conflict (7)	0	1	1	0	0	0	0	0	0	0
ATRN1_HUMAN		Membrane; Single-pass type I membrane protein.	0	0	0	0	1	1	0	0	Cytoplasm	Alternative sequence (2); Chain (1); Disulfide bond (15); Domain (11); Erroneous gene model prediction (3); Erroneous initiation (1); Glycosylation (8); Natural variant (1); Repeat (6); Signal peptide (1); Topological domain (2); Transmembrane (1)	0	0	0	0	15	0	0	0	6	0
ATRN_HUMAN		Cell membrane; Single-pass type I membrane protein. Secreted.	0	0	0	0	1	1	0	0	Cytoplasm	Alternative sequence (2); Chain (1); Compositional bias (1); Disulfide bond (13); Domain (9); Glycosylation (26); Natural variant (4); Propeptide (1); Repeat (6); Sequence conflict (7); Signal peptide (1); Topological domain (2); Transmembrane (1)	0	0	0	0	13	0	0	0	6	0
ATRX_HUMAN		Nucleus.	0	0	0	0	0	0	1	0	Nucleus	Alternative sequence (6); Beta strand (9); Chain (1); Compositional bias (12); Domain (3); Erroneous initiation (1); Frameshift (1); Helix (5); Modified residue (29); Motif (2); Natural variant (40); Nucleotide binding (1); Sequence caution (1); Sequence conflict (8); Turn (7); Zinc finger (2)	9	0	0	0	0	5	0	1	0	2
ATR_HUMAN		Nucleus. Nucleus â€º PML body.	0	0	0	0	0	0	1	0	Nucleus	Alternative sequence (4); Chain (1); Domain (3); Modified residue (4); Mutagenesis (3); Natural variant (21); Repeat (2); Sequence conflict (2)	0	0	0	0	0	0	0	0	2	0
ATS10_HUMAN		Secreted â€º extracellular space â€º extracellular matrix.	0	0	0	0	0	0	0	0		Active site (1); Chain (1); Compositional bias (3); Disulfide bond (5); Domain (8); Glycosylation (6); Metal binding (3); Modified residue (1); Natural variant (3); Propeptide (1); Region (1); Sequence conflict (4); Signal peptide (1)	0	0	0	0	5	0	3	0	0	0
ATS12_HUMAN		Secreted â€º extracellular space â€º extracellular matrix.	0	0	0	0	0	0	0	0		Active site (1); Alternative sequence (3); Chain (1); Compositional bias (2); Disulfide bond (5); Domain (11); Glycosylation (14); Metal binding (4); Modified residue (3); Motif (1); Natural variant (5); Propeptide (1); Region (2); Sequence conflict (4); Signal peptide (1)	0	0	0	0	5	0	4	0	0	0
ATS13_HUMAN		Secreted.	0	0	0	0	0	0	0	0		Active site (1); Alternative sequence (2); Beta strand (26); Chain (1); Disulfide bond (5); Domain (12); Erroneous initiation (2); Glycosylation (10); Helix (8); Metal binding (7); Motif (1); Mutagenesis (2); Natural variant (61); Propeptide (1); Region (2); Sequence conflict (1); Signal peptide (1); Turn (2)	26	0	0	0	5	8	7	0	0	0
ATS14_HUMAN		Secreted â€º extracellular space â€º extracellular matrix.	0	0	0	0	0	0	0	0		Active site (1); Alternative sequence (2); Chain (1); Compositional bias (3); Disulfide bond (8); Domain (7); Glycosylation (4); Metal binding (3); Natural variant (5); Propeptide (1); Region (1); Sequence conflict (5); Signal peptide (1)	0	0	0	0	8	0	3	0	0	0
ATS15_HUMAN		Secreted â€º extracellular space â€º extracellular matrix.	0	0	0	0	0	0	0	0		Active site (1); Chain (1); Compositional bias (1); Disulfide bond (5); Domain (5); Glycosylation (4); Metal binding (4); Motif (1); Natural variant (3); Propeptide (1); Region (1); Signal peptide (1)	0	0	0	0	5	0	4	0	0	0
ATS16_HUMAN		Secreted â€º extracellular space â€º extracellular matrix.	0	0	0	0	0	0	0	0		Active site (1); Alternative sequence (2); Chain (1); Compositional bias (1); Disulfide bond (8); Domain (9); Glycosylation (7); Metal binding (4); Modified residue (1); Motif (1); Natural variant (5); Propeptide (1); Region (1); Sequence conflict (3); Signal peptide (1)	0	0	0	0	8	0	4	0	0	0
ATS17_HUMAN		Secreted â€º extracellular space â€º extracellular matrix.	0	0	0	0	0	0	0	0		Active site (1); Alternative sequence (3); Chain (1); Compositional bias (2); Disulfide bond (8); Domain (8); Glycosylation (7); Metal binding (4); Motif (1); Natural variant (4); Propeptide (1); Region (1); Sequence conflict (1); Signal peptide (1)	0	0	0	0	8	0	4	0	0	0
ATS18_HUMAN		Secreted â€º extracellular space â€º extracellular matrix.	0	0	0	0	0	0	0	0		Active site (1); Alternative sequence (2); Chain (1); Compositional bias (1); Disulfide bond (5); Domain (8); Erroneous initiation (1); Glycosylation (6); Metal binding (4); Motif (1); Natural variant (9); Propeptide (1); Region (1); Sequence caution (2); Sequence conflict (1); Signal peptide (1)	0	0	0	0	5	0	4	0	0	0
ATS19_HUMAN		Secreted â€º extracellular space â€º extracellular matrix.	0	0	0	0	0	0	0	0		Active site (1); Chain (1); Compositional bias (2); Disulfide bond (8); Domain (8); Glycosylation (5); Metal binding (4); Modified residue (1); Motif (1); Natural variant (3); Propeptide (1); Region (1); Sequence conflict (2); Signal peptide (1)	0	0	0	0	8	0	4	0	0	0
ATS1_HUMAN		Secreted â€º extracellular space â€º extracellular matrix.	0	0	0	0	0	0	0	0		Active site (1); Beta strand (9); Chain (1); Compositional bias (2); Disulfide bond (5); Domain (5); Erroneous initiation (2); Glycosylation (3); Helix (13); Metal binding (4); Motif (1); Natural variant (1); Propeptide (1); Region (1); Sequence conflict (2); Signal peptide (1); Turn (3)	9	0	0	0	5	13	4	0	0	0
ATS20_HUMAN		Secreted â€º extracellular space â€º extracellular matrix.	0	0	0	0	0	0	0	0		Active site (1); Alternative sequence (3); Chain (1); Compositional bias (1); Disulfide bond (5); Domain (18); Glycosylation (15); Metal binding (3); Natural variant (3); Propeptide (1); Region (1); Sequence conflict (18); Signal peptide (1)	0	0	0	0	5	0	3	0	0	0
ATS2_HUMAN		Secreted â€º extracellular space â€º extracellular matrix.	0	0	0	0	0	0	0	0		Active site (1); Alternative sequence (2); Chain (1); Compositional bias (3); Disulfide bond (8); Domain (7); Glycosylation (8); Metal binding (3); Motif (1); Natural variant (7); Propeptide (1); Region (1); Sequence conflict (2); Signal peptide (1)	0	0	0	0	8	0	3	0	0	0
ATS3_HUMAN		Secreted â€º extracellular space â€º extracellular matrix.	0	0	0	0	0	0	0	0		Active site (1); Chain (1); Compositional bias (2); Disulfide bond (8); Domain (7); Glycosylation (7); Metal binding (3); Natural variant (2); Propeptide (1); Region (1); Sequence conflict (1); Signal peptide (1)	0	0	0	0	8	0	3	0	0	0
ATS4_HUMAN		Secreted â€º extracellular space â€º extracellular matrix.	0	0	0	0	0	0	0	0		Active site (1); Beta strand (14); Chain (1); Compositional bias (2); Disulfide bond (5); Domain (3); Erroneous initiation (1); Glycosylation (1); Helix (11); Metal binding (4); Motif (1); Natural variant (8); Propeptide (1); Region (1); Sequence conflict (2); Signal peptide (1); Turn (5)	14	0	0	0	5	11	4	0	0	0
ATS5_HUMAN		Secreted â€º extracellular space â€º extracellular matrix.	0	0	0	0	0	0	0	0		Active site (1); Beta strand (15); Chain (1); Compositional bias (3); Disulfide bond (5); Domain (4); Glycosylation (4); Helix (13); Metal binding (4); Motif (1); Natural variant (3); Propeptide (1); Region (1); Signal peptide (1); Turn (3)	15	0	0	0	5	13	4	0	0	0
ATS6_HUMAN		Secreted â€º extracellular space â€º extracellular matrix.	0	0	0	0	0	0	0	0		Active site (1); Alternative sequence (7); Chain (1); Disulfide bond (8); Domain (8); Glycosylation (6); Metal binding (3); Propeptide (1); Region (1); Sequence conflict (9); Signal peptide (1)	0	0	0	0	8	0	3	0	0	0
ATS7_HUMAN		Secreted â€º extracellular space â€º extracellular matrix.	0	0	0	0	0	0	0	0		Active site (1); Chain (1); Compositional bias (1); Disulfide bond (5); Domain (11); Glycosylation (3); Metal binding (4); Motif (1); Natural variant (5); Propeptide (1); Region (1); Sequence caution (1); Sequence conflict (5); Signal peptide (1)	0	0	0	0	5	0	4	0	0	0
ATS8_HUMAN		Secreted â€º extracellular space â€º extracellular matrix.	0	0	0	0	0	0	0	0		Active site (1); Chain (1); Compositional bias (2); Disulfide bond (5); Domain (4); Glycosylation (5); Metal binding (3); Modified residue (2); Propeptide (1); Region (1); Sequence conflict (6); Signal peptide (1)	0	0	0	0	5	0	3	0	0	0
ATS9_HUMAN		Secreted â€º extracellular space â€º extracellular matrix.	0	0	0	0	0	0	0	0		Active site (1); Alternative sequence (4); Chain (1); Compositional bias (2); Disulfide bond (14); Domain (18); Glycosylation (9); Metal binding (4); Motif (1); Natural variant (8); Propeptide (1); Region (1); Sequence conflict (4); Signal peptide (1)	0	0	0	0	14	0	4	0	0	0
ATTY_HUMAN			0	0	0	0	0	0	0	0		Beta strand (12); Chain (1); Helix (17); Modified residue (1); Mutagenesis (1); Natural variant (2); Turn (4)	12	0	0	0	0	17	0	0	0	0
ATX10_HUMAN		Cytoplasm â€º perinuclear region.	0	0	0	0	0	1	0	0	Cytoplasm	Alternative sequence (1); Chain (1)	0	0	0	0	0	0	0	0	0	0
ATX1L_HUMAN		Nucleus. Cell projection â€º dendrite.	0	0	0	0	0	0	1	0	Nucleus	Chain (1); Compositional bias (1); Domain (1); Natural variant (1); Region (2)	0	0	0	0	0	0	0	0	0	0
ATX1_HUMAN		Cytoplasm. Nucleus.	0	0	0	0	0	1	1	1	Cytoplasm & Nucleus	Beta strand (8); Chain (1); Compositional bias (1); Cross-link (5); Domain (1); Helix (4); Modified residue (3); Motif (1); Mutagenesis (12); Natural variant (2); Region (3); Sequence conflict (1); Turn (2)	8	0	5	0	0	4	0	0	0	0
ATX2L_HUMAN		Membrane; Peripheral membrane protein.	0	0	0	0	1	1	0	0	Cytoplasm	Alternative sequence (9); Chain (1); Compositional bias (1); Frameshift (6); Modified residue (29); Region (1); Sequence caution (3); Sequence conflict (13)	0	0	0	0	0	0	0	0	0	0
ATX2_HUMAN		Cytoplasm.	0	0	0	0	0	1	0	0	Cytoplasm	Alternative sequence (9); Chain (1); Compositional bias (6); Modified residue (22); Natural variant (2); Sequence conflict (2)	0	0	0	0	0	0	0	0	0	0
ATX3L_HUMAN		Nucleus.	0	0	0	0	0	0	1	0	Nucleus	Active site (3); Beta strand (8); Chain (1); Compositional bias (1); Domain (1); Helix (10); Natural variant (2); Repeat (2); Sequence conflict (2); Turn (1)	8	0	0	0	0	10	0	0	2	0
ATX3_HUMAN		Nucleus matrix.	0	0	0	0	0	0	1	0	Nucleus	Active site (3); Alternative sequence (2); Beta strand (9); Chain (1); Compositional bias (1); Domain (1); Helix (11); Modified residue (1); Mutagenesis (4); Natural variant (3); Repeat (3); Sequence conflict (3); Turn (3)	9	0	0	0	0	11	0	0	3	0
ATX7_HUMAN		Nucleus. Nucleus â€º nucleolus. Nucleus matrix. Cytoplasm â€º cytoskeleton. Cytoplasm.	0	0	0	0	0	1	1	1	Cytoplasm & Nucleus	Alternative sequence (2); Beta strand (1); Chain (1); Compositional bias (15); Cross-link (1); Domain (1); Helix (2); Modified residue (3); Mutagenesis (2); Natural variant (4); Sequence conflict (4); Turn (2)	1	0	1	0	0	2	0	0	0	0
ATX8_HUMAN		Nucleus.	0	0	0	0	0	0	1	0	Nucleus	Chain (1); Compositional bias (1)	0	0	0	0	0	0	0	0	0	0
AUGN_HUMAN		Secreted. Cytoplasmic vesicle â€º secretory vesicle.	0	0	0	0	0	1	0	0	Cytoplasm	Natural variant (1); Peptide (1); Propeptide (2); Signal peptide (1)	0	0	0	0	0	0	0	0	0	0
AUHM_HUMAN		Mitochondrion.	0	0	0	1	0	1	0	0	Cytoplasm	Alternative sequence (1); Beta strand (9); Chain (1); Helix (14); Mutagenesis (3); Natural variant (1); Region (1); Transit peptide (1); Turn (3)	9	0	0	0	0	14	0	0	0	0
AUNIP_HUMAN		Cytoplasm â€º cytoskeleton â€º centrosome. Cytoplasm â€º cytoskeleton â€º spindle pole.	0	0	0	0	0	1	0	0	Cytoplasm	Alternative sequence (1); Chain (1); Modified residue (1); Natural variant (1); Region (1)	0	0	0	0	0	0	0	0	0	0
AUP1_HUMAN		Endoplasmic reticulum membrane; Single-pass type III membrane protein; Cytoplasmic side.	0	0	1	0	1	1	0	0	Cytoplasm	Alternative sequence (3); Beta strand (1); Chain (1); Compositional bias (1); Domain (1); Erroneous initiation (1); Helix (3); Modified residue (5); Sequence conflict (1); Topological domain (2); Transmembrane (1)	1	0	0	0	0	3	0	0	0	0
AURKA_HUMAN		Cytoplasm â€º cytoskeleton â€º centrosome. Cytoplasm â€º cytoskeleton â€º spindle pole.	0	0	0	0	0	1	0	0	Cytoplasm	Active site (1); Beta strand (13); Binding site (3); Chain (1); Domain (1); Frameshift (1); Helix (15); Modified residue (8); Mutagenesis (9); Natural variant (8); Nucleotide binding (1); Region (1); Turn (2)	13	0	0	0	0	15	0	1	0	0
AURKB_HUMAN		Nucleus. Chromosome. Chromosome â€º centromere. Cytoplasm â€º cytoskeleton â€º spindle.	0	0	0	0	0	1	1	1	Cytoplasm & Nucleus	Active site (1); Alternative sequence (4); Beta strand (7); Binding site (1); Chain (1); Domain (1); Erroneous initiation (1); Helix (13); Initiator methionine (1); Modified residue (14); Mutagenesis (1); Natural variant (4); Nucleotide binding (1); Sequence conflict (10); Turn (1)	7	0	0	0	0	13	0	1	0	0
AURKC_HUMAN		Nucleus. Chromosome. Chromosome â€º centromere. Cytoplasm â€º cytoskeleton â€º spindle.	0	0	0	0	0	1	1	1	Cytoplasm & Nucleus	Active site (1); Alternative sequence (2); Binding site (1); Chain (1); Domain (1); Modified residue (1); Mutagenesis (3); Natural variant (3); Nucleotide binding (1); Sequence conflict (3)	0	0	0	0	0	0	0	1	0	0
AUTS2_HUMAN			0	0	0	0	0	0	0	0		Alternative sequence (3); Chain (1); Compositional bias (3); Erroneous initiation (1); Modified residue (1); Natural variant (1); Sequence conflict (1)	0	0	0	0	0	0	0	0	0	0
AUXI_HUMAN			0	0	0	0	0	0	0	0		Active site (1); Alternative sequence (3); Chain (1); Compositional bias (2); Domain (3); Erroneous initiation (1); Modified residue (7); Motif (1); Natural variant (1); Region (1); Repeat (3); Sequence conflict (1)	0	0	0	0	0	0	0	0	3	0
AVEN_HUMAN		Endomembrane system; Peripheral membrane protein.	0	0	0	0	1	1	0	0	Cytoplasm	Chain (1); Compositional bias (1); Modified residue (1); Natural variant (1)	0	0	0	0	0	0	0	0	0	0
AVIL_HUMAN		Cytoplasm â€º cytoskeleton. Cell projection. Cell projection â€º axon.	0	0	0	0	0	1	0	0	Cytoplasm	Alternative sequence (1); Chain (1); Domain (1); Helix (3); Modified residue (3); Mutagenesis (1); Natural variant (1); Region (4); Repeat (6); Sequence conflict (1)	0	0	0	0	0	3	0	0	6	0
AVL9_HUMAN		Recycling endosome. Membrane; Single-pass membrane protein.	0	0	0	0	1	1	0	0	Cytoplasm	Alternative sequence (1); Chain (1); Natural variant (1); Transmembrane (1)	0	0	0	0	0	0	0	0	0	0
AVPI1_HUMAN			0	0	0	0	0	0	0	0		Chain (1); Frameshift (1); Natural variant (1); Sequence conflict (2)	0	0	0	0	0	0	0	0	0	0
AVR2A_HUMAN		Membrane; Single-pass type I membrane protein.	0	0	0	0	1	1	0	0	Cytoplasm	Active site (1); Beta strand (12); Binding site (1); Chain (1); Disulfide bond (5); Domain (1); Glycosylation (2); Helix (13); Natural variant (3); Nucleotide binding (1); Sequence conflict (4); Signal peptide (1); Topological domain (2); Transmembrane (1)	12	0	0	0	5	13	0	1	0	0
AVR2B_HUMAN		Cell membrane; Single-pass type I membrane protein.	0	0	0	0	1	1	0	0	Cytoplasm	Active site (1); Beta strand (18); Binding site (1); Chain (1); Disulfide bond (5); Domain (1); Glycosylation (2); Helix (15); Natural variant (4); Nucleotide binding (1); Sequence conflict (4); Signal peptide (1); Topological domain (2); Transmembrane (1); Turn (4)	18	0	0	0	5	15	0	1	0	0
AWAT1_HUMAN		Endoplasmic reticulum membrane; Multi-pass membrane protein.	0	0	1	0	1	1	0	0	Cytoplasm	Chain (1); Transmembrane (2)	0	0	0	0	0	0	0	0	0	0
AWAT2_HUMAN		Endoplasmic reticulum membrane; Multi-pass membrane protein.	0	0	1	0	1	1	0	0	Cytoplasm	Chain (1); Transmembrane (3)	0	0	0	0	0	0	0	0	0	0
AX2R_HUMAN			0	0	0	0	0	0	0	0		Chain (1); Natural variant (2)	0	0	0	0	0	0	0	0	0	0
AXA2L_HUMAN		Secreted â€º extracellular space â€º extracellular matrix â€º basement membrane. Melanosome.	0	0	0	0	1	1	0	0	Cytoplasm	Chain (1); Modified residue (12); Region (1); Repeat (4); Sequence conflict (2)	0	0	0	0	0	0	0	0	4	0
AXA81_HUMAN			0	0	0	0	0	0	0	0		Chain (1); Metal binding (4); Repeat (4)	0	0	0	0	0	0	4	0	4	0
AXA82_HUMAN			0	0	0	0	0	0	0	0		Alternative sequence (3); Chain (1); Metal binding (4); Natural variant (3); Repeat (4)	0	0	0	0	0	0	4	0	4	0
AXDN1_HUMAN			0	0	0	0	0	0	0	0		Alternative sequence (6); Chain (1); Coiled coil (3); Compositional bias (1); Frameshift (1); Modified residue (2); Natural variant (4)	0	3	0	0	0	0	0	0	0	0
AXIN1_HUMAN		Cytoplasm. Nucleus. Cell membrane.	0	0	0	0	1	1	1	1	Cytoplasm & Nucleus	Alternative sequence (1); Chain (1); Cross-link (2); Domain (2); Erroneous initiation (1); Helix (11); Modified residue (7); Motif (1); Natural variant (5); Region (6); Sequence conflict (3); Turn (3)	0	0	2	0	0	11	0	0	0	0
AXIN2_HUMAN		Cytoplasm.	0	0	0	0	0	1	0	0	Cytoplasm	Chain (1); Compositional bias (1); Domain (2); Modified residue (5); Motif (1); Natural variant (1); Region (2); Sequence conflict (5)	0	0	0	0	0	0	0	0	0	0
AZI1_HUMAN		Cytoplasm â€º cytoskeleton â€º centrosome.	0	0	0	0	0	1	0	0	Cytoplasm	Alternative sequence (2); Chain (1); Domain (1); Erroneous initiation (1); Modified residue (16); Natural variant (5)	0	0	0	0	0	0	0	0	0	0
AZI2_HUMAN		Cytoplasm.	0	0	0	0	0	1	0	0	Cytoplasm	Alternative sequence (2); Chain (1); Coiled coil (2); Modified residue (9); Region (1)	0	2	0	0	0	0	0	0	0	0
AZIN1_HUMAN			0	0	0	0	0	0	0	0		Chain (1); Sequence conflict (1)	0	0	0	0	0	0	0	0	0	0
B2CL1_HUMAN		Mitochondrion membrane; Single-pass membrane protein. Nucleus membrane; Single-pass membrane protein; Cytoplasmic side. Cytoplasm â€º cytoskeleton â€º centrosome.	0	0	0	1	1	1	1	1	Cytoplasm & Nucleus	Alternative sequence (2); Beta strand (2); Chain (1); Helix (11); Modified residue (2); Motif (4); Mutagenesis (11); Sequence conflict (2); Site (1); Transmembrane (1); Turn (7)	2	0	0	0	0	11	0	0	0	0
B2CL2_HUMAN		Mitochondrion membrane; Peripheral membrane protein.	0	0	0	1	1	1	0	0	Cytoplasm	Alternative sequence (1); Beta strand (1); Chain (1); Erroneous initiation (1); Helix (10); Modified residue (1); Motif (3); Natural variant (1); Turn (2)	1	0	0	0	0	10	0	0	0	0
B2L10_HUMAN		Mitochondrion. Nucleus membrane.	0	0	0	1	1	1	1	1	Cytoplasm & Nucleus	Chain (1); Erroneous initiation (6); Motif (2); Natural variant (1); Sequence conflict (2); Transmembrane (1)	0	0	0	0	0	0	0	0	0	0
B2L11_HUMAN		Endomembrane system; Peripheral membrane protein. Mitochondrion.	0	0	0	1	1	1	0	0	Cytoplasm	Alternative sequence (16); Chain (1); Helix (1); Modified residue (3); Motif (1); Mutagenesis (3); Sequence conflict (1)	0	0	0	0	0	1	0	0	0	0
B2L12_HUMAN			0	0	0	0	0	0	0	0		Alternative sequence (3); Chain (1); Modified residue (5); Motif (1); Natural variant (1); Sequence conflict (1)	0	0	0	0	0	0	0	0	0	0
B2L13_HUMAN		Mitochondrion membrane; Single-pass membrane protein. Nucleus. Nucleus.	0	0	0	1	1	1	1	1	Cytoplasm & Nucleus	Alternative sequence (2); Chain (1); Compositional bias (2); Erroneous initiation (1); Frameshift (1); Modified residue (3); Motif (4); Natural variant (4); Repeat (4); Sequence conflict (2); Transmembrane (1)	0	0	0	0	0	0	0	0	4	0
B2L14_HUMAN		Cytoplasm. Cytoplasm â€º cytosol. Endomembrane system.	0	0	0	0	1	1	0	0	Cytoplasm	Alternative sequence (4); Chain (1); Modified residue (1); Motif (2)	0	0	0	0	0	0	0	0	0	0
B2L15_HUMAN			0	0	0	0	0	0	0	0		Chain (1); Natural variant (1)	0	0	0	0	0	0	0	0	0	0
B2LA1_HUMAN		Cytoplasm.	0	0	0	0	0	1	0	0	Cytoplasm	Alternative sequence (1); Chain (1); Compositional bias (1); Helix (9); Motif (2); Natural variant (4); Sequence conflict (2)	0	0	0	0	0	9	0	0	0	0
B2MG_HUMAN		Secreted.	0	0	0	0	0	0	0	0		Beta strand (9); Chain (2); Disulfide bond (1); Domain (1); Glycosylation (7); Helix (2); Modified residue (1); Mutagenesis (3); Natural variant (1); Sequence conflict (3); Signal peptide (1)	9	0	0	0	1	2	0	0	0	0
B3A2_HUMAN		Membrane; Multi-pass membrane protein.	0	0	0	0	1	1	0	0	Cytoplasm	Alternative sequence (1); Chain (1); Compositional bias (1); Glycosylation (3); Lipidation (1); Modified residue (8); Natural variant (5); Region (1); Sequence conflict (18); Topological domain (3); Transmembrane (10)	0	0	0	0	0	0	0	0	0	0
B3A3_HUMAN		Membrane; Multi-pass membrane protein.	0	0	0	0	1	1	0	0	Cytoplasm	Alternative sequence (3); Chain (1); Compositional bias (6); Lipidation (1); Modified residue (6); Natural variant (3); Region (1); Sequence conflict (21); Topological domain (2); Transmembrane (10)	0	0	0	0	0	0	0	0	0	0
B3A4_HUMAN		Membrane; Multi-pass membrane protein.	0	0	0	0	1	1	0	0	Cytoplasm	Alternative sequence (3); Chain (1); Erroneous initiation (1); Glycosylation (2); Modified residue (1); Region (1); Sequence conflict (3); Topological domain (3); Transmembrane (12)	0	0	0	0	0	0	0	0	0	0
B3AT_HUMAN		Membrane; Multi-pass membrane protein.	0	0	0	0	1	1	0	0	Cytoplasm	Beta strand (9); Chain (1); Glycosylation (1); Helix (16); Lipidation (1); Modified residue (7); Natural variant (78); Region (2); Sequence conflict (3); Site (2); Topological domain (4); Transmembrane (12); Turn (3)	9	0	0	0	0	16	0	0	0	0
B3GA1_HUMAN		Golgi apparatus membrane; Single-pass type II membrane protein.	0	1	0	0	1	1	0	0	Cytoplasm	Active site (1); Beta strand (14); Binding site (3); Chain (1); Glycosylation (3); Helix (11); Metal binding (1); Natural variant (1); Nucleotide binding (3); Region (1); Sequence conflict (1); Site (2); Topological domain (2); Transmembrane (1); Turn (1)	14	0	0	0	0	11	1	3	0	0
B3GA2_HUMAN		Golgi apparatus membrane; Single-pass type II membrane protein.	0	1	0	0	1	1	0	0	Cytoplasm	Active site (1); Beta strand (12); Binding site (3); Chain (1); Erroneous initiation (2); Glycosylation (2); Helix (10); Metal binding (1); Nucleotide binding (3); Region (1); Site (2); Topological domain (2); Transmembrane (1)	12	0	0	0	0	10	1	3	0	0
B3GA3_HUMAN		Golgi apparatus membrane; Single-pass type II membrane protein. Golgi apparatus â€º cis-Golgi network.	0	1	0	0	1	1	0	0	Cytoplasm	Active site (1); Beta strand (11); Binding site (3); Chain (1); Disulfide bond (1); Glycosylation (1); Helix (10); Metal binding (1); Mutagenesis (2); Natural variant (1); Nucleotide binding (3); Region (1); Sequence conflict (1); Site (2); Topological domain (2); Transmembrane (1); Turn (2)	11	0	0	0	1	10	1	3	0	0
B3GL1_HUMAN		Golgi apparatus membrane; Single-pass type II membrane protein.	0	1	0	0	1	1	0	0	Cytoplasm	Chain (1); Glycosylation (5); Modified residue (2); Natural variant (3); Topological domain (2); Transmembrane (1)	0	0	0	0	0	0	0	0	0	0
B3GL2_HUMAN		Golgi apparatus membrane; Single-pass type II membrane protein.	0	1	0	0	1	1	0	0	Cytoplasm	Alternative sequence (3); Chain (1); Erroneous initiation (1); Glycosylation (2); Natural variant (1); Topological domain (2); Transmembrane (1)	0	0	0	0	0	0	0	0	0	0
B3GLT_HUMAN		Endoplasmic reticulum membrane; Single-pass type II membrane protein.	0	0	1	0	1	1	0	0	Cytoplasm	Chain (1); Glycosylation (1); Motif (1); Mutagenesis (1); Natural variant (1); Sequence conflict (1); Topological domain (2); Transmembrane (1)	0	0	0	0	0	0	0	0	0	0
B3GN1_HUMAN		Golgi apparatus membrane; Single-pass type II membrane protein.	0	1	0	0	1	1	0	0	Cytoplasm	Chain (1); Glycosylation (2); Natural variant (1); Topological domain (2); Transmembrane (1)	0	0	0	0	0	0	0	0	0	0
B3GN2_HUMAN		Golgi apparatus membrane; Single-pass type II membrane protein.	0	1	0	0	1	1	0	0	Cytoplasm	Alternative sequence (1); Chain (1); Erroneous initiation (1); Glycosylation (5); Sequence conflict (1); Topological domain (2); Transmembrane (1)	0	0	0	0	0	0	0	0	0	0
B3GN3_HUMAN		Golgi apparatus membrane; Single-pass type II membrane protein.	0	1	0	0	1	1	0	0	Cytoplasm	Chain (1); Frameshift (1); Glycosylation (5); Modified residue (1); Natural variant (1); Sequence conflict (2); Topological domain (2); Transmembrane (1)	0	0	0	0	0	0	0	0	0	0
B3GN4_HUMAN		Golgi apparatus membrane; Single-pass type II membrane protein.	0	1	0	0	1	1	0	0	Cytoplasm	Alternative sequence (1); Chain (1); Erroneous initiation (1); Glycosylation (1); Natural variant (3); Sequence conflict (6); Topological domain (2); Transmembrane (1)	0	0	0	0	0	0	0	0	0	0
B3GN5_HUMAN		Golgi apparatus membrane; Single-pass type II membrane protein.	0	1	0	0	1	1	0	0	Cytoplasm	Chain (1); Frameshift (1); Glycosylation (1); Topological domain (2); Transmembrane (1)	0	0	0	0	0	0	0	0	0	0
B3GN6_HUMAN		Golgi apparatus membrane; Single-pass type II membrane protein.	0	1	0	0	1	1	0	0	Cytoplasm	Alternative sequence (2); Chain (1); Glycosylation (3); Sequence conflict (2); Topological domain (2); Transmembrane (1)	0	0	0	0	0	0	0	0	0	0
B3GN7_HUMAN		Golgi apparatus membrane; Single-pass type II membrane protein.	0	1	0	0	1	1	0	0	Cytoplasm	Chain (1); Glycosylation (4); Natural variant (1); Topological domain (2); Transmembrane (1)	0	0	0	0	0	0	0	0	0	0
B3GN8_HUMAN		Golgi apparatus membrane; Single-pass type II membrane protein.	0	1	0	0	1	1	0	0	Cytoplasm	Chain (1); Compositional bias (3); Glycosylation (1); Natural variant (1); Topological domain (2); Transmembrane (1)	0	0	0	0	0	0	0	0	0	0
B3GN9_HUMAN		Golgi apparatus membrane; Single-pass type II membrane protein.	0	1	0	0	1	1	0	0	Cytoplasm	Chain (1); Frameshift (1); Topological domain (2); Transmembrane (1)	0	0	0	0	0	0	0	0	0	0
B3GNL_HUMAN			0	0	0	0	0	0	0	0		Chain (1); Natural variant (1); Sequence conflict (1)	0	0	0	0	0	0	0	0	0	0
B3GT1_HUMAN		Golgi apparatus membrane; Single-pass type II membrane protein.	0	1	0	0	1	1	0	0	Cytoplasm	Chain (1); Glycosylation (2); Topological domain (2); Transmembrane (1)	0	0	0	0	0	0	0	0	0	0
B3GT2_HUMAN		Golgi apparatus membrane; Single-pass type II membrane protein.	0	1	0	0	1	1	0	0	Cytoplasm	Chain (1); Glycosylation (5); Sequence conflict (1); Topological domain (2); Transmembrane (1)	0	0	0	0	0	0	0	0	0	0
B3GT4_HUMAN		Golgi apparatus membrane; Single-pass type II membrane protein.	0	1	0	0	1	1	0	0	Cytoplasm	Chain (1); Glycosylation (1); Topological domain (2); Transmembrane (1)	0	0	0	0	0	0	0	0	0	0
[truncated: 18,762 more rows]
