# Supplementary material for: Amyloid domains in the cell nucleus controlled by nucleoskeletal protein lamin B1 reveal a new pathway of mercury neurotoxicity
Source: PeerJ. 2015 Feb 5;3:e754. doi: 10.7717/peerj.754 (PMC4327309; doi:10.7717/peerj.754)
Supplement: Data S3 — Raw data of cell viability analyses in HEp-2 or SH-SY5Y cells that were treated with increasing concentrations of I-Hg as presented in Fig. S1. [file peerj-03-754-s016.xlsx]

## Sheet: viability assay
viability assay
experiment 1
	HEp-2			SY5Y prolif.			SY5Y diff.			SY5Y DMSO
HgCl2 [µM]	total	dead	living [%]	total	dead	living [%]	total	dead	living [%]	total	dead	living [%]
0	48	2	95.8333	126	12	90.4762	95	7	92.6316	106	6	94.3396
10	62	1	98.3871	113	14	87.6106	119	7	94.1176	94	10	89.3617
20	63	1	98.4127	112	14	87.5	100	15	85	115	10	91.3043
30	45	3	93.3333	110	19	82.7273	82	12	85.3659	127	21	83.4646
40	73	4	94.5205	121	25	79.3388	138	35	74.6377	127	50	60.6299
50	48	1	97.9167	126	116	7.93651	113	113	0	130	130	0
60	40	4	90	80	80	0	87	87	0	90	90	0
70	41	4	90.2439	98	98	0	124	124	0	107	107	0
80	36	22	38.8889	116	116	0	95	95	0	126	126	0
90	25	20	20	83	83	0	109	109	0	95	95	0
100	30	30	0	126	126	0	90	90	0	100	100	0
experiment 2
	HEp-2			SY5Y prolif.			SY5Y diff.			SY5Y DMSO
HgCl2 [µM]	total	dead	living [%]	total	dead	living [%]	total	dead	living [%]	total	dead	living [%]
0	79	1	98.7342	92	7	92.3913	129	7	94.5736	119	2	98.3193
10	85	7	91.7647	130	10	92.3077	117	7	94.0171	112	1	99.1071
20	126	1	99.2063	76	7	90.7895	99	15	84.8485	94	12	87.234
30	127	7	94.4882	120	7	94.1667	82	21	74.3902	105	21	80
40	120	4	96.6667	125	61	51.2	131	60	54.1985	117	33	71.7949
50	112	10	91.0714	126	124	1.5873	129	128	0.775194	90	89	1.11111
60	109	11	89.9083	117	117	0	119	119	0	95	91	4.21053
70	98	20	79.5918	79	79	0	132	132	0	101	101	0
80	122	90	26.2295	122	122	0	107	107	0	118	118	0
90	109	80	26.6055	73	73	0	140	140	0	107	107	0
100	117	117	0	128	128	0	135	135	0	121	121	0
experiment 3
	HEp-2			SY5Y prolif.			SY5Y diff.			SY5Y DMSO
HgCl2 [µM]	total	dead	living [%]	total	dead	living [%]	total	dead	living [%]	total	dead	living [%]
0	84	2	97.619	87	7	91.954	111	12	89.1892	115	9	92.1739
10	111	1	99.0991	126	3	97.619	89	7	92.1348	107	5	95.3271
20	107	1	99.0654	121	7	94.2149	138	15	89.1304	93	10	89.2473
30	103	3	97.0874	106	7	93.3962	110	20	81.8182	128	15	88.2812
40	95	4	95.7895	113	25	77.8761	76	25	67.1053	130	43	66.9231
50	62	1	98.3871	95	85	10.5263	109	100	8.25688	106	100	5.66038
60	91	4	95.6044	104	104	0	89		0	105	103	1.90476
70	90	15	83.3333	137	137	0	130		0	91	91	0
80	113	90	20.354	121	121	0	121		0	114	114	0
90	68	60	11.7647	118	118	0	74		0	127	127	0
100	111	111	0	124	124	0	133		0	119	119	0
mean values (% living cells)
	HEp-2		SH-SY5Y prolif		SH-SY5Y dif		SH-SY5Y DMSO
HgCl2 [µM]	mean	SD	mean	SD	mean	SD	mean	SD
0	97.3955	1.46328	91.6072	1.00357	92.1315	2.72684	94.9443	3.11701
10	96.417	4.04467	92.5125	5.00735	93.4232	1.11688	94.5986	4.91339
20	98.8948	0.423436	90.8348	3.35767	86.3263	2.42963	89.2619	2.03519
30	94.9696	1.92277	90.0967	6.39375	80.5248	5.60096	83.9153	4.15898
40	95.6589	1.079	69.4716	15.8406	65.3138	10.3367	66.4493	5.59753
50	95.7917	4.09466	6.68338	4.59937	3.01069	4.55984	2.25716	2.99917
60	91.8376	3.26251	0	0	0	0	2.03843	2.10844
70	84.3897	5.40403	0	0	0	0	0	0
80	28.4908	9.4721	0	0	0	0	0	0
90	19.4567	7.4353	0	0	0	0	0	0
100	0	0	0	0	0	0	0	0
